# Supplementary material for: Distinguishing mirtrons from canonical miRNAs with data exploration and machine learning methods
Source: Sci Rep. 2018 May 15;8:7560. doi: 10.1038/s41598-018-25578-3 (PMC5953923; doi:10.1038/s41598-018-25578-3)
Supplement: Supplementary file 1 — Supplementary Table S1 [file 41598_2018_25578_MOESM1_ESM.xls]

## Sheet: Supplementary Table S1
To compare the performance of state-of-art. miRNA predictors for canonical and non-canonical miRNAs we used izMiR KNIME prediction protocol along with its miRNA predictor models and hsa dataset (all available at http://jlab.iyte.edu.tr/software/izmir). miRNAs were divided into canonical miRNAs and mirtrons (following the annotation provided by Wen et. al 2015 - see Main text, Methods). We perform…
Accession	avgDT	ConsensusRule	DT_prediction	NB_prediction	ConsensusModel	Gudys-DT	Jiang-DT	Ritchie-DT	Burgt-DT	Bentwich-DT	Batuwita-DT	Chen-DT	Xu-DT	Xue-DT	Ng-DT	Gao-DT	Ding-DT	Lopes-DT	Gudys-NB	Jiang-NB	Ritchie-NB	Burgt-NB	Bentwich-NB	Batuwita-NB	Chen-NB	Xu-NB	Xue-NB	Ng-NB	Gao-NB	Ding-NB	Lopes-NB	avgNB
hsa-mir-19a	miRNA	miRNA	miRNA	miRNA	miRNA	miRNA	miRNA	miRNA	miRNA	miRNA	miRNA	miRNA	miRNA	miRNA	miRNA	miRNA	miRNA	miRNA	miRNA	miRNA	miRNA	miRNA	miRNA	miRNA	miRNA	miRNA	miRNA	miRNA	miRNA	miRNA	miRNA	miRNA
hsa-mir-21	miRNA	miRNA	miRNA	miRNA	miRNA	miRNA	miRNA	miRNA	miRNA	miRNA	miRNA	miRNA	miRNA	miRNA	miRNA	miRNA	miRNA	miRNA	miRNA	miRNA	miRNA	miRNA	miRNA	miRNA	miRNA	miRNA	miRNA	miRNA	miRNA	miRNA	miRNA	miRNA
hsa-mir-25	miRNA	negative	miRNA	miRNA	miRNA	miRNA	miRNA	miRNA	negative	miRNA	miRNA	miRNA	miRNA	miRNA	negative	miRNA	miRNA	miRNA	miRNA	negative	negative	miRNA	miRNA	miRNA	negative	negative	negative	negative	negative	miRNA	miRNA	negative
hsa-mir-93	miRNA	miRNA	miRNA	miRNA	miRNA	miRNA	miRNA	miRNA	miRNA	miRNA	miRNA	miRNA	miRNA	miRNA	miRNA	miRNA	miRNA	miRNA	miRNA	miRNA	miRNA	miRNA	miRNA	miRNA	miRNA	miRNA	miRNA	miRNA	miRNA	miRNA	miRNA	miRNA
hsa-mir-106a	miRNA	miRNA	miRNA	miRNA	miRNA	miRNA	miRNA	miRNA	miRNA	miRNA	miRNA	miRNA	miRNA	miRNA	miRNA	miRNA	miRNA	miRNA	miRNA	miRNA	miRNA	miRNA	miRNA	miRNA	miRNA	miRNA	miRNA	miRNA	miRNA	miRNA	miRNA	miRNA
hsa-mir-30d	miRNA	miRNA	miRNA	miRNA	miRNA	miRNA	miRNA	miRNA	miRNA	miRNA	miRNA	miRNA	negative	miRNA	miRNA	miRNA	miRNA	miRNA	miRNA	miRNA	miRNA	miRNA	miRNA	miRNA	miRNA	miRNA	miRNA	miRNA	miRNA	miRNA	miRNA	miRNA
hsa-mir-147a	miRNA	candidate	miRNA	miRNA	miRNA	negative	miRNA	miRNA	miRNA	negative	miRNA	miRNA	miRNA	miRNA	miRNA	negative	miRNA	miRNA	miRNA	negative	negative	miRNA	miRNA	miRNA	miRNA	negative	negative	miRNA	negative	miRNA	miRNA	miRNA
hsa-mir-196a-2	miRNA	miRNA	miRNA	miRNA	miRNA	miRNA	miRNA	miRNA	miRNA	miRNA	miRNA	miRNA	miRNA	miRNA	miRNA	miRNA	miRNA	miRNA	miRNA	miRNA	miRNA	miRNA	miRNA	miRNA	miRNA	miRNA	miRNA	miRNA	miRNA	miRNA	miRNA	miRNA
hsa-mir-212	miRNA	candidate	miRNA	miRNA	miRNA	miRNA	miRNA	miRNA	miRNA	miRNA	miRNA	miRNA	miRNA	miRNA	negative	negative	miRNA	miRNA	miRNA	negative	negative	miRNA	miRNA	miRNA	negative	negative	negative	miRNA	negative	miRNA	miRNA	miRNA
hsa-mir-217	miRNA	miRNA	miRNA	miRNA	miRNA	miRNA	miRNA	miRNA	miRNA	miRNA	miRNA	miRNA	miRNA	miRNA	miRNA	miRNA	miRNA	miRNA	miRNA	miRNA	miRNA	miRNA	miRNA	miRNA	miRNA	miRNA	miRNA	miRNA	miRNA	miRNA	miRNA	miRNA
hsa-mir-218-1	miRNA	miRNA	miRNA	miRNA	miRNA	miRNA	miRNA	miRNA	miRNA	miRNA	miRNA	miRNA	miRNA	miRNA	miRNA	miRNA	miRNA	miRNA	miRNA	miRNA	miRNA	miRNA	miRNA	miRNA	miRNA	miRNA	miRNA	miRNA	miRNA	miRNA	miRNA	miRNA
hsa-mir-200c	miRNA	miRNA	miRNA	miRNA	miRNA	miRNA	miRNA	miRNA	miRNA	miRNA	miRNA	miRNA	miRNA	miRNA	miRNA	miRNA	miRNA	miRNA	miRNA	miRNA	miRNA	miRNA	miRNA	miRNA	miRNA	miRNA	miRNA	miRNA	miRNA	miRNA	miRNA	miRNA
hsa-mir-26a-2	miRNA	miRNA	miRNA	miRNA	miRNA	miRNA	miRNA	miRNA	miRNA	miRNA	miRNA	miRNA	miRNA	miRNA	miRNA	miRNA	miRNA	miRNA	miRNA	miRNA	miRNA	miRNA	miRNA	miRNA	miRNA	miRNA	miRNA	miRNA	miRNA	miRNA	miRNA	miRNA
hsa-mir-376c	miRNA	miRNA	miRNA	miRNA	miRNA	miRNA	miRNA	miRNA	miRNA	miRNA	miRNA	miRNA	miRNA	miRNA	miRNA	miRNA	miRNA	miRNA	miRNA	miRNA	miRNA	miRNA	miRNA	miRNA	miRNA	miRNA	miRNA	miRNA	miRNA	miRNA	miRNA	miRNA
hsa-mir-382	miRNA	miRNA	miRNA	miRNA	miRNA	miRNA	miRNA	miRNA	miRNA	miRNA	miRNA	miRNA	miRNA	miRNA	miRNA	miRNA	miRNA	miRNA	miRNA	miRNA	miRNA	miRNA	miRNA	miRNA	miRNA	miRNA	miRNA	miRNA	miRNA	miRNA	miRNA	miRNA
hsa-mir-412	miRNA	miRNA	miRNA	miRNA	miRNA	miRNA	miRNA	miRNA	negative	miRNA	miRNA	miRNA	miRNA	miRNA	miRNA	miRNA	miRNA	miRNA	miRNA	miRNA	miRNA	miRNA	miRNA	miRNA	miRNA	miRNA	miRNA	miRNA	miRNA	miRNA	miRNA	miRNA
hsa-mir-519e	miRNA	miRNA	miRNA	miRNA	miRNA	miRNA	miRNA	miRNA	miRNA	miRNA	miRNA	miRNA	miRNA	miRNA	miRNA	miRNA	miRNA	miRNA	miRNA	miRNA	miRNA	miRNA	miRNA	miRNA	miRNA	miRNA	miRNA	miRNA	miRNA	miRNA	miRNA	miRNA
hsa-mir-519b	miRNA	miRNA	miRNA	miRNA	miRNA	miRNA	miRNA	miRNA	miRNA	miRNA	miRNA	miRNA	miRNA	miRNA	miRNA	miRNA	miRNA	miRNA	miRNA	miRNA	miRNA	miRNA	miRNA	miRNA	miRNA	miRNA	miRNA	miRNA	miRNA	miRNA	miRNA	miRNA
hsa-mir-517a	miRNA	miRNA	miRNA	miRNA	miRNA	miRNA	miRNA	miRNA	miRNA	miRNA	miRNA	miRNA	miRNA	miRNA	miRNA	miRNA	miRNA	miRNA	miRNA	miRNA	miRNA	miRNA	miRNA	miRNA	miRNA	miRNA	miRNA	miRNA	miRNA	miRNA	miRNA	miRNA
hsa-mir-522	miRNA	miRNA	miRNA	miRNA	miRNA	miRNA	miRNA	miRNA	miRNA	miRNA	miRNA	miRNA	miRNA	miRNA	miRNA	miRNA	miRNA	miRNA	miRNA	miRNA	miRNA	miRNA	miRNA	miRNA	miRNA	miRNA	miRNA	miRNA	miRNA	miRNA	miRNA	miRNA
hsa-mir-519a-1	miRNA	miRNA	miRNA	miRNA	miRNA	miRNA	miRNA	miRNA	miRNA	miRNA	miRNA	miRNA	miRNA	miRNA	miRNA	miRNA	miRNA	miRNA	miRNA	miRNA	miRNA	miRNA	miRNA	miRNA	miRNA	miRNA	miRNA	miRNA	miRNA	miRNA	miRNA	miRNA
hsa-mir-548a-1	miRNA	miRNA	miRNA	miRNA	miRNA	miRNA	miRNA	miRNA	miRNA	miRNA	miRNA	miRNA	miRNA	miRNA	miRNA	miRNA	miRNA	miRNA	miRNA	miRNA	miRNA	miRNA	miRNA	miRNA	miRNA	miRNA	miRNA	miRNA	miRNA	miRNA	miRNA	miRNA
hsa-mir-590	miRNA	miRNA	miRNA	miRNA	miRNA	miRNA	miRNA	miRNA	miRNA	miRNA	miRNA	miRNA	miRNA	miRNA	miRNA	miRNA	miRNA	miRNA	miRNA	miRNA	miRNA	miRNA	miRNA	miRNA	miRNA	miRNA	miRNA	miRNA	miRNA	miRNA	miRNA	miRNA
hsa-mir-596	miRNA	candidate	miRNA	miRNA	miRNA	negative	negative	miRNA	miRNA	miRNA	miRNA	miRNA	miRNA	negative	miRNA	miRNA	miRNA	miRNA	miRNA	negative	negative	miRNA	negative	miRNA	negative	negative	negative	miRNA	negative	miRNA	miRNA	miRNA
hsa-mir-621	miRNA	candidate	miRNA	miRNA	miRNA	miRNA	negative	miRNA	negative	miRNA	miRNA	miRNA	miRNA	miRNA	miRNA	miRNA	miRNA	miRNA	miRNA	negative	negative	miRNA	miRNA	miRNA	miRNA	negative	negative	miRNA	miRNA	miRNA	miRNA	miRNA
hsa-mir-627	miRNA	miRNA	miRNA	miRNA	miRNA	miRNA	miRNA	miRNA	miRNA	miRNA	miRNA	miRNA	miRNA	miRNA	miRNA	miRNA	miRNA	miRNA	miRNA	miRNA	miRNA	miRNA	miRNA	miRNA	miRNA	miRNA	miRNA	miRNA	miRNA	miRNA	miRNA	miRNA
hsa-mir-648	miRNA	negative	miRNA	miRNA	miRNA	miRNA	miRNA	miRNA	miRNA	miRNA	negative	miRNA	miRNA	negative	negative	miRNA	miRNA	miRNA	miRNA	negative	negative	negative	miRNA	miRNA	negative	negative	negative	miRNA	negative	miRNA	miRNA	negative
hsa-mir-548d-1	miRNA	miRNA	miRNA	miRNA	miRNA	miRNA	miRNA	miRNA	miRNA	miRNA	miRNA	miRNA	miRNA	miRNA	miRNA	miRNA	miRNA	miRNA	miRNA	miRNA	miRNA	miRNA	miRNA	miRNA	miRNA	miRNA	miRNA	miRNA	miRNA	miRNA	miRNA	miRNA
hsa-mir-653	miRNA	miRNA	miRNA	miRNA	miRNA	miRNA	miRNA	miRNA	miRNA	miRNA	miRNA	miRNA	miRNA	miRNA	miRNA	miRNA	miRNA	miRNA	miRNA	miRNA	miRNA	miRNA	miRNA	miRNA	miRNA	miRNA	miRNA	miRNA	miRNA	miRNA	miRNA	miRNA
hsa-mir-758	miRNA	candidate	miRNA	miRNA	miRNA	miRNA	miRNA	miRNA	miRNA	miRNA	miRNA	miRNA	miRNA	miRNA	miRNA	miRNA	miRNA	negative	miRNA	miRNA	negative	miRNA	miRNA	miRNA	miRNA	negative	negative	miRNA	miRNA	miRNA	negative	miRNA
hsa-mir-1301	miRNA	miRNA	miRNA	miRNA	miRNA	miRNA	miRNA	miRNA	miRNA	miRNA	miRNA	miRNA	miRNA	miRNA	miRNA	miRNA	miRNA	miRNA	miRNA	miRNA	miRNA	miRNA	miRNA	miRNA	miRNA	miRNA	miRNA	miRNA	miRNA	miRNA	miRNA	miRNA
hsa-mir-764	miRNA	miRNA	miRNA	miRNA	miRNA	miRNA	miRNA	miRNA	miRNA	miRNA	miRNA	miRNA	miRNA	miRNA	miRNA	miRNA	miRNA	miRNA	miRNA	miRNA	miRNA	miRNA	miRNA	miRNA	miRNA	miRNA	negative	miRNA	miRNA	miRNA	miRNA	miRNA
hsa-mir-873	miRNA	miRNA	miRNA	miRNA	miRNA	miRNA	miRNA	miRNA	miRNA	miRNA	miRNA	miRNA	miRNA	miRNA	miRNA	miRNA	miRNA	miRNA	miRNA	miRNA	miRNA	miRNA	miRNA	miRNA	miRNA	miRNA	miRNA	miRNA	negative	miRNA	miRNA	miRNA
hsa-mir-301b	miRNA	miRNA	miRNA	miRNA	miRNA	miRNA	miRNA	miRNA	miRNA	miRNA	miRNA	miRNA	miRNA	miRNA	miRNA	negative	miRNA	miRNA	miRNA	miRNA	miRNA	miRNA	miRNA	miRNA	miRNA	miRNA	miRNA	miRNA	miRNA	miRNA	miRNA	miRNA
hsa-mir-216b	miRNA	miRNA	miRNA	miRNA	miRNA	miRNA	miRNA	miRNA	miRNA	miRNA	miRNA	miRNA	miRNA	miRNA	miRNA	miRNA	miRNA	miRNA	miRNA	miRNA	miRNA	miRNA	miRNA	miRNA	miRNA	miRNA	miRNA	miRNA	miRNA	miRNA	miRNA	miRNA
hsa-mir-920	miRNA	candidate	miRNA	miRNA	miRNA	miRNA	miRNA	miRNA	miRNA	miRNA	miRNA	miRNA	negative	miRNA	miRNA	miRNA	miRNA	miRNA	miRNA	negative	negative	negative	miRNA	miRNA	miRNA	negative	negative	miRNA	negative	miRNA	miRNA	miRNA
hsa-mir-1184-1	negative	negative	miRNA	negative	miRNA	miRNA	miRNA	negative	miRNA	negative	negative	miRNA	negative	miRNA	negative	negative	negative	miRNA	negative	negative	negative	negative	miRNA	negative	negative	negative	negative	negative	negative	negative	negative	negative
hsa-mir-1302-6	miRNA	miRNA	miRNA	miRNA	miRNA	miRNA	miRNA	miRNA	miRNA	miRNA	miRNA	miRNA	miRNA	miRNA	miRNA	miRNA	miRNA	miRNA	miRNA	miRNA	miRNA	miRNA	miRNA	miRNA	miRNA	miRNA	miRNA	miRNA	miRNA	miRNA	negative	miRNA
hsa-mir-1302-7	miRNA	negative	miRNA	negative	miRNA	miRNA	miRNA	miRNA	negative	negative	miRNA	miRNA	miRNA	miRNA	miRNA	miRNA	miRNA	miRNA	negative	negative	negative	negative	miRNA	negative	miRNA	negative	negative	miRNA	negative	negative	negative	negative
hsa-mir-1303	miRNA	miRNA	miRNA	miRNA	miRNA	miRNA	miRNA	miRNA	miRNA	miRNA	miRNA	miRNA	miRNA	miRNA	miRNA	miRNA	miRNA	miRNA	miRNA	miRNA	miRNA	miRNA	miRNA	miRNA	miRNA	miRNA	miRNA	miRNA	miRNA	miRNA	miRNA	miRNA
hsa-mir-1251	negative	negative	miRNA	negative	miRNA	negative	negative	negative	negative	negative	miRNA	miRNA	miRNA	miRNA	negative	miRNA	miRNA	negative	negative	negative	negative	negative	negative	negative	negative	negative	negative	negative	negative	negative	negative	negative
hsa-mir-548p	miRNA	miRNA	miRNA	miRNA	miRNA	miRNA	miRNA	miRNA	miRNA	miRNA	miRNA	miRNA	miRNA	miRNA	miRNA	miRNA	miRNA	miRNA	miRNA	miRNA	miRNA	miRNA	miRNA	miRNA	miRNA	miRNA	miRNA	miRNA	miRNA	miRNA	miRNA	miRNA
hsa-mir-1288	miRNA	miRNA	miRNA	miRNA	miRNA	miRNA	miRNA	miRNA	miRNA	miRNA	miRNA	miRNA	miRNA	negative	miRNA	miRNA	miRNA	miRNA	miRNA	negative	negative	miRNA	miRNA	miRNA	negative	negative	negative	miRNA	negative	miRNA	miRNA	miRNA
hsa-mir-1322	negative	negative	miRNA	negative	miRNA	negative	miRNA	miRNA	negative	negative	miRNA	negative	miRNA	miRNA	negative	negative	miRNA	negative	negative	negative	negative	negative	miRNA	negative	miRNA	negative	negative	negative	miRNA	negative	negative	negative
hsa-mir-1471	miRNA	negative	miRNA	negative	miRNA	miRNA	miRNA	negative	miRNA	miRNA	miRNA	miRNA	miRNA	miRNA	miRNA	negative	negative	miRNA	negative	negative	negative	negative	negative	miRNA	negative	negative	negative	negative	negative	negative	miRNA	negative
hsa-mir-1908	miRNA	miRNA	miRNA	miRNA	miRNA	negative	miRNA	miRNA	miRNA	miRNA	miRNA	miRNA	miRNA	miRNA	miRNA	miRNA	miRNA	miRNA	miRNA	miRNA	miRNA	miRNA	miRNA	miRNA	miRNA	miRNA	miRNA	miRNA	miRNA	miRNA	miRNA	miRNA
hsa-mir-1914	miRNA	candidate	miRNA	miRNA	miRNA	negative	miRNA	miRNA	miRNA	miRNA	negative	miRNA	miRNA	miRNA	miRNA	miRNA	miRNA	miRNA	miRNA	negative	negative	miRNA	miRNA	miRNA	negative	negative	negative	miRNA	negative	miRNA	miRNA	miRNA
hsa-mir-1973	miRNA	negative	miRNA	negative	miRNA	miRNA	miRNA	negative	negative	miRNA	negative	miRNA	miRNA	miRNA	miRNA	negative	miRNA	miRNA	negative	negative	negative	negative	miRNA	negative	negative	negative	negative	negative	negative	negative	negative	negative
hsa-mir-2277	miRNA	miRNA	miRNA	miRNA	miRNA	miRNA	miRNA	miRNA	miRNA	miRNA	miRNA	negative	miRNA	miRNA	miRNA	negative	miRNA	miRNA	miRNA	miRNA	miRNA	miRNA	miRNA	miRNA	miRNA	miRNA	miRNA	miRNA	miRNA	miRNA	miRNA	miRNA
hsa-mir-3118-1	miRNA	miRNA	miRNA	miRNA	miRNA	miRNA	miRNA	miRNA	miRNA	miRNA	miRNA	miRNA	miRNA	miRNA	miRNA	miRNA	miRNA	miRNA	miRNA	miRNA	miRNA	miRNA	miRNA	miRNA	miRNA	miRNA	miRNA	miRNA	miRNA	miRNA	miRNA	miRNA
hsa-mir-3122	miRNA	miRNA	miRNA	miRNA	miRNA	miRNA	miRNA	miRNA	miRNA	miRNA	miRNA	miRNA	miRNA	miRNA	miRNA	miRNA	miRNA	miRNA	miRNA	miRNA	miRNA	miRNA	miRNA	miRNA	miRNA	miRNA	miRNA	miRNA	miRNA	miRNA	miRNA	miRNA
hsa-mir-3125	miRNA	miRNA	miRNA	miRNA	miRNA	miRNA	miRNA	miRNA	miRNA	miRNA	miRNA	miRNA	miRNA	miRNA	miRNA	miRNA	miRNA	miRNA	miRNA	negative	negative	miRNA	miRNA	miRNA	negative	negative	negative	miRNA	negative	miRNA	miRNA	negative
hsa-mir-378b	miRNA	miRNA	miRNA	miRNA	miRNA	miRNA	miRNA	miRNA	miRNA	miRNA	miRNA	miRNA	miRNA	miRNA	miRNA	miRNA	miRNA	miRNA	miRNA	miRNA	miRNA	miRNA	miRNA	miRNA	miRNA	miRNA	miRNA	miRNA	miRNA	miRNA	miRNA	miRNA
hsa-mir-3148	miRNA	miRNA	miRNA	miRNA	miRNA	miRNA	miRNA	miRNA	miRNA	miRNA	miRNA	miRNA	miRNA	miRNA	miRNA	miRNA	miRNA	miRNA	miRNA	miRNA	miRNA	miRNA	miRNA	miRNA	miRNA	miRNA	miRNA	miRNA	miRNA	miRNA	miRNA	miRNA
hsa-mir-3156-1	miRNA	miRNA	miRNA	miRNA	miRNA	miRNA	miRNA	miRNA	miRNA	miRNA	miRNA	miRNA	miRNA	miRNA	miRNA	miRNA	miRNA	miRNA	miRNA	miRNA	miRNA	miRNA	miRNA	miRNA	miRNA	miRNA	miRNA	miRNA	miRNA	miRNA	miRNA	miRNA
hsa-mir-3157	miRNA	miRNA	miRNA	miRNA	miRNA	miRNA	miRNA	miRNA	miRNA	miRNA	miRNA	miRNA	miRNA	miRNA	miRNA	miRNA	miRNA	miRNA	miRNA	miRNA	miRNA	miRNA	miRNA	miRNA	miRNA	miRNA	miRNA	miRNA	miRNA	miRNA	miRNA	miRNA
hsa-mir-3161	miRNA	miRNA	miRNA	miRNA	miRNA	miRNA	miRNA	miRNA	miRNA	miRNA	miRNA	miRNA	miRNA	miRNA	miRNA	miRNA	miRNA	miRNA	miRNA	miRNA	miRNA	miRNA	miRNA	miRNA	miRNA	miRNA	miRNA	miRNA	miRNA	miRNA	miRNA	miRNA
hsa-mir-3169	miRNA	miRNA	miRNA	miRNA	miRNA	miRNA	miRNA	miRNA	miRNA	miRNA	miRNA	miRNA	miRNA	miRNA	miRNA	miRNA	miRNA	miRNA	miRNA	miRNA	miRNA	miRNA	miRNA	miRNA	miRNA	miRNA	miRNA	miRNA	miRNA	miRNA	miRNA	miRNA
hsa-mir-3156-2	miRNA	miRNA	miRNA	miRNA	miRNA	miRNA	miRNA	miRNA	miRNA	miRNA	miRNA	miRNA	miRNA	miRNA	miRNA	miRNA	miRNA	miRNA	miRNA	miRNA	miRNA	miRNA	miRNA	miRNA	miRNA	miRNA	miRNA	miRNA	miRNA	miRNA	miRNA	miRNA
hsa-mir-3192	miRNA	miRNA	miRNA	miRNA	miRNA	miRNA	miRNA	miRNA	negative	miRNA	miRNA	miRNA	miRNA	miRNA	miRNA	miRNA	miRNA	miRNA	miRNA	miRNA	negative	miRNA	miRNA	miRNA	miRNA	negative	negative	miRNA	miRNA	miRNA	miRNA	miRNA
hsa-mir-4293	miRNA	negative	miRNA	negative	miRNA	negative	negative	miRNA	miRNA	miRNA	negative	miRNA	miRNA	miRNA	miRNA	miRNA	miRNA	miRNA	negative	negative	negative	negative	miRNA	negative	negative	negative	negative	miRNA	negative	negative	negative	negative
hsa-mir-4255	negative	negative	miRNA	negative	miRNA	negative	miRNA	miRNA	miRNA	negative	negative	miRNA	miRNA	miRNA	negative	negative	negative	negative	negative	negative	negative	miRNA	negative	negative	negative	negative	negative	miRNA	negative	negative	negative	negative
hsa-mir-4274	miRNA	candidate	miRNA	miRNA	miRNA	negative	miRNA	miRNA	negative	miRNA	miRNA	miRNA	negative	negative	negative	miRNA	miRNA	miRNA	miRNA	negative	negative	miRNA	miRNA	miRNA	miRNA	negative	negative	miRNA	miRNA	miRNA	miRNA	miRNA
hsa-mir-4328	miRNA	miRNA	miRNA	miRNA	miRNA	miRNA	miRNA	miRNA	miRNA	miRNA	miRNA	miRNA	miRNA	miRNA	miRNA	miRNA	miRNA	miRNA	miRNA	miRNA	miRNA	miRNA	miRNA	miRNA	miRNA	miRNA	miRNA	miRNA	miRNA	miRNA	miRNA	miRNA
hsa-mir-3692	miRNA	miRNA	miRNA	miRNA	miRNA	miRNA	miRNA	miRNA	miRNA	miRNA	miRNA	miRNA	miRNA	miRNA	miRNA	miRNA	miRNA	miRNA	miRNA	miRNA	miRNA	miRNA	miRNA	miRNA	miRNA	miRNA	miRNA	miRNA	miRNA	miRNA	miRNA	miRNA
hsa-mir-3910-1	miRNA	miRNA	miRNA	miRNA	miRNA	miRNA	miRNA	miRNA	miRNA	miRNA	miRNA	miRNA	miRNA	miRNA	miRNA	miRNA	miRNA	miRNA	miRNA	miRNA	miRNA	miRNA	miRNA	miRNA	miRNA	miRNA	miRNA	miRNA	miRNA	miRNA	miRNA	miRNA
hsa-mir-676	miRNA	miRNA	miRNA	miRNA	miRNA	miRNA	miRNA	miRNA	miRNA	miRNA	miRNA	miRNA	miRNA	miRNA	miRNA	miRNA	miRNA	miRNA	miRNA	miRNA	miRNA	miRNA	miRNA	miRNA	miRNA	miRNA	negative	miRNA	miRNA	miRNA	miRNA	miRNA
hsa-mir-3936	miRNA	miRNA	miRNA	miRNA	miRNA	miRNA	miRNA	miRNA	miRNA	miRNA	miRNA	miRNA	miRNA	miRNA	miRNA	miRNA	miRNA	miRNA	miRNA	negative	negative	negative	miRNA	miRNA	miRNA	negative	negative	miRNA	negative	miRNA	miRNA	miRNA
hsa-mir-3937	miRNA	miRNA	miRNA	miRNA	miRNA	miRNA	miRNA	miRNA	miRNA	miRNA	miRNA	miRNA	miRNA	miRNA	miRNA	miRNA	miRNA	miRNA	miRNA	miRNA	miRNA	miRNA	miRNA	miRNA	miRNA	miRNA	miRNA	miRNA	miRNA	miRNA	miRNA	miRNA
hsa-mir-3941	miRNA	miRNA	miRNA	miRNA	miRNA	miRNA	miRNA	miRNA	miRNA	miRNA	miRNA	miRNA	miRNA	miRNA	miRNA	miRNA	miRNA	miRNA	miRNA	miRNA	miRNA	miRNA	miRNA	miRNA	miRNA	miRNA	miRNA	miRNA	miRNA	miRNA	miRNA	miRNA
hsa-mir-3945	miRNA	candidate	miRNA	miRNA	miRNA	miRNA	miRNA	miRNA	miRNA	miRNA	negative	miRNA	miRNA	miRNA	negative	negative	miRNA	negative	miRNA	negative	negative	miRNA	miRNA	negative	miRNA	negative	negative	miRNA	negative	miRNA	negative	miRNA
hsa-mir-548ag-2	miRNA	miRNA	miRNA	miRNA	miRNA	miRNA	miRNA	miRNA	miRNA	miRNA	miRNA	miRNA	miRNA	miRNA	miRNA	miRNA	miRNA	miRNA	miRNA	miRNA	miRNA	miRNA	miRNA	miRNA	miRNA	miRNA	miRNA	miRNA	miRNA	miRNA	miRNA	miRNA
hsa-mir-4459	negative	negative	negative	negative	negative	negative	negative	miRNA	miRNA	negative	negative	negative	miRNA	negative	negative	miRNA	negative	negative	negative	negative	negative	negative	negative	negative	negative	negative	negative	negative	negative	negative	negative	negative
hsa-mir-4474	miRNA	miRNA	miRNA	miRNA	miRNA	miRNA	miRNA	miRNA	miRNA	miRNA	miRNA	miRNA	miRNA	miRNA	miRNA	miRNA	miRNA	miRNA	miRNA	miRNA	miRNA	miRNA	miRNA	miRNA	miRNA	miRNA	miRNA	miRNA	miRNA	miRNA	miRNA	miRNA
hsa-mir-4475	miRNA	miRNA	miRNA	miRNA	miRNA	miRNA	miRNA	miRNA	miRNA	miRNA	miRNA	miRNA	miRNA	miRNA	miRNA	miRNA	miRNA	miRNA	miRNA	miRNA	miRNA	miRNA	miRNA	miRNA	miRNA	miRNA	miRNA	miRNA	miRNA	miRNA	miRNA	miRNA
hsa-mir-4509-1	miRNA	miRNA	miRNA	miRNA	miRNA	miRNA	miRNA	miRNA	miRNA	miRNA	miRNA	miRNA	miRNA	miRNA	miRNA	miRNA	miRNA	miRNA	miRNA	miRNA	miRNA	miRNA	miRNA	miRNA	miRNA	miRNA	miRNA	miRNA	miRNA	miRNA	miRNA	miRNA
hsa-mir-4509-2	miRNA	miRNA	miRNA	miRNA	miRNA	miRNA	miRNA	miRNA	miRNA	miRNA	miRNA	miRNA	miRNA	miRNA	miRNA	miRNA	miRNA	miRNA	miRNA	miRNA	miRNA	miRNA	miRNA	miRNA	miRNA	miRNA	miRNA	miRNA	miRNA	miRNA	miRNA	miRNA
hsa-mir-4519	negative	negative	miRNA	negative	miRNA	miRNA	negative	miRNA	negative	negative	negative	miRNA	negative	miRNA	negative	miRNA	miRNA	negative	negative	negative	negative	negative	negative	negative	negative	negative	negative	negative	negative	negative	negative	negative
hsa-mir-4539	miRNA	negative	miRNA	negative	miRNA	negative	miRNA	miRNA	negative	miRNA	miRNA	miRNA	miRNA	miRNA	miRNA	miRNA	miRNA	negative	miRNA	negative	negative	negative	miRNA	negative	negative	negative	negative	miRNA	negative	miRNA	negative	negative
hsa-mir-3974	negative	negative	miRNA	negative	negative	negative	miRNA	negative	negative	negative	negative	miRNA	miRNA	miRNA	negative	miRNA	miRNA	negative	negative	negative	negative	negative	miRNA	negative	miRNA	negative	negative	miRNA	negative	negative	negative	negative
hsa-mir-4639	miRNA	miRNA	miRNA	miRNA	miRNA	miRNA	miRNA	miRNA	miRNA	miRNA	miRNA	miRNA	miRNA	miRNA	miRNA	miRNA	miRNA	negative	miRNA	miRNA	miRNA	miRNA	miRNA	miRNA	miRNA	miRNA	miRNA	miRNA	miRNA	miRNA	miRNA	miRNA
hsa-mir-4654	miRNA	miRNA	miRNA	miRNA	miRNA	miRNA	miRNA	miRNA	miRNA	miRNA	miRNA	miRNA	miRNA	miRNA	miRNA	miRNA	miRNA	miRNA	miRNA	negative	negative	miRNA	miRNA	miRNA	negative	negative	negative	miRNA	miRNA	miRNA	miRNA	miRNA
hsa-mir-4659a	miRNA	miRNA	miRNA	miRNA	miRNA	miRNA	miRNA	miRNA	miRNA	miRNA	miRNA	miRNA	miRNA	miRNA	miRNA	miRNA	miRNA	miRNA	miRNA	miRNA	miRNA	miRNA	miRNA	miRNA	miRNA	miRNA	miRNA	miRNA	miRNA	miRNA	miRNA	miRNA
hsa-mir-4666a	miRNA	miRNA	miRNA	miRNA	miRNA	miRNA	miRNA	miRNA	miRNA	miRNA	miRNA	miRNA	miRNA	miRNA	miRNA	miRNA	miRNA	miRNA	miRNA	miRNA	miRNA	miRNA	miRNA	miRNA	miRNA	miRNA	miRNA	miRNA	miRNA	miRNA	miRNA	miRNA
hsa-mir-4679-1	miRNA	miRNA	miRNA	miRNA	miRNA	miRNA	miRNA	miRNA	miRNA	miRNA	miRNA	miRNA	miRNA	miRNA	miRNA	miRNA	miRNA	miRNA	miRNA	miRNA	miRNA	miRNA	miRNA	miRNA	miRNA	miRNA	miRNA	miRNA	miRNA	miRNA	miRNA	miRNA
hsa-mir-4680	miRNA	miRNA	miRNA	miRNA	miRNA	miRNA	miRNA	miRNA	miRNA	miRNA	miRNA	miRNA	miRNA	miRNA	miRNA	miRNA	miRNA	miRNA	miRNA	miRNA	miRNA	miRNA	miRNA	miRNA	miRNA	miRNA	miRNA	miRNA	miRNA	miRNA	miRNA	miRNA
hsa-mir-4681	miRNA	miRNA	miRNA	miRNA	miRNA	miRNA	miRNA	miRNA	miRNA	miRNA	miRNA	miRNA	miRNA	miRNA	miRNA	miRNA	miRNA	miRNA	miRNA	negative	negative	miRNA	miRNA	miRNA	negative	negative	negative	miRNA	negative	miRNA	miRNA	miRNA
hsa-mir-4686	miRNA	miRNA	miRNA	miRNA	miRNA	miRNA	miRNA	miRNA	miRNA	miRNA	miRNA	miRNA	miRNA	miRNA	miRNA	miRNA	miRNA	miRNA	miRNA	negative	negative	miRNA	miRNA	miRNA	negative	negative	negative	miRNA	negative	miRNA	miRNA	miRNA
hsa-mir-4695	miRNA	miRNA	miRNA	miRNA	miRNA	miRNA	miRNA	negative	miRNA	miRNA	miRNA	miRNA	miRNA	miRNA	miRNA	miRNA	miRNA	miRNA	miRNA	miRNA	miRNA	miRNA	miRNA	miRNA	negative	miRNA	negative	miRNA	miRNA	miRNA	miRNA	miRNA
hsa-mir-4701	miRNA	miRNA	miRNA	miRNA	miRNA	miRNA	miRNA	miRNA	miRNA	miRNA	miRNA	miRNA	miRNA	miRNA	miRNA	miRNA	negative	miRNA	miRNA	miRNA	miRNA	miRNA	miRNA	miRNA	miRNA	miRNA	miRNA	miRNA	miRNA	miRNA	miRNA	miRNA
hsa-mir-4710	miRNA	miRNA	miRNA	miRNA	miRNA	miRNA	miRNA	miRNA	miRNA	miRNA	miRNA	miRNA	miRNA	miRNA	miRNA	miRNA	miRNA	miRNA	miRNA	miRNA	miRNA	miRNA	miRNA	miRNA	miRNA	miRNA	miRNA	miRNA	miRNA	miRNA	miRNA	miRNA
hsa-mir-4716	miRNA	miRNA	miRNA	miRNA	miRNA	miRNA	miRNA	miRNA	miRNA	miRNA	miRNA	miRNA	miRNA	miRNA	miRNA	miRNA	miRNA	miRNA	miRNA	miRNA	miRNA	miRNA	miRNA	miRNA	miRNA	miRNA	miRNA	miRNA	miRNA	miRNA	miRNA	miRNA
hsa-mir-4734	miRNA	miRNA	miRNA	miRNA	miRNA	miRNA	miRNA	miRNA	miRNA	miRNA	miRNA	miRNA	miRNA	negative	miRNA	miRNA	miRNA	miRNA	miRNA	miRNA	miRNA	miRNA	miRNA	miRNA	miRNA	miRNA	miRNA	miRNA	miRNA	miRNA	miRNA	miRNA
hsa-mir-4771-1	miRNA	miRNA	miRNA	miRNA	miRNA	miRNA	miRNA	miRNA	miRNA	miRNA	miRNA	miRNA	miRNA	miRNA	miRNA	miRNA	miRNA	miRNA	miRNA	miRNA	miRNA	miRNA	miRNA	miRNA	miRNA	miRNA	miRNA	miRNA	miRNA	miRNA	miRNA	miRNA
hsa-mir-4771-2	miRNA	miRNA	miRNA	miRNA	miRNA	miRNA	miRNA	miRNA	miRNA	miRNA	miRNA	miRNA	miRNA	miRNA	miRNA	miRNA	miRNA	miRNA	miRNA	miRNA	miRNA	miRNA	miRNA	miRNA	miRNA	miRNA	miRNA	miRNA	miRNA	miRNA	miRNA	miRNA
hsa-mir-4775	miRNA	miRNA	miRNA	miRNA	miRNA	miRNA	miRNA	miRNA	miRNA	miRNA	miRNA	miRNA	miRNA	miRNA	miRNA	miRNA	miRNA	miRNA	miRNA	miRNA	miRNA	miRNA	miRNA	miRNA	miRNA	miRNA	miRNA	miRNA	miRNA	miRNA	miRNA	miRNA
hsa-mir-4787	miRNA	miRNA	miRNA	miRNA	miRNA	miRNA	miRNA	miRNA	miRNA	miRNA	miRNA	miRNA	miRNA	miRNA	miRNA	miRNA	miRNA	miRNA	miRNA	miRNA	miRNA	miRNA	miRNA	miRNA	miRNA	miRNA	miRNA	miRNA	miRNA	miRNA	miRNA	miRNA
hsa-mir-4801	miRNA	miRNA	miRNA	miRNA	miRNA	miRNA	miRNA	miRNA	miRNA	miRNA	miRNA	miRNA	miRNA	miRNA	miRNA	miRNA	miRNA	miRNA	miRNA	miRNA	miRNA	miRNA	miRNA	miRNA	miRNA	miRNA	miRNA	miRNA	miRNA	miRNA	miRNA	miRNA
hsa-mir-5002	miRNA	miRNA	miRNA	miRNA	miRNA	miRNA	miRNA	miRNA	miRNA	miRNA	miRNA	miRNA	miRNA	miRNA	miRNA	miRNA	miRNA	miRNA	miRNA	miRNA	miRNA	miRNA	miRNA	miRNA	miRNA	miRNA	negative	miRNA	miRNA	miRNA	miRNA	miRNA
hsa-mir-5003	miRNA	miRNA	miRNA	miRNA	miRNA	miRNA	miRNA	miRNA	miRNA	miRNA	miRNA	miRNA	miRNA	miRNA	miRNA	miRNA	miRNA	miRNA	miRNA	miRNA	miRNA	miRNA	miRNA	miRNA	miRNA	miRNA	miRNA	miRNA	miRNA	miRNA	miRNA	miRNA
hsa-mir-5007	miRNA	miRNA	miRNA	miRNA	miRNA	miRNA	miRNA	miRNA	miRNA	miRNA	miRNA	miRNA	miRNA	miRNA	miRNA	miRNA	miRNA	miRNA	miRNA	miRNA	miRNA	miRNA	miRNA	miRNA	miRNA	miRNA	miRNA	miRNA	miRNA	miRNA	miRNA	miRNA
hsa-mir-5095	miRNA	miRNA	miRNA	miRNA	miRNA	miRNA	miRNA	miRNA	miRNA	miRNA	miRNA	miRNA	miRNA	miRNA	miRNA	miRNA	miRNA	miRNA	miRNA	miRNA	miRNA	miRNA	miRNA	miRNA	miRNA	miRNA	miRNA	miRNA	miRNA	miRNA	miRNA	miRNA
hsa-mir-5186	miRNA	miRNA	miRNA	miRNA	miRNA	miRNA	miRNA	miRNA	miRNA	miRNA	miRNA	miRNA	miRNA	miRNA	miRNA	miRNA	miRNA	miRNA	miRNA	miRNA	miRNA	miRNA	miRNA	miRNA	miRNA	miRNA	miRNA	miRNA	miRNA	miRNA	miRNA	miRNA
hsa-mir-5192	miRNA	miRNA	miRNA	miRNA	miRNA	miRNA	miRNA	miRNA	miRNA	miRNA	miRNA	miRNA	miRNA	miRNA	miRNA	miRNA	miRNA	miRNA	miRNA	miRNA	miRNA	miRNA	miRNA	miRNA	miRNA	miRNA	miRNA	miRNA	miRNA	miRNA	miRNA	miRNA
hsa-mir-664b	miRNA	miRNA	miRNA	miRNA	miRNA	miRNA	miRNA	miRNA	miRNA	miRNA	miRNA	miRNA	miRNA	miRNA	miRNA	miRNA	miRNA	miRNA	miRNA	miRNA	miRNA	miRNA	miRNA	miRNA	miRNA	miRNA	miRNA	miRNA	miRNA	miRNA	miRNA	miRNA
hsa-mir-5583-1	miRNA	miRNA	miRNA	miRNA	miRNA	miRNA	miRNA	miRNA	miRNA	miRNA	miRNA	miRNA	miRNA	miRNA	miRNA	miRNA	miRNA	miRNA	miRNA	miRNA	miRNA	miRNA	miRNA	miRNA	miRNA	miRNA	miRNA	miRNA	miRNA	miRNA	miRNA	miRNA
hsa-mir-5590	miRNA	miRNA	miRNA	miRNA	miRNA	miRNA	miRNA	miRNA	miRNA	miRNA	miRNA	miRNA	miRNA	miRNA	miRNA	miRNA	miRNA	miRNA	miRNA	miRNA	miRNA	negative	miRNA	miRNA	miRNA	miRNA	miRNA	miRNA	miRNA	miRNA	miRNA	miRNA
hsa-mir-5695	miRNA	miRNA	miRNA	miRNA	miRNA	miRNA	miRNA	miRNA	miRNA	miRNA	miRNA	miRNA	miRNA	miRNA	miRNA	miRNA	miRNA	miRNA	miRNA	miRNA	miRNA	miRNA	miRNA	miRNA	miRNA	miRNA	miRNA	miRNA	miRNA	miRNA	miRNA	miRNA
hsa-mir-5696	miRNA	miRNA	miRNA	miRNA	miRNA	miRNA	miRNA	miRNA	miRNA	miRNA	miRNA	miRNA	miRNA	miRNA	miRNA	miRNA	miRNA	miRNA	miRNA	miRNA	miRNA	miRNA	miRNA	miRNA	miRNA	miRNA	miRNA	miRNA	miRNA	miRNA	miRNA	miRNA
hsa-mir-6079	miRNA	negative	miRNA	miRNA	miRNA	miRNA	negative	negative	miRNA	miRNA	negative	miRNA	miRNA	miRNA	negative	miRNA	miRNA	miRNA	miRNA	negative	negative	miRNA	miRNA	negative	miRNA	negative	negative	miRNA	miRNA	negative	negative	negative
hsa-mir-548az	miRNA	miRNA	miRNA	miRNA	miRNA	miRNA	miRNA	miRNA	miRNA	miRNA	miRNA	miRNA	miRNA	miRNA	miRNA	miRNA	miRNA	miRNA	miRNA	miRNA	miRNA	miRNA	miRNA	miRNA	miRNA	miRNA	miRNA	miRNA	miRNA	miRNA	miRNA	miRNA
hsa-mir-6509	miRNA	miRNA	miRNA	miRNA	miRNA	miRNA	miRNA	miRNA	miRNA	miRNA	miRNA	miRNA	miRNA	miRNA	miRNA	miRNA	miRNA	miRNA	miRNA	miRNA	miRNA	miRNA	miRNA	miRNA	miRNA	miRNA	miRNA	miRNA	miRNA	miRNA	miRNA	miRNA
hsa-mir-6786	miRNA	miRNA	miRNA	miRNA	miRNA	miRNA	miRNA	miRNA	miRNA	miRNA	miRNA	miRNA	miRNA	miRNA	miRNA	miRNA	miRNA	miRNA	miRNA	miRNA	miRNA	miRNA	miRNA	miRNA	miRNA	miRNA	miRNA	miRNA	miRNA	miRNA	miRNA	miRNA
hsa-mir-6813	miRNA	miRNA	miRNA	miRNA	miRNA	miRNA	miRNA	negative	miRNA	miRNA	miRNA	miRNA	miRNA	miRNA	miRNA	miRNA	miRNA	miRNA	miRNA	negative	negative	negative	miRNA	miRNA	negative	miRNA	negative	miRNA	miRNA	miRNA	miRNA	miRNA
hsa-mir-6823	miRNA	negative	miRNA	negative	miRNA	miRNA	miRNA	miRNA	miRNA	miRNA	negative	negative	miRNA	negative	negative	miRNA	miRNA	negative	negative	negative	negative	negative	miRNA	negative	negative	negative	negative	negative	negative	negative	negative	negative
hsa-mir-6843	miRNA	miRNA	miRNA	miRNA	miRNA	miRNA	miRNA	miRNA	miRNA	miRNA	miRNA	miRNA	miRNA	miRNA	miRNA	miRNA	miRNA	miRNA	miRNA	miRNA	miRNA	miRNA	miRNA	miRNA	miRNA	negative	negative	miRNA	negative	miRNA	miRNA	miRNA
hsa-mir-6849	miRNA	miRNA	miRNA	miRNA	miRNA	miRNA	miRNA	miRNA	miRNA	miRNA	negative	miRNA	miRNA	miRNA	miRNA	miRNA	miRNA	miRNA	miRNA	negative	negative	miRNA	miRNA	miRNA	miRNA	negative	negative	miRNA	miRNA	miRNA	miRNA	miRNA
hsa-mir-6868	miRNA	negative	miRNA	miRNA	miRNA	negative	negative	miRNA	miRNA	miRNA	miRNA	miRNA	miRNA	miRNA	miRNA	miRNA	negative	miRNA	negative	miRNA	miRNA	negative	negative	negative	miRNA	miRNA	miRNA	negative	miRNA	negative	negative	negative
hsa-mir-6889	miRNA	miRNA	miRNA	miRNA	miRNA	miRNA	miRNA	negative	miRNA	miRNA	miRNA	miRNA	miRNA	miRNA	miRNA	miRNA	miRNA	miRNA	miRNA	negative	miRNA	negative	miRNA	miRNA	miRNA	miRNA	negative	miRNA	miRNA	miRNA	miRNA	miRNA
hsa-mir-3690-2	miRNA	miRNA	miRNA	miRNA	miRNA	miRNA	miRNA	miRNA	miRNA	miRNA	miRNA	miRNA	miRNA	miRNA	miRNA	miRNA	miRNA	miRNA	miRNA	negative	negative	miRNA	miRNA	miRNA	miRNA	negative	negative	miRNA	negative	miRNA	miRNA	miRNA
hsa-mir-7973-1	miRNA	miRNA	miRNA	miRNA	miRNA	miRNA	miRNA	miRNA	miRNA	miRNA	miRNA	miRNA	miRNA	miRNA	miRNA	miRNA	miRNA	miRNA	miRNA	miRNA	miRNA	miRNA	miRNA	miRNA	miRNA	miRNA	miRNA	miRNA	miRNA	miRNA	miRNA	miRNA
hsa-mir-8053	miRNA	negative	miRNA	negative	miRNA	miRNA	miRNA	miRNA	negative	negative	miRNA	negative	miRNA	negative	miRNA	negative	miRNA	miRNA	negative	negative	negative	negative	miRNA	negative	negative	negative	negative	miRNA	negative	negative	negative	negative
hsa-mir-8084	miRNA	miRNA	miRNA	miRNA	miRNA	miRNA	miRNA	miRNA	miRNA	miRNA	miRNA	miRNA	miRNA	miRNA	miRNA	miRNA	miRNA	miRNA	miRNA	miRNA	miRNA	miRNA	miRNA	miRNA	miRNA	miRNA	miRNA	miRNA	miRNA	miRNA	miRNA	miRNA
hsa-mir-6770-2	miRNA	miRNA	miRNA	miRNA	miRNA	miRNA	miRNA	miRNA	miRNA	miRNA	miRNA	miRNA	miRNA	miRNA	miRNA	miRNA	miRNA	miRNA	miRNA	miRNA	miRNA	miRNA	miRNA	miRNA	miRNA	miRNA	miRNA	miRNA	miRNA	miRNA	miRNA	miRNA
hsa-let-7a-1	miRNA	miRNA	miRNA	miRNA	miRNA	miRNA	miRNA	miRNA	miRNA	miRNA	miRNA	miRNA	miRNA	miRNA	miRNA	miRNA	miRNA	miRNA	miRNA	miRNA	miRNA	miRNA	miRNA	miRNA	miRNA	miRNA	miRNA	miRNA	miRNA	miRNA	miRNA	miRNA
hsa-let-7a-2	miRNA	miRNA	miRNA	miRNA	miRNA	miRNA	miRNA	miRNA	miRNA	miRNA	miRNA	miRNA	miRNA	miRNA	miRNA	miRNA	miRNA	miRNA	miRNA	miRNA	negative	miRNA	miRNA	miRNA	miRNA	negative	negative	miRNA	miRNA	miRNA	miRNA	miRNA
hsa-let-7a-3	miRNA	miRNA	miRNA	miRNA	miRNA	miRNA	miRNA	miRNA	miRNA	miRNA	miRNA	miRNA	miRNA	miRNA	miRNA	miRNA	miRNA	miRNA	miRNA	miRNA	miRNA	miRNA	miRNA	miRNA	miRNA	miRNA	miRNA	miRNA	miRNA	miRNA	miRNA	miRNA
hsa-let-7b	miRNA	miRNA	miRNA	miRNA	miRNA	miRNA	miRNA	miRNA	miRNA	miRNA	miRNA	miRNA	miRNA	miRNA	miRNA	miRNA	miRNA	miRNA	miRNA	miRNA	miRNA	miRNA	miRNA	miRNA	miRNA	miRNA	miRNA	miRNA	miRNA	miRNA	miRNA	miRNA
hsa-let-7c	miRNA	miRNA	miRNA	miRNA	miRNA	miRNA	miRNA	miRNA	miRNA	miRNA	miRNA	miRNA	miRNA	miRNA	miRNA	miRNA	miRNA	miRNA	miRNA	miRNA	negative	miRNA	miRNA	miRNA	miRNA	negative	negative	miRNA	miRNA	miRNA	miRNA	miRNA
hsa-let-7d	miRNA	miRNA	miRNA	miRNA	miRNA	miRNA	miRNA	miRNA	miRNA	miRNA	miRNA	miRNA	miRNA	miRNA	miRNA	miRNA	miRNA	miRNA	miRNA	miRNA	miRNA	miRNA	miRNA	miRNA	miRNA	miRNA	miRNA	miRNA	miRNA	miRNA	miRNA	miRNA
hsa-let-7e	miRNA	miRNA	miRNA	miRNA	miRNA	miRNA	negative	miRNA	miRNA	miRNA	miRNA	miRNA	miRNA	miRNA	miRNA	miRNA	miRNA	miRNA	miRNA	negative	negative	miRNA	miRNA	miRNA	miRNA	negative	negative	miRNA	miRNA	miRNA	miRNA	miRNA
hsa-let-7f-1	miRNA	miRNA	miRNA	miRNA	miRNA	miRNA	miRNA	miRNA	miRNA	miRNA	miRNA	miRNA	miRNA	miRNA	miRNA	miRNA	miRNA	miRNA	miRNA	miRNA	miRNA	miRNA	miRNA	miRNA	miRNA	miRNA	miRNA	miRNA	miRNA	miRNA	miRNA	miRNA
hsa-let-7f-2	miRNA	miRNA	miRNA	miRNA	miRNA	miRNA	miRNA	miRNA	miRNA	miRNA	miRNA	miRNA	miRNA	miRNA	miRNA	miRNA	miRNA	miRNA	miRNA	miRNA	miRNA	miRNA	miRNA	miRNA	miRNA	miRNA	miRNA	miRNA	miRNA	miRNA	miRNA	miRNA
hsa-mir-15a	miRNA	miRNA	miRNA	miRNA	miRNA	miRNA	miRNA	miRNA	miRNA	miRNA	miRNA	miRNA	miRNA	miRNA	miRNA	miRNA	miRNA	miRNA	miRNA	negative	negative	miRNA	miRNA	miRNA	miRNA	negative	negative	miRNA	negative	miRNA	miRNA	miRNA
hsa-mir-16-1	miRNA	miRNA	miRNA	miRNA	miRNA	miRNA	miRNA	miRNA	miRNA	miRNA	miRNA	miRNA	miRNA	miRNA	miRNA	miRNA	miRNA	miRNA	miRNA	miRNA	miRNA	miRNA	miRNA	miRNA	miRNA	miRNA	miRNA	miRNA	miRNA	miRNA	miRNA	miRNA
hsa-mir-17	miRNA	miRNA	miRNA	miRNA	miRNA	miRNA	miRNA	miRNA	miRNA	miRNA	miRNA	miRNA	miRNA	miRNA	miRNA	miRNA	miRNA	miRNA	miRNA	miRNA	miRNA	miRNA	miRNA	miRNA	miRNA	miRNA	miRNA	miRNA	miRNA	miRNA	miRNA	miRNA
hsa-mir-18a	miRNA	negative	miRNA	negative	miRNA	miRNA	miRNA	miRNA	negative	miRNA	miRNA	miRNA	negative	miRNA	negative	miRNA	miRNA	miRNA	negative	negative	negative	miRNA	miRNA	negative	miRNA	negative	negative	miRNA	negative	negative	negative	negative
hsa-mir-19b-1	miRNA	miRNA	miRNA	miRNA	miRNA	miRNA	miRNA	miRNA	miRNA	miRNA	miRNA	miRNA	miRNA	miRNA	miRNA	miRNA	miRNA	miRNA	miRNA	miRNA	miRNA	miRNA	miRNA	miRNA	miRNA	miRNA	miRNA	miRNA	miRNA	miRNA	miRNA	miRNA
hsa-mir-19b-2	miRNA	miRNA	miRNA	miRNA	miRNA	miRNA	miRNA	miRNA	miRNA	miRNA	miRNA	miRNA	miRNA	miRNA	miRNA	miRNA	miRNA	miRNA	miRNA	miRNA	miRNA	miRNA	miRNA	miRNA	miRNA	miRNA	miRNA	miRNA	miRNA	miRNA	miRNA	miRNA
hsa-mir-20a	miRNA	miRNA	miRNA	miRNA	miRNA	miRNA	miRNA	miRNA	miRNA	miRNA	miRNA	miRNA	miRNA	miRNA	miRNA	miRNA	miRNA	miRNA	miRNA	miRNA	miRNA	miRNA	miRNA	miRNA	miRNA	miRNA	miRNA	miRNA	miRNA	miRNA	miRNA	miRNA
hsa-mir-22	miRNA	miRNA	miRNA	miRNA	miRNA	miRNA	miRNA	miRNA	miRNA	miRNA	miRNA	miRNA	miRNA	miRNA	miRNA	miRNA	miRNA	miRNA	miRNA	miRNA	miRNA	miRNA	miRNA	miRNA	miRNA	miRNA	miRNA	miRNA	miRNA	miRNA	miRNA	miRNA
hsa-mir-23a	miRNA	miRNA	miRNA	miRNA	miRNA	miRNA	miRNA	miRNA	miRNA	miRNA	miRNA	negative	miRNA	miRNA	miRNA	miRNA	miRNA	miRNA	miRNA	miRNA	miRNA	miRNA	miRNA	miRNA	miRNA	miRNA	miRNA	miRNA	miRNA	miRNA	miRNA	miRNA
hsa-mir-24-1	miRNA	miRNA	miRNA	miRNA	miRNA	miRNA	miRNA	miRNA	miRNA	miRNA	miRNA	miRNA	miRNA	negative	miRNA	miRNA	miRNA	miRNA	miRNA	miRNA	miRNA	miRNA	miRNA	miRNA	miRNA	miRNA	miRNA	miRNA	miRNA	miRNA	miRNA	miRNA
hsa-mir-24-2	miRNA	negative	miRNA	negative	negative	miRNA	negative	miRNA	miRNA	negative	negative	miRNA	negative	miRNA	miRNA	miRNA	negative	negative	negative	negative	negative	negative	negative	negative	negative	negative	negative	negative	negative	negative	negative	negative
hsa-mir-26a-1	miRNA	miRNA	miRNA	miRNA	miRNA	miRNA	miRNA	miRNA	miRNA	miRNA	miRNA	miRNA	miRNA	miRNA	miRNA	miRNA	miRNA	miRNA	miRNA	miRNA	miRNA	miRNA	miRNA	miRNA	miRNA	miRNA	miRNA	miRNA	miRNA	miRNA	miRNA	miRNA
hsa-mir-26b	miRNA	miRNA	miRNA	miRNA	miRNA	miRNA	miRNA	miRNA	miRNA	miRNA	miRNA	miRNA	miRNA	miRNA	miRNA	miRNA	miRNA	miRNA	miRNA	miRNA	miRNA	miRNA	miRNA	miRNA	miRNA	miRNA	miRNA	miRNA	miRNA	miRNA	miRNA	miRNA
hsa-mir-27a	miRNA	miRNA	miRNA	miRNA	miRNA	miRNA	miRNA	miRNA	miRNA	miRNA	miRNA	miRNA	miRNA	miRNA	miRNA	miRNA	miRNA	miRNA	miRNA	miRNA	miRNA	miRNA	miRNA	miRNA	miRNA	miRNA	miRNA	miRNA	miRNA	miRNA	miRNA	miRNA
hsa-mir-28	miRNA	miRNA	miRNA	miRNA	miRNA	miRNA	miRNA	miRNA	miRNA	miRNA	miRNA	miRNA	miRNA	miRNA	miRNA	miRNA	miRNA	miRNA	miRNA	miRNA	miRNA	miRNA	miRNA	miRNA	miRNA	miRNA	miRNA	miRNA	miRNA	miRNA	miRNA	miRNA
hsa-mir-29a	miRNA	miRNA	miRNA	miRNA	miRNA	miRNA	miRNA	miRNA	miRNA	miRNA	miRNA	miRNA	miRNA	miRNA	miRNA	miRNA	miRNA	miRNA	miRNA	miRNA	miRNA	miRNA	miRNA	miRNA	miRNA	miRNA	miRNA	miRNA	miRNA	miRNA	miRNA	miRNA
hsa-mir-30a	miRNA	miRNA	miRNA	miRNA	miRNA	miRNA	miRNA	miRNA	miRNA	miRNA	miRNA	miRNA	miRNA	miRNA	miRNA	miRNA	miRNA	miRNA	miRNA	miRNA	miRNA	miRNA	miRNA	miRNA	miRNA	miRNA	miRNA	miRNA	miRNA	miRNA	miRNA	miRNA
hsa-mir-31	miRNA	miRNA	miRNA	miRNA	miRNA	miRNA	miRNA	miRNA	miRNA	miRNA	miRNA	miRNA	miRNA	miRNA	miRNA	miRNA	miRNA	miRNA	miRNA	miRNA	miRNA	miRNA	miRNA	miRNA	miRNA	miRNA	miRNA	miRNA	miRNA	miRNA	miRNA	miRNA
hsa-mir-32	miRNA	miRNA	miRNA	miRNA	miRNA	miRNA	miRNA	miRNA	miRNA	miRNA	miRNA	miRNA	miRNA	miRNA	miRNA	miRNA	miRNA	miRNA	miRNA	miRNA	miRNA	miRNA	miRNA	miRNA	miRNA	miRNA	miRNA	miRNA	miRNA	miRNA	miRNA	miRNA
hsa-mir-33a	miRNA	miRNA	miRNA	miRNA	miRNA	miRNA	miRNA	miRNA	miRNA	miRNA	miRNA	miRNA	miRNA	miRNA	miRNA	miRNA	miRNA	miRNA	miRNA	miRNA	miRNA	miRNA	miRNA	miRNA	miRNA	miRNA	miRNA	miRNA	miRNA	miRNA	miRNA	miRNA
hsa-mir-92a-1	miRNA	miRNA	miRNA	miRNA	miRNA	miRNA	miRNA	miRNA	miRNA	miRNA	miRNA	miRNA	miRNA	miRNA	miRNA	miRNA	miRNA	miRNA	miRNA	miRNA	miRNA	miRNA	miRNA	miRNA	miRNA	miRNA	miRNA	miRNA	miRNA	miRNA	miRNA	miRNA
hsa-mir-92a-2	miRNA	miRNA	miRNA	miRNA	miRNA	miRNA	miRNA	miRNA	miRNA	miRNA	miRNA	miRNA	miRNA	miRNA	miRNA	miRNA	miRNA	miRNA	miRNA	miRNA	negative	miRNA	miRNA	miRNA	miRNA	miRNA	negative	miRNA	miRNA	miRNA	miRNA	miRNA
hsa-mir-95	miRNA	miRNA	miRNA	miRNA	miRNA	miRNA	miRNA	miRNA	miRNA	miRNA	miRNA	miRNA	miRNA	miRNA	miRNA	miRNA	miRNA	miRNA	miRNA	miRNA	miRNA	miRNA	miRNA	miRNA	miRNA	miRNA	miRNA	miRNA	miRNA	miRNA	miRNA	miRNA
hsa-mir-96	miRNA	miRNA	miRNA	miRNA	miRNA	miRNA	miRNA	miRNA	negative	miRNA	miRNA	miRNA	miRNA	miRNA	miRNA	miRNA	miRNA	miRNA	miRNA	miRNA	miRNA	miRNA	miRNA	miRNA	miRNA	miRNA	miRNA	miRNA	miRNA	miRNA	miRNA	miRNA
hsa-mir-98	miRNA	miRNA	miRNA	miRNA	miRNA	miRNA	miRNA	miRNA	miRNA	miRNA	miRNA	miRNA	miRNA	miRNA	miRNA	miRNA	miRNA	miRNA	miRNA	miRNA	miRNA	miRNA	miRNA	miRNA	miRNA	miRNA	miRNA	miRNA	miRNA	miRNA	miRNA	miRNA
hsa-mir-99a	miRNA	miRNA	miRNA	miRNA	miRNA	miRNA	miRNA	miRNA	miRNA	miRNA	miRNA	miRNA	miRNA	miRNA	miRNA	miRNA	miRNA	miRNA	miRNA	miRNA	miRNA	miRNA	miRNA	miRNA	miRNA	miRNA	miRNA	miRNA	miRNA	miRNA	miRNA	miRNA
hsa-mir-100	miRNA	candidate	miRNA	miRNA	miRNA	miRNA	miRNA	miRNA	miRNA	miRNA	negative	miRNA	miRNA	miRNA	negative	negative	miRNA	miRNA	miRNA	negative	negative	negative	miRNA	miRNA	miRNA	negative	negative	miRNA	miRNA	miRNA	miRNA	miRNA
hsa-mir-101-1	miRNA	miRNA	miRNA	miRNA	miRNA	miRNA	miRNA	miRNA	miRNA	miRNA	miRNA	miRNA	miRNA	miRNA	miRNA	miRNA	miRNA	miRNA	miRNA	miRNA	miRNA	miRNA	miRNA	miRNA	miRNA	miRNA	miRNA	miRNA	miRNA	miRNA	miRNA	miRNA
hsa-mir-29b-1	miRNA	miRNA	miRNA	miRNA	miRNA	miRNA	miRNA	miRNA	miRNA	miRNA	miRNA	miRNA	miRNA	miRNA	miRNA	miRNA	miRNA	miRNA	miRNA	miRNA	miRNA	miRNA	miRNA	miRNA	miRNA	miRNA	miRNA	miRNA	miRNA	miRNA	miRNA	miRNA
hsa-mir-29b-2	miRNA	miRNA	miRNA	miRNA	miRNA	miRNA	miRNA	miRNA	miRNA	miRNA	miRNA	miRNA	miRNA	miRNA	miRNA	miRNA	miRNA	miRNA	miRNA	miRNA	miRNA	miRNA	miRNA	miRNA	miRNA	miRNA	miRNA	miRNA	miRNA	miRNA	miRNA	miRNA
hsa-mir-103a-2	miRNA	miRNA	miRNA	miRNA	miRNA	miRNA	miRNA	miRNA	miRNA	miRNA	miRNA	miRNA	miRNA	miRNA	miRNA	miRNA	miRNA	miRNA	miRNA	miRNA	miRNA	miRNA	miRNA	miRNA	miRNA	miRNA	miRNA	miRNA	miRNA	miRNA	miRNA	miRNA
hsa-mir-103a-1	miRNA	miRNA	miRNA	miRNA	miRNA	miRNA	miRNA	miRNA	miRNA	miRNA	miRNA	miRNA	miRNA	miRNA	miRNA	miRNA	miRNA	miRNA	miRNA	miRNA	miRNA	miRNA	miRNA	miRNA	miRNA	miRNA	negative	miRNA	miRNA	miRNA	miRNA	miRNA
hsa-mir-105-1	miRNA	miRNA	miRNA	miRNA	miRNA	miRNA	miRNA	miRNA	miRNA	miRNA	miRNA	miRNA	miRNA	miRNA	miRNA	miRNA	miRNA	miRNA	miRNA	miRNA	miRNA	miRNA	miRNA	miRNA	miRNA	miRNA	miRNA	miRNA	miRNA	miRNA	miRNA	miRNA
hsa-mir-105-2	miRNA	miRNA	miRNA	miRNA	miRNA	miRNA	miRNA	miRNA	miRNA	miRNA	miRNA	miRNA	miRNA	miRNA	miRNA	miRNA	miRNA	miRNA	miRNA	miRNA	miRNA	miRNA	miRNA	miRNA	miRNA	miRNA	miRNA	miRNA	miRNA	miRNA	miRNA	miRNA
hsa-mir-107	miRNA	miRNA	miRNA	miRNA	miRNA	miRNA	miRNA	miRNA	miRNA	miRNA	miRNA	negative	miRNA	miRNA	miRNA	miRNA	miRNA	miRNA	miRNA	miRNA	miRNA	miRNA	miRNA	miRNA	miRNA	miRNA	miRNA	miRNA	miRNA	miRNA	miRNA	miRNA
hsa-mir-16-2	miRNA	miRNA	miRNA	miRNA	miRNA	miRNA	miRNA	miRNA	miRNA	miRNA	miRNA	miRNA	miRNA	miRNA	miRNA	miRNA	miRNA	miRNA	miRNA	miRNA	miRNA	miRNA	miRNA	miRNA	miRNA	miRNA	miRNA	miRNA	miRNA	miRNA	miRNA	miRNA
hsa-mir-192	miRNA	miRNA	miRNA	miRNA	miRNA	miRNA	miRNA	miRNA	miRNA	miRNA	miRNA	miRNA	miRNA	miRNA	miRNA	miRNA	miRNA	miRNA	miRNA	miRNA	miRNA	miRNA	miRNA	miRNA	miRNA	miRNA	miRNA	miRNA	miRNA	miRNA	miRNA	miRNA
hsa-mir-196a-1	miRNA	miRNA	miRNA	miRNA	miRNA	miRNA	miRNA	miRNA	miRNA	miRNA	miRNA	miRNA	miRNA	miRNA	miRNA	miRNA	miRNA	miRNA	miRNA	miRNA	miRNA	miRNA	miRNA	miRNA	miRNA	miRNA	miRNA	miRNA	miRNA	miRNA	miRNA	miRNA
hsa-mir-197	miRNA	miRNA	miRNA	miRNA	miRNA	miRNA	miRNA	miRNA	miRNA	miRNA	miRNA	miRNA	miRNA	miRNA	miRNA	miRNA	miRNA	miRNA	miRNA	miRNA	miRNA	miRNA	miRNA	miRNA	miRNA	miRNA	miRNA	miRNA	miRNA	miRNA	miRNA	miRNA
hsa-mir-198	miRNA	negative	miRNA	negative	miRNA	miRNA	miRNA	miRNA	negative	miRNA	negative	negative	miRNA	miRNA	negative	miRNA	miRNA	miRNA	negative	negative	negative	negative	miRNA	negative	negative	negative	negative	negative	negative	negative	negative	negative
hsa-mir-199a-1	miRNA	miRNA	miRNA	miRNA	miRNA	miRNA	miRNA	miRNA	miRNA	miRNA	miRNA	miRNA	miRNA	miRNA	miRNA	miRNA	miRNA	miRNA	miRNA	miRNA	negative	miRNA	miRNA	miRNA	miRNA	negative	negative	miRNA	miRNA	miRNA	miRNA	miRNA
hsa-mir-208a	miRNA	miRNA	miRNA	miRNA	miRNA	miRNA	miRNA	miRNA	miRNA	miRNA	miRNA	miRNA	miRNA	miRNA	miRNA	miRNA	miRNA	miRNA	miRNA	miRNA	miRNA	miRNA	miRNA	miRNA	miRNA	miRNA	miRNA	miRNA	miRNA	miRNA	miRNA	miRNA
hsa-mir-129-1	miRNA	miRNA	miRNA	miRNA	miRNA	miRNA	miRNA	miRNA	miRNA	miRNA	miRNA	miRNA	miRNA	miRNA	miRNA	miRNA	miRNA	miRNA	miRNA	negative	negative	miRNA	miRNA	miRNA	miRNA	negative	negative	miRNA	negative	miRNA	miRNA	miRNA
hsa-mir-148a	miRNA	miRNA	miRNA	miRNA	miRNA	miRNA	miRNA	miRNA	miRNA	miRNA	miRNA	miRNA	miRNA	miRNA	miRNA	miRNA	miRNA	miRNA	miRNA	miRNA	miRNA	miRNA	miRNA	miRNA	miRNA	miRNA	miRNA	miRNA	miRNA	miRNA	miRNA	miRNA
hsa-mir-30c-2	miRNA	miRNA	miRNA	miRNA	miRNA	miRNA	miRNA	miRNA	miRNA	miRNA	miRNA	miRNA	miRNA	miRNA	miRNA	miRNA	miRNA	miRNA	miRNA	negative	negative	miRNA	miRNA	miRNA	miRNA	negative	negative	miRNA	negative	miRNA	miRNA	miRNA
hsa-mir-139	miRNA	miRNA	miRNA	miRNA	miRNA	miRNA	miRNA	miRNA	miRNA	miRNA	miRNA	miRNA	miRNA	miRNA	miRNA	miRNA	miRNA	miRNA	miRNA	miRNA	miRNA	miRNA	miRNA	miRNA	miRNA	miRNA	negative	miRNA	miRNA	miRNA	miRNA	miRNA
hsa-mir-7-1	miRNA	miRNA	miRNA	miRNA	miRNA	miRNA	miRNA	miRNA	miRNA	miRNA	miRNA	miRNA	miRNA	miRNA	miRNA	miRNA	miRNA	miRNA	miRNA	miRNA	miRNA	miRNA	miRNA	miRNA	miRNA	miRNA	miRNA	miRNA	miRNA	miRNA	miRNA	miRNA
hsa-mir-7-2	miRNA	miRNA	miRNA	miRNA	miRNA	miRNA	miRNA	miRNA	miRNA	miRNA	miRNA	miRNA	miRNA	miRNA	miRNA	miRNA	miRNA	miRNA	miRNA	miRNA	miRNA	miRNA	miRNA	miRNA	miRNA	miRNA	miRNA	miRNA	miRNA	miRNA	miRNA	miRNA
hsa-mir-7-3	miRNA	miRNA	miRNA	miRNA	miRNA	miRNA	miRNA	miRNA	miRNA	miRNA	miRNA	miRNA	miRNA	miRNA	miRNA	miRNA	miRNA	miRNA	miRNA	miRNA	miRNA	miRNA	miRNA	miRNA	miRNA	miRNA	miRNA	miRNA	miRNA	miRNA	miRNA	miRNA
hsa-mir-10a	miRNA	miRNA	miRNA	miRNA	miRNA	miRNA	miRNA	miRNA	miRNA	miRNA	miRNA	miRNA	miRNA	miRNA	miRNA	miRNA	miRNA	miRNA	miRNA	miRNA	miRNA	miRNA	miRNA	miRNA	miRNA	miRNA	miRNA	miRNA	miRNA	miRNA	miRNA	miRNA
hsa-mir-10b	miRNA	miRNA	miRNA	miRNA	miRNA	miRNA	miRNA	miRNA	miRNA	miRNA	miRNA	miRNA	miRNA	miRNA	miRNA	miRNA	miRNA	miRNA	miRNA	miRNA	miRNA	miRNA	miRNA	miRNA	miRNA	miRNA	miRNA	miRNA	miRNA	miRNA	miRNA	miRNA
hsa-mir-34a	miRNA	miRNA	miRNA	miRNA	miRNA	miRNA	miRNA	miRNA	miRNA	miRNA	miRNA	miRNA	miRNA	miRNA	miRNA	miRNA	miRNA	miRNA	miRNA	miRNA	miRNA	miRNA	miRNA	miRNA	miRNA	miRNA	miRNA	miRNA	miRNA	miRNA	miRNA	miRNA
hsa-mir-181a-2	miRNA	miRNA	miRNA	miRNA	miRNA	miRNA	miRNA	miRNA	miRNA	miRNA	miRNA	miRNA	miRNA	miRNA	miRNA	miRNA	miRNA	miRNA	miRNA	miRNA	miRNA	miRNA	miRNA	miRNA	miRNA	miRNA	miRNA	miRNA	miRNA	miRNA	miRNA	miRNA
hsa-mir-181b-1	miRNA	miRNA	miRNA	miRNA	miRNA	miRNA	miRNA	miRNA	miRNA	miRNA	miRNA	miRNA	miRNA	negative	miRNA	miRNA	miRNA	miRNA	miRNA	miRNA	negative	negative	miRNA	miRNA	miRNA	negative	negative	miRNA	miRNA	miRNA	miRNA	miRNA
hsa-mir-181c	miRNA	miRNA	miRNA	miRNA	miRNA	miRNA	miRNA	miRNA	miRNA	negative	miRNA	miRNA	miRNA	miRNA	miRNA	miRNA	miRNA	miRNA	miRNA	negative	negative	negative	miRNA	miRNA	miRNA	negative	negative	miRNA	negative	miRNA	miRNA	miRNA
hsa-mir-182	miRNA	miRNA	miRNA	miRNA	miRNA	miRNA	miRNA	miRNA	miRNA	miRNA	miRNA	negative	miRNA	miRNA	miRNA	miRNA	miRNA	miRNA	miRNA	miRNA	miRNA	miRNA	miRNA	miRNA	miRNA	negative	negative	miRNA	miRNA	miRNA	miRNA	miRNA
hsa-mir-183	miRNA	miRNA	miRNA	miRNA	miRNA	miRNA	miRNA	miRNA	miRNA	miRNA	miRNA	miRNA	miRNA	miRNA	miRNA	miRNA	miRNA	miRNA	miRNA	miRNA	miRNA	miRNA	miRNA	miRNA	miRNA	miRNA	negative	miRNA	miRNA	miRNA	miRNA	miRNA
hsa-mir-187	miRNA	negative	miRNA	negative	negative	negative	miRNA	miRNA	miRNA	negative	miRNA	negative	miRNA	miRNA	miRNA	miRNA	negative	miRNA	miRNA	negative	negative	negative	miRNA	miRNA	negative	negative	negative	negative	negative	miRNA	miRNA	negative
hsa-mir-199a-2	miRNA	miRNA	miRNA	miRNA	miRNA	miRNA	miRNA	miRNA	miRNA	miRNA	miRNA	miRNA	miRNA	miRNA	miRNA	miRNA	miRNA	miRNA	miRNA	miRNA	miRNA	miRNA	miRNA	miRNA	miRNA	miRNA	negative	miRNA	miRNA	miRNA	miRNA	miRNA
hsa-mir-199b	miRNA	miRNA	miRNA	miRNA	miRNA	miRNA	miRNA	miRNA	miRNA	miRNA	miRNA	miRNA	miRNA	miRNA	miRNA	miRNA	miRNA	miRNA	miRNA	miRNA	miRNA	miRNA	miRNA	miRNA	miRNA	miRNA	miRNA	miRNA	miRNA	miRNA	miRNA	miRNA
hsa-mir-203a	miRNA	miRNA	miRNA	miRNA	miRNA	miRNA	miRNA	miRNA	miRNA	miRNA	miRNA	miRNA	miRNA	miRNA	miRNA	miRNA	miRNA	miRNA	miRNA	miRNA	miRNA	miRNA	miRNA	miRNA	miRNA	miRNA	miRNA	miRNA	miRNA	miRNA	miRNA	miRNA
hsa-mir-204	miRNA	miRNA	miRNA	miRNA	miRNA	miRNA	negative	miRNA	miRNA	miRNA	miRNA	miRNA	miRNA	miRNA	miRNA	miRNA	miRNA	miRNA	miRNA	negative	negative	miRNA	miRNA	miRNA	miRNA	negative	negative	miRNA	negative	miRNA	miRNA	miRNA
hsa-mir-205	miRNA	miRNA	miRNA	miRNA	miRNA	miRNA	miRNA	miRNA	miRNA	miRNA	miRNA	miRNA	miRNA	miRNA	miRNA	miRNA	miRNA	miRNA	miRNA	miRNA	miRNA	miRNA	miRNA	miRNA	miRNA	miRNA	miRNA	miRNA	miRNA	miRNA	miRNA	miRNA
hsa-mir-210	miRNA	miRNA	miRNA	miRNA	miRNA	miRNA	miRNA	miRNA	miRNA	miRNA	miRNA	negative	miRNA	miRNA	miRNA	miRNA	miRNA	miRNA	miRNA	miRNA	miRNA	miRNA	miRNA	miRNA	miRNA	miRNA	negative	miRNA	miRNA	miRNA	miRNA	miRNA
hsa-mir-211	miRNA	candidate	miRNA	miRNA	miRNA	miRNA	miRNA	miRNA	miRNA	miRNA	miRNA	negative	miRNA	negative	miRNA	miRNA	miRNA	miRNA	miRNA	negative	negative	miRNA	miRNA	miRNA	negative	negative	negative	miRNA	negative	miRNA	miRNA	miRNA
hsa-mir-181a-1	miRNA	miRNA	miRNA	miRNA	miRNA	miRNA	miRNA	miRNA	miRNA	miRNA	miRNA	miRNA	miRNA	miRNA	miRNA	miRNA	miRNA	miRNA	miRNA	miRNA	miRNA	miRNA	miRNA	miRNA	miRNA	negative	negative	miRNA	miRNA	miRNA	miRNA	miRNA
hsa-mir-214	miRNA	miRNA	miRNA	miRNA	miRNA	miRNA	miRNA	miRNA	miRNA	miRNA	miRNA	miRNA	miRNA	miRNA	miRNA	miRNA	miRNA	miRNA	miRNA	miRNA	miRNA	miRNA	miRNA	miRNA	miRNA	miRNA	miRNA	miRNA	miRNA	miRNA	miRNA	miRNA
hsa-mir-215	miRNA	miRNA	miRNA	miRNA	miRNA	miRNA	miRNA	miRNA	miRNA	miRNA	miRNA	miRNA	miRNA	miRNA	miRNA	miRNA	miRNA	miRNA	miRNA	miRNA	miRNA	miRNA	miRNA	miRNA	miRNA	miRNA	miRNA	miRNA	miRNA	miRNA	miRNA	miRNA
hsa-mir-216a	miRNA	miRNA	miRNA	miRNA	miRNA	miRNA	miRNA	miRNA	miRNA	miRNA	miRNA	miRNA	miRNA	negative	miRNA	miRNA	miRNA	miRNA	miRNA	miRNA	negative	negative	miRNA	miRNA	miRNA	negative	negative	miRNA	miRNA	miRNA	miRNA	miRNA
hsa-mir-218-2	miRNA	miRNA	miRNA	miRNA	miRNA	miRNA	negative	miRNA	miRNA	miRNA	miRNA	miRNA	miRNA	miRNA	miRNA	miRNA	miRNA	miRNA	miRNA	negative	negative	miRNA	miRNA	miRNA	negative	negative	negative	miRNA	miRNA	miRNA	miRNA	miRNA
hsa-mir-219a-1	miRNA	candidate	miRNA	miRNA	miRNA	miRNA	miRNA	miRNA	miRNA	negative	negative	miRNA	miRNA	miRNA	miRNA	miRNA	miRNA	negative	miRNA	miRNA	miRNA	miRNA	miRNA	miRNA	negative	negative	negative	miRNA	miRNA	miRNA	miRNA	miRNA
hsa-mir-221	miRNA	miRNA	miRNA	miRNA	miRNA	miRNA	miRNA	miRNA	miRNA	miRNA	miRNA	miRNA	miRNA	miRNA	miRNA	miRNA	miRNA	miRNA	miRNA	miRNA	miRNA	miRNA	miRNA	miRNA	miRNA	miRNA	miRNA	miRNA	miRNA	miRNA	miRNA	miRNA
hsa-mir-222	miRNA	miRNA	miRNA	miRNA	miRNA	miRNA	miRNA	miRNA	miRNA	miRNA	miRNA	miRNA	miRNA	negative	miRNA	miRNA	miRNA	miRNA	miRNA	miRNA	miRNA	miRNA	miRNA	miRNA	miRNA	miRNA	miRNA	miRNA	miRNA	miRNA	miRNA	miRNA
hsa-mir-223	miRNA	miRNA	miRNA	miRNA	miRNA	miRNA	miRNA	miRNA	miRNA	miRNA	miRNA	miRNA	miRNA	miRNA	miRNA	miRNA	miRNA	miRNA	miRNA	miRNA	miRNA	miRNA	miRNA	miRNA	miRNA	negative	miRNA	miRNA	miRNA	miRNA	miRNA	miRNA
hsa-mir-224	miRNA	miRNA	miRNA	miRNA	miRNA	miRNA	miRNA	miRNA	miRNA	miRNA	miRNA	miRNA	miRNA	miRNA	miRNA	miRNA	miRNA	miRNA	miRNA	miRNA	miRNA	miRNA	miRNA	miRNA	miRNA	miRNA	miRNA	miRNA	miRNA	miRNA	miRNA	miRNA
hsa-mir-200b	miRNA	miRNA	miRNA	miRNA	miRNA	miRNA	miRNA	miRNA	miRNA	miRNA	miRNA	miRNA	miRNA	miRNA	miRNA	miRNA	miRNA	miRNA	miRNA	miRNA	miRNA	miRNA	miRNA	miRNA	miRNA	miRNA	miRNA	miRNA	miRNA	miRNA	miRNA	miRNA
hsa-let-7g	miRNA	miRNA	miRNA	miRNA	miRNA	miRNA	miRNA	miRNA	miRNA	miRNA	miRNA	miRNA	miRNA	miRNA	miRNA	miRNA	miRNA	miRNA	miRNA	miRNA	miRNA	miRNA	miRNA	miRNA	miRNA	miRNA	miRNA	miRNA	miRNA	miRNA	miRNA	miRNA
hsa-let-7i	miRNA	miRNA	miRNA	miRNA	miRNA	miRNA	miRNA	miRNA	miRNA	miRNA	miRNA	miRNA	miRNA	miRNA	miRNA	miRNA	miRNA	miRNA	miRNA	miRNA	miRNA	miRNA	miRNA	miRNA	miRNA	miRNA	miRNA	miRNA	miRNA	miRNA	miRNA	miRNA
hsa-mir-1-2	miRNA	miRNA	miRNA	miRNA	miRNA	miRNA	miRNA	miRNA	miRNA	miRNA	miRNA	miRNA	miRNA	miRNA	miRNA	miRNA	miRNA	miRNA	miRNA	miRNA	miRNA	miRNA	miRNA	miRNA	miRNA	miRNA	miRNA	miRNA	miRNA	miRNA	miRNA	miRNA
hsa-mir-15b	miRNA	miRNA	miRNA	miRNA	miRNA	miRNA	miRNA	miRNA	miRNA	miRNA	miRNA	miRNA	miRNA	miRNA	miRNA	miRNA	miRNA	miRNA	miRNA	miRNA	miRNA	miRNA	miRNA	miRNA	miRNA	miRNA	miRNA	miRNA	miRNA	miRNA	miRNA	miRNA
hsa-mir-23b	miRNA	miRNA	miRNA	miRNA	miRNA	miRNA	miRNA	miRNA	miRNA	miRNA	miRNA	miRNA	miRNA	miRNA	miRNA	miRNA	miRNA	miRNA	miRNA	miRNA	miRNA	miRNA	miRNA	miRNA	miRNA	miRNA	miRNA	miRNA	miRNA	miRNA	miRNA	miRNA
hsa-mir-27b	miRNA	miRNA	miRNA	miRNA	miRNA	miRNA	miRNA	miRNA	miRNA	miRNA	miRNA	miRNA	miRNA	miRNA	miRNA	miRNA	miRNA	miRNA	miRNA	miRNA	miRNA	miRNA	miRNA	miRNA	miRNA	miRNA	miRNA	miRNA	miRNA	miRNA	miRNA	miRNA
hsa-mir-30b	miRNA	miRNA	miRNA	miRNA	miRNA	miRNA	miRNA	miRNA	miRNA	miRNA	miRNA	miRNA	miRNA	miRNA	miRNA	miRNA	miRNA	miRNA	miRNA	miRNA	miRNA	miRNA	miRNA	miRNA	miRNA	miRNA	miRNA	miRNA	miRNA	miRNA	miRNA	miRNA
hsa-mir-122	miRNA	miRNA	miRNA	miRNA	miRNA	miRNA	miRNA	miRNA	miRNA	miRNA	miRNA	miRNA	miRNA	miRNA	miRNA	miRNA	miRNA	miRNA	miRNA	miRNA	miRNA	miRNA	miRNA	miRNA	miRNA	miRNA	miRNA	miRNA	miRNA	miRNA	miRNA	miRNA
hsa-mir-124-1	miRNA	miRNA	miRNA	miRNA	miRNA	miRNA	miRNA	miRNA	miRNA	miRNA	miRNA	miRNA	miRNA	miRNA	miRNA	miRNA	miRNA	miRNA	miRNA	negative	negative	miRNA	miRNA	miRNA	miRNA	negative	negative	miRNA	negative	miRNA	miRNA	miRNA
hsa-mir-124-2	miRNA	miRNA	miRNA	miRNA	miRNA	miRNA	miRNA	miRNA	miRNA	miRNA	miRNA	miRNA	miRNA	miRNA	miRNA	miRNA	miRNA	miRNA	miRNA	miRNA	miRNA	miRNA	miRNA	miRNA	miRNA	miRNA	miRNA	miRNA	miRNA	miRNA	miRNA	miRNA
hsa-mir-124-3	miRNA	miRNA	miRNA	miRNA	miRNA	miRNA	miRNA	miRNA	miRNA	miRNA	miRNA	miRNA	miRNA	miRNA	miRNA	miRNA	miRNA	miRNA	miRNA	miRNA	miRNA	miRNA	miRNA	miRNA	miRNA	miRNA	negative	miRNA	miRNA	miRNA	miRNA	miRNA
hsa-mir-125b-1	miRNA	miRNA	miRNA	miRNA	miRNA	miRNA	miRNA	miRNA	miRNA	miRNA	miRNA	miRNA	miRNA	miRNA	miRNA	miRNA	miRNA	miRNA	miRNA	miRNA	miRNA	miRNA	miRNA	miRNA	miRNA	miRNA	miRNA	miRNA	miRNA	miRNA	miRNA	miRNA
hsa-mir-128-1	miRNA	miRNA	miRNA	miRNA	miRNA	miRNA	miRNA	miRNA	miRNA	miRNA	miRNA	miRNA	miRNA	miRNA	miRNA	miRNA	miRNA	miRNA	miRNA	miRNA	negative	miRNA	miRNA	miRNA	miRNA	negative	negative	miRNA	miRNA	miRNA	miRNA	miRNA
hsa-mir-130a	miRNA	miRNA	miRNA	miRNA	miRNA	miRNA	miRNA	miRNA	miRNA	miRNA	miRNA	miRNA	miRNA	miRNA	miRNA	miRNA	miRNA	miRNA	miRNA	miRNA	miRNA	miRNA	miRNA	miRNA	miRNA	miRNA	miRNA	miRNA	miRNA	miRNA	miRNA	miRNA
hsa-mir-132	miRNA	miRNA	miRNA	miRNA	miRNA	miRNA	miRNA	miRNA	miRNA	miRNA	miRNA	miRNA	miRNA	miRNA	miRNA	miRNA	miRNA	miRNA	miRNA	negative	negative	miRNA	miRNA	miRNA	negative	negative	negative	miRNA	negative	miRNA	miRNA	miRNA
hsa-mir-133a-1	miRNA	miRNA	miRNA	miRNA	miRNA	miRNA	miRNA	miRNA	miRNA	miRNA	miRNA	miRNA	miRNA	miRNA	miRNA	miRNA	miRNA	miRNA	miRNA	miRNA	miRNA	miRNA	miRNA	miRNA	miRNA	miRNA	miRNA	miRNA	miRNA	miRNA	miRNA	miRNA
hsa-mir-133a-2	miRNA	miRNA	miRNA	miRNA	miRNA	miRNA	miRNA	miRNA	miRNA	miRNA	miRNA	miRNA	miRNA	miRNA	miRNA	miRNA	miRNA	miRNA	miRNA	miRNA	miRNA	miRNA	miRNA	miRNA	miRNA	negative	negative	miRNA	miRNA	miRNA	miRNA	miRNA
hsa-mir-135a-1	miRNA	miRNA	miRNA	miRNA	miRNA	miRNA	miRNA	miRNA	miRNA	miRNA	miRNA	miRNA	miRNA	miRNA	miRNA	miRNA	miRNA	miRNA	miRNA	miRNA	miRNA	miRNA	miRNA	miRNA	miRNA	miRNA	miRNA	miRNA	miRNA	miRNA	miRNA	miRNA
hsa-mir-135a-2	miRNA	miRNA	miRNA	miRNA	miRNA	miRNA	miRNA	miRNA	miRNA	miRNA	miRNA	miRNA	miRNA	miRNA	miRNA	miRNA	miRNA	miRNA	miRNA	miRNA	negative	miRNA	miRNA	miRNA	miRNA	negative	negative	miRNA	miRNA	miRNA	miRNA	miRNA
hsa-mir-137	miRNA	miRNA	miRNA	miRNA	miRNA	miRNA	miRNA	miRNA	miRNA	miRNA	miRNA	miRNA	miRNA	miRNA	miRNA	miRNA	miRNA	miRNA	miRNA	miRNA	miRNA	miRNA	miRNA	miRNA	miRNA	miRNA	miRNA	miRNA	miRNA	miRNA	miRNA	miRNA
hsa-mir-138-2	miRNA	miRNA	miRNA	miRNA	miRNA	miRNA	miRNA	miRNA	miRNA	miRNA	miRNA	miRNA	miRNA	miRNA	miRNA	miRNA	miRNA	miRNA	miRNA	negative	negative	miRNA	miRNA	miRNA	negative	negative	negative	miRNA	negative	miRNA	miRNA	negative
hsa-mir-140	miRNA	miRNA	miRNA	miRNA	miRNA	miRNA	miRNA	miRNA	miRNA	miRNA	miRNA	miRNA	miRNA	miRNA	miRNA	miRNA	miRNA	miRNA	miRNA	miRNA	miRNA	miRNA	miRNA	miRNA	miRNA	miRNA	miRNA	miRNA	miRNA	miRNA	miRNA	miRNA
hsa-mir-141	miRNA	miRNA	miRNA	miRNA	miRNA	miRNA	miRNA	miRNA	miRNA	miRNA	miRNA	miRNA	miRNA	miRNA	miRNA	miRNA	miRNA	miRNA	miRNA	miRNA	miRNA	miRNA	miRNA	miRNA	miRNA	miRNA	miRNA	miRNA	miRNA	miRNA	miRNA	miRNA
hsa-mir-142	miRNA	miRNA	miRNA	miRNA	miRNA	miRNA	miRNA	miRNA	miRNA	miRNA	miRNA	miRNA	miRNA	miRNA	miRNA	miRNA	miRNA	miRNA	miRNA	miRNA	miRNA	miRNA	miRNA	miRNA	miRNA	miRNA	miRNA	miRNA	miRNA	miRNA	miRNA	miRNA
hsa-mir-143	miRNA	miRNA	miRNA	miRNA	miRNA	miRNA	miRNA	miRNA	miRNA	miRNA	miRNA	miRNA	miRNA	miRNA	miRNA	miRNA	miRNA	miRNA	miRNA	miRNA	miRNA	miRNA	miRNA	miRNA	miRNA	negative	negative	miRNA	miRNA	miRNA	miRNA	miRNA
hsa-mir-144	miRNA	miRNA	miRNA	miRNA	miRNA	miRNA	miRNA	miRNA	miRNA	miRNA	miRNA	miRNA	miRNA	miRNA	miRNA	miRNA	miRNA	miRNA	miRNA	miRNA	miRNA	miRNA	miRNA	miRNA	miRNA	miRNA	miRNA	miRNA	miRNA	miRNA	miRNA	miRNA
hsa-mir-145	miRNA	miRNA	miRNA	miRNA	miRNA	miRNA	miRNA	miRNA	miRNA	miRNA	miRNA	miRNA	miRNA	miRNA	miRNA	miRNA	miRNA	miRNA	miRNA	miRNA	miRNA	miRNA	miRNA	miRNA	miRNA	miRNA	miRNA	miRNA	miRNA	miRNA	miRNA	miRNA
hsa-mir-152	miRNA	miRNA	miRNA	miRNA	miRNA	miRNA	miRNA	miRNA	miRNA	miRNA	miRNA	miRNA	miRNA	miRNA	miRNA	miRNA	miRNA	miRNA	miRNA	miRNA	miRNA	miRNA	miRNA	miRNA	miRNA	miRNA	miRNA	miRNA	miRNA	miRNA	miRNA	miRNA
hsa-mir-153-1	miRNA	miRNA	miRNA	miRNA	miRNA	miRNA	miRNA	miRNA	miRNA	miRNA	miRNA	miRNA	miRNA	miRNA	miRNA	miRNA	miRNA	miRNA	miRNA	miRNA	miRNA	miRNA	miRNA	miRNA	miRNA	miRNA	miRNA	miRNA	miRNA	miRNA	miRNA	miRNA
hsa-mir-153-2	miRNA	miRNA	miRNA	miRNA	miRNA	miRNA	miRNA	miRNA	miRNA	miRNA	miRNA	miRNA	miRNA	miRNA	miRNA	miRNA	miRNA	miRNA	miRNA	miRNA	miRNA	miRNA	miRNA	miRNA	miRNA	miRNA	miRNA	miRNA	miRNA	miRNA	miRNA	miRNA
hsa-mir-191	miRNA	miRNA	miRNA	miRNA	miRNA	miRNA	miRNA	miRNA	miRNA	miRNA	miRNA	miRNA	miRNA	miRNA	miRNA	miRNA	miRNA	miRNA	miRNA	miRNA	miRNA	miRNA	miRNA	miRNA	negative	miRNA	negative	miRNA	miRNA	miRNA	miRNA	miRNA
hsa-mir-9-1	miRNA	miRNA	miRNA	miRNA	miRNA	miRNA	miRNA	miRNA	miRNA	miRNA	miRNA	miRNA	miRNA	miRNA	miRNA	miRNA	miRNA	miRNA	miRNA	miRNA	miRNA	miRNA	miRNA	miRNA	miRNA	miRNA	miRNA	miRNA	miRNA	miRNA	miRNA	miRNA
hsa-mir-9-2	miRNA	miRNA	miRNA	miRNA	miRNA	miRNA	miRNA	miRNA	miRNA	miRNA	miRNA	miRNA	miRNA	miRNA	miRNA	miRNA	miRNA	miRNA	miRNA	miRNA	miRNA	miRNA	miRNA	miRNA	miRNA	miRNA	miRNA	miRNA	miRNA	miRNA	miRNA	miRNA
hsa-mir-9-3	miRNA	miRNA	miRNA	miRNA	miRNA	miRNA	miRNA	miRNA	miRNA	miRNA	miRNA	miRNA	miRNA	miRNA	miRNA	miRNA	miRNA	miRNA	miRNA	miRNA	miRNA	miRNA	miRNA	miRNA	miRNA	miRNA	miRNA	miRNA	miRNA	miRNA	miRNA	miRNA
hsa-mir-125a	miRNA	miRNA	miRNA	miRNA	miRNA	miRNA	miRNA	miRNA	miRNA	miRNA	miRNA	miRNA	miRNA	miRNA	miRNA	miRNA	miRNA	miRNA	miRNA	miRNA	miRNA	miRNA	miRNA	miRNA	miRNA	miRNA	miRNA	miRNA	miRNA	miRNA	miRNA	miRNA
hsa-mir-125b-2	miRNA	miRNA	miRNA	miRNA	miRNA	miRNA	miRNA	miRNA	miRNA	miRNA	miRNA	miRNA	miRNA	miRNA	miRNA	miRNA	miRNA	miRNA	miRNA	miRNA	miRNA	miRNA	miRNA	miRNA	miRNA	miRNA	miRNA	miRNA	miRNA	miRNA	miRNA	miRNA
hsa-mir-126	miRNA	miRNA	miRNA	miRNA	miRNA	miRNA	miRNA	miRNA	miRNA	miRNA	miRNA	miRNA	miRNA	miRNA	miRNA	miRNA	miRNA	miRNA	miRNA	miRNA	miRNA	miRNA	miRNA	miRNA	miRNA	negative	negative	miRNA	miRNA	miRNA	miRNA	miRNA
hsa-mir-127	miRNA	miRNA	miRNA	miRNA	miRNA	miRNA	miRNA	miRNA	miRNA	miRNA	miRNA	miRNA	miRNA	miRNA	miRNA	miRNA	miRNA	miRNA	miRNA	miRNA	miRNA	miRNA	miRNA	miRNA	negative	miRNA	negative	miRNA	miRNA	miRNA	miRNA	miRNA
hsa-mir-129-2	miRNA	miRNA	miRNA	miRNA	miRNA	miRNA	miRNA	miRNA	miRNA	miRNA	miRNA	miRNA	miRNA	miRNA	miRNA	miRNA	miRNA	miRNA	miRNA	miRNA	miRNA	miRNA	miRNA	miRNA	miRNA	miRNA	miRNA	miRNA	miRNA	miRNA	miRNA	miRNA
hsa-mir-134	miRNA	miRNA	miRNA	miRNA	miRNA	miRNA	miRNA	miRNA	miRNA	miRNA	miRNA	miRNA	miRNA	miRNA	miRNA	miRNA	miRNA	miRNA	miRNA	miRNA	negative	miRNA	miRNA	miRNA	miRNA	miRNA	negative	miRNA	miRNA	miRNA	miRNA	miRNA
hsa-mir-136	miRNA	miRNA	miRNA	miRNA	miRNA	miRNA	miRNA	miRNA	miRNA	miRNA	miRNA	miRNA	miRNA	miRNA	miRNA	miRNA	miRNA	miRNA	miRNA	miRNA	miRNA	miRNA	miRNA	miRNA	miRNA	miRNA	miRNA	miRNA	miRNA	miRNA	miRNA	miRNA
hsa-mir-138-1	miRNA	miRNA	miRNA	miRNA	miRNA	miRNA	miRNA	miRNA	miRNA	miRNA	miRNA	miRNA	miRNA	miRNA	miRNA	miRNA	miRNA	miRNA	miRNA	miRNA	miRNA	miRNA	miRNA	miRNA	miRNA	miRNA	miRNA	miRNA	miRNA	miRNA	miRNA	miRNA
hsa-mir-146a	miRNA	miRNA	miRNA	miRNA	miRNA	miRNA	miRNA	miRNA	miRNA	miRNA	miRNA	miRNA	miRNA	miRNA	miRNA	miRNA	miRNA	miRNA	miRNA	miRNA	miRNA	miRNA	miRNA	miRNA	miRNA	miRNA	miRNA	miRNA	miRNA	miRNA	miRNA	miRNA
hsa-mir-149	miRNA	miRNA	miRNA	miRNA	miRNA	miRNA	miRNA	miRNA	miRNA	miRNA	miRNA	miRNA	miRNA	miRNA	miRNA	miRNA	miRNA	miRNA	miRNA	miRNA	miRNA	miRNA	miRNA	miRNA	negative	miRNA	negative	miRNA	miRNA	miRNA	miRNA	miRNA
hsa-mir-150	miRNA	miRNA	miRNA	miRNA	miRNA	miRNA	miRNA	miRNA	miRNA	miRNA	miRNA	miRNA	miRNA	miRNA	miRNA	miRNA	miRNA	miRNA	miRNA	miRNA	miRNA	miRNA	miRNA	miRNA	miRNA	miRNA	miRNA	miRNA	miRNA	miRNA	miRNA	miRNA
hsa-mir-154	miRNA	miRNA	miRNA	miRNA	miRNA	miRNA	miRNA	miRNA	miRNA	miRNA	miRNA	miRNA	miRNA	miRNA	miRNA	miRNA	miRNA	miRNA	miRNA	miRNA	miRNA	miRNA	miRNA	miRNA	miRNA	miRNA	miRNA	miRNA	miRNA	miRNA	miRNA	miRNA
hsa-mir-184	miRNA	miRNA	miRNA	miRNA	miRNA	miRNA	miRNA	miRNA	miRNA	miRNA	miRNA	miRNA	miRNA	miRNA	miRNA	miRNA	miRNA	miRNA	miRNA	miRNA	miRNA	miRNA	miRNA	miRNA	miRNA	miRNA	miRNA	miRNA	miRNA	miRNA	miRNA	miRNA
hsa-mir-185	miRNA	miRNA	miRNA	miRNA	miRNA	miRNA	miRNA	miRNA	miRNA	miRNA	miRNA	miRNA	miRNA	miRNA	miRNA	miRNA	miRNA	miRNA	miRNA	miRNA	miRNA	miRNA	miRNA	miRNA	miRNA	miRNA	miRNA	miRNA	miRNA	miRNA	miRNA	miRNA
hsa-mir-186	miRNA	miRNA	miRNA	miRNA	miRNA	miRNA	miRNA	miRNA	miRNA	miRNA	miRNA	miRNA	miRNA	miRNA	miRNA	miRNA	miRNA	miRNA	miRNA	miRNA	miRNA	miRNA	miRNA	miRNA	miRNA	miRNA	miRNA	miRNA	miRNA	miRNA	miRNA	miRNA
hsa-mir-188	miRNA	miRNA	miRNA	miRNA	miRNA	miRNA	miRNA	miRNA	miRNA	miRNA	miRNA	miRNA	miRNA	miRNA	miRNA	miRNA	miRNA	miRNA	miRNA	negative	negative	negative	miRNA	miRNA	negative	negative	negative	miRNA	negative	miRNA	miRNA	negative
hsa-mir-190a	miRNA	miRNA	miRNA	miRNA	miRNA	miRNA	miRNA	miRNA	miRNA	miRNA	miRNA	miRNA	miRNA	miRNA	miRNA	miRNA	miRNA	miRNA	miRNA	miRNA	miRNA	miRNA	miRNA	miRNA	miRNA	miRNA	miRNA	miRNA	miRNA	miRNA	miRNA	miRNA
hsa-mir-193a	miRNA	miRNA	miRNA	miRNA	miRNA	miRNA	miRNA	miRNA	miRNA	miRNA	miRNA	miRNA	miRNA	miRNA	miRNA	miRNA	miRNA	miRNA	miRNA	miRNA	miRNA	miRNA	miRNA	miRNA	miRNA	miRNA	miRNA	miRNA	miRNA	miRNA	miRNA	miRNA
hsa-mir-194-1	miRNA	miRNA	miRNA	miRNA	miRNA	miRNA	miRNA	miRNA	miRNA	miRNA	miRNA	miRNA	miRNA	miRNA	miRNA	miRNA	miRNA	miRNA	miRNA	miRNA	miRNA	miRNA	miRNA	miRNA	miRNA	miRNA	miRNA	miRNA	miRNA	miRNA	miRNA	miRNA
hsa-mir-195	miRNA	miRNA	miRNA	miRNA	miRNA	miRNA	miRNA	miRNA	miRNA	miRNA	miRNA	miRNA	miRNA	miRNA	miRNA	miRNA	miRNA	miRNA	miRNA	miRNA	miRNA	miRNA	miRNA	miRNA	miRNA	miRNA	miRNA	miRNA	miRNA	miRNA	miRNA	miRNA
hsa-mir-206	miRNA	miRNA	miRNA	miRNA	miRNA	miRNA	miRNA	miRNA	miRNA	miRNA	miRNA	miRNA	miRNA	miRNA	miRNA	miRNA	miRNA	miRNA	miRNA	miRNA	miRNA	miRNA	miRNA	miRNA	miRNA	miRNA	miRNA	miRNA	miRNA	miRNA	miRNA	miRNA
hsa-mir-320a	miRNA	miRNA	miRNA	miRNA	miRNA	miRNA	miRNA	miRNA	miRNA	miRNA	miRNA	miRNA	miRNA	miRNA	miRNA	miRNA	miRNA	miRNA	miRNA	miRNA	miRNA	miRNA	miRNA	miRNA	miRNA	miRNA	miRNA	miRNA	miRNA	miRNA	miRNA	miRNA
hsa-mir-1-1	miRNA	miRNA	miRNA	miRNA	miRNA	miRNA	miRNA	miRNA	miRNA	miRNA	miRNA	miRNA	miRNA	miRNA	miRNA	miRNA	miRNA	miRNA	miRNA	miRNA	miRNA	miRNA	miRNA	miRNA	miRNA	miRNA	miRNA	miRNA	miRNA	miRNA	miRNA	miRNA
hsa-mir-155	miRNA	miRNA	miRNA	miRNA	miRNA	miRNA	miRNA	miRNA	miRNA	miRNA	miRNA	miRNA	miRNA	miRNA	miRNA	miRNA	miRNA	miRNA	miRNA	miRNA	miRNA	miRNA	miRNA	miRNA	miRNA	miRNA	miRNA	miRNA	miRNA	miRNA	miRNA	miRNA
hsa-mir-181b-2	miRNA	miRNA	miRNA	miRNA	miRNA	miRNA	miRNA	miRNA	miRNA	miRNA	miRNA	miRNA	miRNA	miRNA	miRNA	miRNA	miRNA	miRNA	miRNA	miRNA	miRNA	miRNA	miRNA	miRNA	miRNA	miRNA	miRNA	miRNA	miRNA	miRNA	miRNA	miRNA
hsa-mir-128-2	miRNA	miRNA	miRNA	miRNA	miRNA	miRNA	miRNA	miRNA	miRNA	miRNA	miRNA	miRNA	miRNA	miRNA	miRNA	miRNA	miRNA	miRNA	miRNA	miRNA	miRNA	miRNA	miRNA	miRNA	miRNA	miRNA	negative	miRNA	miRNA	miRNA	miRNA	miRNA
hsa-mir-194-2	miRNA	miRNA	miRNA	miRNA	miRNA	miRNA	miRNA	miRNA	miRNA	miRNA	miRNA	miRNA	miRNA	negative	miRNA	miRNA	miRNA	miRNA	miRNA	miRNA	miRNA	miRNA	miRNA	miRNA	miRNA	miRNA	miRNA	miRNA	miRNA	miRNA	miRNA	miRNA
hsa-mir-106b	miRNA	miRNA	miRNA	miRNA	miRNA	miRNA	miRNA	miRNA	miRNA	miRNA	miRNA	miRNA	miRNA	miRNA	miRNA	miRNA	miRNA	miRNA	miRNA	miRNA	miRNA	miRNA	miRNA	miRNA	miRNA	miRNA	negative	miRNA	miRNA	miRNA	miRNA	miRNA
hsa-mir-29c	miRNA	miRNA	miRNA	miRNA	miRNA	miRNA	miRNA	miRNA	miRNA	miRNA	miRNA	miRNA	miRNA	miRNA	miRNA	miRNA	miRNA	miRNA	miRNA	miRNA	miRNA	miRNA	miRNA	miRNA	miRNA	miRNA	miRNA	miRNA	miRNA	miRNA	miRNA	miRNA
hsa-mir-30c-1	miRNA	miRNA	miRNA	miRNA	miRNA	miRNA	miRNA	miRNA	miRNA	miRNA	miRNA	miRNA	miRNA	miRNA	miRNA	miRNA	miRNA	miRNA	miRNA	miRNA	negative	miRNA	miRNA	miRNA	miRNA	negative	negative	miRNA	miRNA	miRNA	miRNA	miRNA
hsa-mir-200a	miRNA	miRNA	miRNA	miRNA	miRNA	miRNA	miRNA	miRNA	miRNA	miRNA	miRNA	miRNA	miRNA	miRNA	miRNA	miRNA	miRNA	miRNA	miRNA	miRNA	miRNA	miRNA	miRNA	miRNA	miRNA	miRNA	miRNA	miRNA	miRNA	miRNA	miRNA	miRNA
hsa-mir-302a	miRNA	miRNA	miRNA	miRNA	miRNA	miRNA	miRNA	miRNA	miRNA	miRNA	miRNA	miRNA	miRNA	miRNA	miRNA	miRNA	miRNA	miRNA	miRNA	miRNA	miRNA	miRNA	miRNA	miRNA	miRNA	miRNA	miRNA	miRNA	miRNA	miRNA	miRNA	miRNA
hsa-mir-101-2	miRNA	miRNA	miRNA	miRNA	miRNA	miRNA	miRNA	miRNA	miRNA	miRNA	miRNA	miRNA	miRNA	miRNA	miRNA	miRNA	miRNA	miRNA	miRNA	miRNA	miRNA	miRNA	miRNA	miRNA	miRNA	miRNA	miRNA	miRNA	miRNA	miRNA	miRNA	miRNA
hsa-mir-219a-2	miRNA	miRNA	miRNA	miRNA	miRNA	miRNA	miRNA	miRNA	miRNA	miRNA	miRNA	miRNA	miRNA	miRNA	miRNA	miRNA	miRNA	miRNA	miRNA	miRNA	miRNA	miRNA	miRNA	miRNA	miRNA	miRNA	miRNA	miRNA	miRNA	miRNA	miRNA	miRNA
hsa-mir-34b	miRNA	miRNA	miRNA	miRNA	miRNA	miRNA	miRNA	miRNA	miRNA	miRNA	miRNA	miRNA	miRNA	miRNA	miRNA	miRNA	miRNA	miRNA	miRNA	miRNA	negative	miRNA	miRNA	miRNA	miRNA	negative	negative	miRNA	miRNA	miRNA	miRNA	miRNA
hsa-mir-34c	miRNA	miRNA	miRNA	miRNA	miRNA	miRNA	miRNA	miRNA	miRNA	miRNA	miRNA	miRNA	miRNA	miRNA	miRNA	miRNA	miRNA	miRNA	miRNA	miRNA	miRNA	miRNA	miRNA	miRNA	miRNA	miRNA	miRNA	miRNA	miRNA	miRNA	miRNA	miRNA
hsa-mir-299	miRNA	miRNA	miRNA	miRNA	miRNA	miRNA	miRNA	miRNA	miRNA	miRNA	miRNA	miRNA	miRNA	miRNA	miRNA	miRNA	miRNA	miRNA	miRNA	miRNA	miRNA	miRNA	miRNA	miRNA	miRNA	miRNA	miRNA	miRNA	miRNA	miRNA	miRNA	miRNA
hsa-mir-301a	miRNA	miRNA	miRNA	miRNA	miRNA	miRNA	miRNA	miRNA	miRNA	miRNA	miRNA	miRNA	miRNA	miRNA	miRNA	miRNA	miRNA	miRNA	miRNA	miRNA	miRNA	miRNA	miRNA	miRNA	miRNA	miRNA	miRNA	miRNA	miRNA	miRNA	miRNA	miRNA
hsa-mir-99b	miRNA	negative	miRNA	negative	miRNA	miRNA	miRNA	miRNA	miRNA	negative	negative	miRNA	miRNA	miRNA	negative	negative	miRNA	miRNA	negative	negative	negative	miRNA	miRNA	negative	negative	negative	negative	miRNA	negative	miRNA	negative	negative
hsa-mir-296	miRNA	miRNA	miRNA	miRNA	miRNA	miRNA	miRNA	miRNA	miRNA	miRNA	miRNA	miRNA	miRNA	miRNA	miRNA	miRNA	miRNA	miRNA	miRNA	miRNA	miRNA	miRNA	miRNA	miRNA	miRNA	miRNA	miRNA	miRNA	miRNA	miRNA	miRNA	miRNA
hsa-mir-130b	miRNA	miRNA	miRNA	miRNA	miRNA	miRNA	negative	miRNA	miRNA	miRNA	miRNA	miRNA	miRNA	miRNA	miRNA	miRNA	miRNA	miRNA	miRNA	miRNA	miRNA	miRNA	miRNA	miRNA	miRNA	miRNA	negative	miRNA	miRNA	miRNA	miRNA	miRNA
hsa-mir-30e	miRNA	miRNA	miRNA	miRNA	miRNA	miRNA	miRNA	miRNA	miRNA	miRNA	miRNA	miRNA	miRNA	miRNA	miRNA	miRNA	miRNA	miRNA	miRNA	miRNA	miRNA	miRNA	miRNA	miRNA	miRNA	miRNA	miRNA	miRNA	miRNA	miRNA	miRNA	miRNA
hsa-mir-361	miRNA	miRNA	miRNA	miRNA	miRNA	miRNA	miRNA	miRNA	miRNA	miRNA	miRNA	miRNA	miRNA	miRNA	miRNA	miRNA	miRNA	miRNA	miRNA	miRNA	miRNA	miRNA	miRNA	miRNA	miRNA	miRNA	negative	miRNA	miRNA	miRNA	miRNA	miRNA
hsa-mir-362	miRNA	miRNA	miRNA	miRNA	miRNA	miRNA	miRNA	miRNA	miRNA	miRNA	miRNA	miRNA	miRNA	miRNA	miRNA	miRNA	miRNA	miRNA	miRNA	miRNA	miRNA	miRNA	miRNA	miRNA	miRNA	miRNA	miRNA	miRNA	miRNA	miRNA	miRNA	miRNA
hsa-mir-363	miRNA	miRNA	miRNA	miRNA	miRNA	miRNA	miRNA	miRNA	miRNA	miRNA	miRNA	miRNA	miRNA	miRNA	miRNA	miRNA	miRNA	miRNA	miRNA	miRNA	miRNA	miRNA	miRNA	miRNA	miRNA	miRNA	miRNA	miRNA	miRNA	miRNA	miRNA	miRNA
hsa-mir-365a	miRNA	miRNA	miRNA	miRNA	miRNA	miRNA	miRNA	miRNA	miRNA	miRNA	miRNA	miRNA	miRNA	miRNA	miRNA	miRNA	miRNA	miRNA	miRNA	miRNA	miRNA	miRNA	miRNA	miRNA	miRNA	miRNA	miRNA	miRNA	miRNA	miRNA	miRNA	miRNA
hsa-mir-365b	miRNA	miRNA	miRNA	miRNA	miRNA	miRNA	miRNA	miRNA	miRNA	miRNA	miRNA	miRNA	miRNA	miRNA	miRNA	miRNA	miRNA	miRNA	miRNA	miRNA	miRNA	miRNA	miRNA	miRNA	miRNA	miRNA	miRNA	miRNA	miRNA	miRNA	miRNA	miRNA
hsa-mir-302b	miRNA	miRNA	miRNA	miRNA	miRNA	miRNA	miRNA	miRNA	miRNA	miRNA	miRNA	miRNA	miRNA	negative	miRNA	miRNA	miRNA	miRNA	miRNA	miRNA	miRNA	miRNA	miRNA	miRNA	miRNA	miRNA	miRNA	miRNA	miRNA	miRNA	miRNA	miRNA
hsa-mir-302c	miRNA	miRNA	miRNA	miRNA	miRNA	miRNA	miRNA	miRNA	miRNA	miRNA	miRNA	miRNA	miRNA	miRNA	miRNA	miRNA	miRNA	miRNA	miRNA	miRNA	miRNA	miRNA	miRNA	miRNA	miRNA	miRNA	miRNA	miRNA	miRNA	miRNA	miRNA	miRNA
hsa-mir-302d	miRNA	miRNA	miRNA	miRNA	miRNA	miRNA	miRNA	miRNA	miRNA	miRNA	miRNA	miRNA	miRNA	miRNA	miRNA	miRNA	miRNA	miRNA	miRNA	miRNA	miRNA	miRNA	miRNA	miRNA	miRNA	miRNA	miRNA	miRNA	miRNA	miRNA	miRNA	miRNA
hsa-mir-367	miRNA	miRNA	miRNA	miRNA	miRNA	miRNA	miRNA	miRNA	miRNA	miRNA	miRNA	miRNA	miRNA	miRNA	miRNA	miRNA	miRNA	miRNA	miRNA	miRNA	miRNA	miRNA	miRNA	miRNA	miRNA	miRNA	miRNA	miRNA	miRNA	miRNA	miRNA	miRNA
hsa-mir-369	miRNA	miRNA	miRNA	miRNA	miRNA	miRNA	miRNA	miRNA	miRNA	miRNA	miRNA	miRNA	miRNA	miRNA	miRNA	miRNA	miRNA	miRNA	miRNA	miRNA	miRNA	miRNA	miRNA	miRNA	miRNA	miRNA	miRNA	miRNA	miRNA	miRNA	miRNA	miRNA
hsa-mir-370	miRNA	miRNA	miRNA	miRNA	miRNA	miRNA	negative	miRNA	miRNA	miRNA	miRNA	miRNA	miRNA	miRNA	miRNA	miRNA	miRNA	miRNA	miRNA	negative	negative	miRNA	miRNA	miRNA	negative	negative	negative	miRNA	negative	miRNA	miRNA	miRNA
hsa-mir-371a	miRNA	miRNA	miRNA	miRNA	miRNA	miRNA	miRNA	miRNA	miRNA	miRNA	miRNA	miRNA	miRNA	miRNA	miRNA	miRNA	miRNA	miRNA	miRNA	miRNA	miRNA	miRNA	miRNA	miRNA	miRNA	miRNA	miRNA	miRNA	miRNA	miRNA	miRNA	miRNA
hsa-mir-372	miRNA	miRNA	miRNA	miRNA	miRNA	miRNA	miRNA	miRNA	miRNA	miRNA	miRNA	miRNA	miRNA	miRNA	miRNA	miRNA	miRNA	miRNA	miRNA	miRNA	miRNA	miRNA	miRNA	miRNA	miRNA	miRNA	negative	miRNA	miRNA	miRNA	miRNA	miRNA
hsa-mir-373	miRNA	miRNA	miRNA	miRNA	miRNA	miRNA	miRNA	miRNA	miRNA	miRNA	miRNA	miRNA	miRNA	miRNA	miRNA	miRNA	miRNA	miRNA	miRNA	miRNA	miRNA	miRNA	miRNA	miRNA	miRNA	miRNA	miRNA	miRNA	miRNA	miRNA	miRNA	miRNA
hsa-mir-374a	miRNA	miRNA	miRNA	miRNA	miRNA	miRNA	miRNA	miRNA	miRNA	miRNA	miRNA	miRNA	miRNA	miRNA	miRNA	miRNA	miRNA	miRNA	miRNA	miRNA	miRNA	miRNA	miRNA	miRNA	miRNA	miRNA	miRNA	miRNA	miRNA	miRNA	miRNA	miRNA
hsa-mir-375	miRNA	candidate	miRNA	miRNA	miRNA	negative	miRNA	miRNA	miRNA	miRNA	miRNA	miRNA	negative	miRNA	miRNA	miRNA	miRNA	miRNA	miRNA	miRNA	negative	miRNA	miRNA	miRNA	negative	miRNA	negative	miRNA	negative	miRNA	miRNA	miRNA
hsa-mir-376a-1	miRNA	miRNA	miRNA	miRNA	miRNA	miRNA	miRNA	miRNA	miRNA	miRNA	miRNA	miRNA	miRNA	miRNA	miRNA	miRNA	miRNA	miRNA	miRNA	miRNA	negative	miRNA	miRNA	miRNA	miRNA	negative	miRNA	miRNA	miRNA	miRNA	miRNA	miRNA
hsa-mir-377	miRNA	miRNA	miRNA	miRNA	miRNA	miRNA	miRNA	miRNA	miRNA	miRNA	miRNA	miRNA	miRNA	miRNA	miRNA	miRNA	miRNA	miRNA	miRNA	miRNA	miRNA	miRNA	miRNA	miRNA	miRNA	miRNA	miRNA	miRNA	miRNA	miRNA	miRNA	miRNA
hsa-mir-378a	miRNA	miRNA	miRNA	miRNA	miRNA	miRNA	miRNA	miRNA	miRNA	miRNA	miRNA	miRNA	miRNA	miRNA	miRNA	miRNA	miRNA	miRNA	miRNA	miRNA	miRNA	miRNA	miRNA	miRNA	miRNA	miRNA	negative	miRNA	miRNA	miRNA	miRNA	miRNA
hsa-mir-379	miRNA	miRNA	miRNA	miRNA	miRNA	miRNA	miRNA	miRNA	miRNA	miRNA	miRNA	miRNA	miRNA	miRNA	miRNA	miRNA	miRNA	miRNA	miRNA	miRNA	miRNA	miRNA	miRNA	miRNA	miRNA	miRNA	miRNA	miRNA	miRNA	miRNA	miRNA	miRNA
hsa-mir-380	miRNA	miRNA	miRNA	miRNA	miRNA	miRNA	miRNA	miRNA	miRNA	miRNA	miRNA	miRNA	miRNA	miRNA	miRNA	miRNA	miRNA	miRNA	miRNA	miRNA	miRNA	miRNA	miRNA	miRNA	miRNA	miRNA	negative	miRNA	miRNA	miRNA	miRNA	miRNA
hsa-mir-381	miRNA	miRNA	miRNA	miRNA	miRNA	miRNA	miRNA	miRNA	miRNA	miRNA	miRNA	miRNA	miRNA	miRNA	miRNA	miRNA	miRNA	miRNA	miRNA	miRNA	miRNA	miRNA	miRNA	miRNA	miRNA	miRNA	miRNA	miRNA	miRNA	miRNA	miRNA	miRNA
hsa-mir-383	miRNA	miRNA	miRNA	miRNA	miRNA	miRNA	miRNA	miRNA	miRNA	miRNA	miRNA	miRNA	miRNA	miRNA	miRNA	miRNA	miRNA	miRNA	miRNA	negative	negative	miRNA	miRNA	miRNA	miRNA	negative	negative	miRNA	miRNA	miRNA	miRNA	miRNA
hsa-mir-340	miRNA	miRNA	miRNA	miRNA	miRNA	miRNA	miRNA	miRNA	miRNA	miRNA	miRNA	miRNA	miRNA	miRNA	miRNA	miRNA	miRNA	miRNA	miRNA	miRNA	miRNA	miRNA	miRNA	miRNA	miRNA	miRNA	miRNA	miRNA	miRNA	miRNA	miRNA	miRNA
hsa-mir-330	miRNA	miRNA	miRNA	miRNA	miRNA	miRNA	miRNA	miRNA	miRNA	miRNA	miRNA	miRNA	miRNA	miRNA	miRNA	miRNA	miRNA	miRNA	miRNA	miRNA	miRNA	miRNA	miRNA	miRNA	miRNA	miRNA	miRNA	miRNA	miRNA	miRNA	miRNA	miRNA
hsa-mir-328	miRNA	miRNA	miRNA	miRNA	miRNA	miRNA	miRNA	miRNA	miRNA	miRNA	miRNA	miRNA	miRNA	miRNA	miRNA	miRNA	miRNA	miRNA	miRNA	miRNA	miRNA	miRNA	miRNA	miRNA	miRNA	miRNA	miRNA	miRNA	miRNA	miRNA	miRNA	miRNA
hsa-mir-342	miRNA	miRNA	miRNA	miRNA	miRNA	miRNA	miRNA	miRNA	miRNA	miRNA	miRNA	miRNA	miRNA	miRNA	miRNA	miRNA	miRNA	miRNA	miRNA	miRNA	miRNA	miRNA	miRNA	miRNA	miRNA	miRNA	miRNA	miRNA	miRNA	miRNA	miRNA	miRNA
hsa-mir-337	miRNA	miRNA	miRNA	miRNA	miRNA	miRNA	miRNA	miRNA	miRNA	miRNA	miRNA	miRNA	miRNA	miRNA	miRNA	miRNA	miRNA	miRNA	miRNA	miRNA	miRNA	miRNA	miRNA	miRNA	miRNA	miRNA	miRNA	miRNA	miRNA	miRNA	miRNA	miRNA
hsa-mir-323a	miRNA	miRNA	miRNA	miRNA	miRNA	miRNA	miRNA	miRNA	miRNA	miRNA	miRNA	miRNA	miRNA	miRNA	miRNA	miRNA	miRNA	miRNA	miRNA	negative	negative	miRNA	miRNA	miRNA	miRNA	negative	negative	miRNA	miRNA	miRNA	miRNA	miRNA
hsa-mir-326	miRNA	miRNA	miRNA	miRNA	miRNA	miRNA	miRNA	miRNA	miRNA	miRNA	miRNA	miRNA	miRNA	miRNA	miRNA	miRNA	miRNA	miRNA	miRNA	miRNA	miRNA	miRNA	miRNA	miRNA	miRNA	miRNA	miRNA	miRNA	miRNA	miRNA	miRNA	miRNA
hsa-mir-151a	miRNA	miRNA	miRNA	miRNA	miRNA	miRNA	miRNA	miRNA	miRNA	miRNA	miRNA	miRNA	miRNA	miRNA	miRNA	miRNA	miRNA	miRNA	miRNA	miRNA	miRNA	miRNA	miRNA	miRNA	miRNA	miRNA	miRNA	miRNA	miRNA	miRNA	miRNA	miRNA
hsa-mir-135b	miRNA	miRNA	miRNA	miRNA	miRNA	miRNA	miRNA	miRNA	miRNA	miRNA	miRNA	miRNA	miRNA	miRNA	miRNA	miRNA	miRNA	miRNA	miRNA	miRNA	miRNA	miRNA	miRNA	miRNA	miRNA	miRNA	miRNA	miRNA	miRNA	miRNA	miRNA	miRNA
hsa-mir-148b	miRNA	miRNA	miRNA	miRNA	miRNA	miRNA	miRNA	miRNA	miRNA	miRNA	miRNA	miRNA	miRNA	miRNA	miRNA	miRNA	miRNA	miRNA	miRNA	miRNA	miRNA	miRNA	miRNA	miRNA	miRNA	miRNA	miRNA	miRNA	miRNA	miRNA	miRNA	miRNA
hsa-mir-331	miRNA	miRNA	miRNA	miRNA	miRNA	miRNA	miRNA	miRNA	miRNA	miRNA	miRNA	miRNA	miRNA	miRNA	miRNA	miRNA	miRNA	miRNA	miRNA	miRNA	miRNA	miRNA	miRNA	miRNA	miRNA	miRNA	miRNA	miRNA	miRNA	miRNA	miRNA	miRNA
hsa-mir-324	miRNA	miRNA	miRNA	miRNA	miRNA	miRNA	miRNA	miRNA	miRNA	negative	miRNA	miRNA	miRNA	miRNA	miRNA	miRNA	miRNA	miRNA	miRNA	miRNA	miRNA	miRNA	miRNA	miRNA	miRNA	miRNA	miRNA	miRNA	miRNA	miRNA	miRNA	miRNA
hsa-mir-338	miRNA	miRNA	miRNA	miRNA	miRNA	miRNA	miRNA	miRNA	miRNA	miRNA	miRNA	miRNA	miRNA	miRNA	miRNA	miRNA	miRNA	miRNA	miRNA	miRNA	miRNA	miRNA	miRNA	miRNA	miRNA	miRNA	miRNA	miRNA	miRNA	miRNA	miRNA	miRNA
hsa-mir-339	miRNA	miRNA	miRNA	miRNA	miRNA	miRNA	miRNA	miRNA	miRNA	miRNA	miRNA	miRNA	miRNA	miRNA	miRNA	miRNA	miRNA	miRNA	miRNA	miRNA	miRNA	miRNA	miRNA	miRNA	negative	miRNA	miRNA	miRNA	miRNA	miRNA	miRNA	miRNA
hsa-mir-335	miRNA	miRNA	miRNA	miRNA	miRNA	miRNA	miRNA	miRNA	miRNA	miRNA	miRNA	miRNA	miRNA	miRNA	miRNA	miRNA	miRNA	miRNA	miRNA	miRNA	miRNA	miRNA	miRNA	miRNA	miRNA	miRNA	miRNA	miRNA	miRNA	miRNA	miRNA	miRNA
hsa-mir-133b	miRNA	candidate	miRNA	miRNA	miRNA	miRNA	miRNA	miRNA	miRNA	miRNA	miRNA	miRNA	miRNA	negative	miRNA	miRNA	miRNA	miRNA	miRNA	negative	negative	negative	miRNA	miRNA	miRNA	negative	negative	miRNA	negative	miRNA	miRNA	miRNA
hsa-mir-325	miRNA	miRNA	miRNA	miRNA	miRNA	miRNA	miRNA	miRNA	miRNA	miRNA	miRNA	miRNA	miRNA	miRNA	miRNA	miRNA	miRNA	miRNA	miRNA	miRNA	miRNA	miRNA	miRNA	miRNA	miRNA	miRNA	miRNA	miRNA	miRNA	miRNA	miRNA	miRNA
hsa-mir-345	miRNA	miRNA	miRNA	miRNA	miRNA	miRNA	miRNA	miRNA	miRNA	miRNA	miRNA	miRNA	miRNA	miRNA	miRNA	miRNA	miRNA	miRNA	miRNA	miRNA	miRNA	miRNA	miRNA	miRNA	miRNA	miRNA	miRNA	miRNA	miRNA	miRNA	miRNA	miRNA
hsa-mir-346	miRNA	miRNA	miRNA	miRNA	miRNA	miRNA	negative	miRNA	negative	miRNA	miRNA	miRNA	miRNA	miRNA	miRNA	miRNA	miRNA	miRNA	miRNA	miRNA	miRNA	miRNA	miRNA	miRNA	miRNA	miRNA	negative	miRNA	miRNA	miRNA	miRNA	miRNA
hsa-mir-384	miRNA	candidate	miRNA	miRNA	miRNA	miRNA	miRNA	miRNA	miRNA	negative	miRNA	miRNA	miRNA	miRNA	negative	miRNA	miRNA	miRNA	miRNA	miRNA	miRNA	miRNA	miRNA	negative	miRNA	negative	miRNA	miRNA	miRNA	negative	negative	miRNA
hsa-mir-196b	miRNA	miRNA	miRNA	miRNA	miRNA	miRNA	miRNA	miRNA	miRNA	miRNA	miRNA	miRNA	miRNA	miRNA	miRNA	miRNA	miRNA	miRNA	miRNA	miRNA	miRNA	miRNA	miRNA	miRNA	miRNA	miRNA	miRNA	miRNA	miRNA	miRNA	miRNA	miRNA
hsa-mir-422a	miRNA	miRNA	miRNA	miRNA	miRNA	miRNA	miRNA	miRNA	miRNA	miRNA	miRNA	miRNA	miRNA	miRNA	miRNA	miRNA	miRNA	miRNA	miRNA	miRNA	miRNA	miRNA	miRNA	miRNA	miRNA	miRNA	miRNA	miRNA	miRNA	miRNA	miRNA	miRNA
hsa-mir-423	miRNA	miRNA	miRNA	miRNA	miRNA	miRNA	miRNA	miRNA	miRNA	miRNA	miRNA	miRNA	miRNA	miRNA	miRNA	miRNA	miRNA	miRNA	miRNA	miRNA	miRNA	miRNA	miRNA	miRNA	miRNA	miRNA	miRNA	miRNA	miRNA	miRNA	miRNA	miRNA
hsa-mir-424	miRNA	miRNA	miRNA	miRNA	miRNA	miRNA	miRNA	miRNA	miRNA	miRNA	miRNA	miRNA	miRNA	miRNA	miRNA	miRNA	miRNA	miRNA	miRNA	miRNA	miRNA	miRNA	miRNA	miRNA	miRNA	miRNA	miRNA	miRNA	miRNA	miRNA	miRNA	miRNA
hsa-mir-425	miRNA	candidate	miRNA	miRNA	miRNA	miRNA	miRNA	miRNA	miRNA	miRNA	miRNA	negative	miRNA	miRNA	miRNA	miRNA	miRNA	negative	miRNA	miRNA	miRNA	miRNA	miRNA	miRNA	negative	miRNA	negative	negative	miRNA	miRNA	miRNA	miRNA
hsa-mir-18b	miRNA	negative	miRNA	negative	miRNA	miRNA	miRNA	miRNA	negative	miRNA	miRNA	negative	miRNA	miRNA	negative	miRNA	miRNA	miRNA	negative	negative	negative	negative	miRNA	negative	miRNA	negative	negative	negative	negative	negative	negative	negative
hsa-mir-20b	miRNA	miRNA	miRNA	miRNA	miRNA	miRNA	miRNA	miRNA	miRNA	miRNA	miRNA	miRNA	miRNA	miRNA	miRNA	miRNA	miRNA	miRNA	miRNA	miRNA	miRNA	miRNA	miRNA	miRNA	miRNA	miRNA	miRNA	miRNA	miRNA	miRNA	miRNA	miRNA
hsa-mir-448	miRNA	miRNA	miRNA	miRNA	miRNA	miRNA	miRNA	miRNA	miRNA	miRNA	miRNA	miRNA	miRNA	miRNA	miRNA	miRNA	miRNA	miRNA	miRNA	miRNA	miRNA	miRNA	miRNA	miRNA	miRNA	miRNA	miRNA	miRNA	miRNA	miRNA	miRNA	miRNA
hsa-mir-429	miRNA	miRNA	miRNA	miRNA	miRNA	miRNA	miRNA	miRNA	miRNA	miRNA	miRNA	miRNA	miRNA	miRNA	miRNA	miRNA	miRNA	miRNA	miRNA	miRNA	miRNA	miRNA	miRNA	miRNA	miRNA	miRNA	miRNA	miRNA	miRNA	miRNA	miRNA	miRNA
hsa-mir-449a	miRNA	miRNA	miRNA	miRNA	miRNA	miRNA	miRNA	miRNA	miRNA	miRNA	miRNA	miRNA	miRNA	miRNA	miRNA	miRNA	miRNA	miRNA	miRNA	miRNA	miRNA	miRNA	miRNA	miRNA	miRNA	miRNA	miRNA	miRNA	miRNA	miRNA	miRNA	miRNA
hsa-mir-450a-1	miRNA	miRNA	miRNA	miRNA	miRNA	miRNA	miRNA	miRNA	miRNA	miRNA	miRNA	miRNA	miRNA	miRNA	miRNA	miRNA	miRNA	miRNA	miRNA	miRNA	miRNA	miRNA	miRNA	miRNA	miRNA	miRNA	miRNA	miRNA	miRNA	miRNA	miRNA	miRNA
hsa-mir-431	miRNA	miRNA	miRNA	negative	miRNA	miRNA	miRNA	miRNA	miRNA	miRNA	miRNA	miRNA	miRNA	miRNA	miRNA	miRNA	miRNA	miRNA	negative	miRNA	miRNA	negative	negative	negative	negative	miRNA	miRNA	negative	negative	miRNA	negative	negative
hsa-mir-433	miRNA	miRNA	miRNA	miRNA	miRNA	miRNA	miRNA	miRNA	miRNA	miRNA	miRNA	miRNA	miRNA	negative	miRNA	miRNA	miRNA	miRNA	miRNA	negative	negative	miRNA	miRNA	miRNA	miRNA	negative	negative	miRNA	negative	miRNA	miRNA	miRNA
hsa-mir-329-1	miRNA	miRNA	miRNA	miRNA	miRNA	miRNA	miRNA	miRNA	miRNA	miRNA	miRNA	miRNA	miRNA	miRNA	miRNA	miRNA	miRNA	miRNA	miRNA	miRNA	miRNA	miRNA	miRNA	miRNA	miRNA	miRNA	miRNA	miRNA	miRNA	miRNA	miRNA	miRNA
hsa-mir-329-2	miRNA	miRNA	miRNA	miRNA	miRNA	miRNA	miRNA	miRNA	miRNA	miRNA	miRNA	miRNA	miRNA	miRNA	miRNA	miRNA	miRNA	miRNA	miRNA	miRNA	miRNA	miRNA	miRNA	miRNA	miRNA	miRNA	miRNA	miRNA	miRNA	miRNA	miRNA	miRNA
hsa-mir-451a	miRNA	miRNA	miRNA	miRNA	miRNA	miRNA	miRNA	miRNA	miRNA	miRNA	miRNA	miRNA	miRNA	miRNA	miRNA	miRNA	miRNA	miRNA	miRNA	miRNA	miRNA	miRNA	miRNA	miRNA	miRNA	miRNA	miRNA	miRNA	miRNA	miRNA	miRNA	miRNA
hsa-mir-452	miRNA	miRNA	miRNA	miRNA	miRNA	miRNA	miRNA	miRNA	miRNA	miRNA	miRNA	miRNA	miRNA	miRNA	miRNA	miRNA	miRNA	miRNA	miRNA	miRNA	miRNA	miRNA	miRNA	miRNA	miRNA	miRNA	miRNA	miRNA	miRNA	miRNA	miRNA	miRNA
hsa-mir-409	miRNA	miRNA	miRNA	miRNA	miRNA	miRNA	miRNA	miRNA	miRNA	miRNA	miRNA	miRNA	miRNA	miRNA	miRNA	miRNA	miRNA	miRNA	miRNA	miRNA	miRNA	miRNA	miRNA	miRNA	miRNA	miRNA	miRNA	miRNA	miRNA	miRNA	miRNA	miRNA
hsa-mir-410	miRNA	miRNA	miRNA	miRNA	miRNA	miRNA	miRNA	miRNA	miRNA	miRNA	miRNA	miRNA	miRNA	miRNA	miRNA	miRNA	miRNA	miRNA	miRNA	miRNA	miRNA	miRNA	miRNA	miRNA	miRNA	miRNA	miRNA	miRNA	miRNA	miRNA	miRNA	miRNA
hsa-mir-376b	miRNA	miRNA	miRNA	miRNA	miRNA	miRNA	miRNA	miRNA	miRNA	miRNA	miRNA	miRNA	miRNA	miRNA	miRNA	miRNA	miRNA	miRNA	miRNA	miRNA	miRNA	miRNA	miRNA	miRNA	miRNA	miRNA	miRNA	miRNA	miRNA	miRNA	miRNA	miRNA
hsa-mir-483	miRNA	miRNA	miRNA	miRNA	miRNA	miRNA	miRNA	miRNA	miRNA	miRNA	miRNA	miRNA	miRNA	miRNA	miRNA	miRNA	miRNA	miRNA	miRNA	miRNA	miRNA	miRNA	miRNA	miRNA	miRNA	miRNA	miRNA	miRNA	miRNA	miRNA	miRNA	miRNA
hsa-mir-484	miRNA	negative	miRNA	negative	miRNA	miRNA	miRNA	miRNA	miRNA	miRNA	miRNA	negative	negative	miRNA	negative	miRNA	miRNA	miRNA	negative	negative	negative	miRNA	negative	negative	negative	negative	negative	negative	negative	negative	miRNA	negative
hsa-mir-485	miRNA	miRNA	miRNA	miRNA	miRNA	miRNA	miRNA	miRNA	miRNA	miRNA	miRNA	miRNA	miRNA	miRNA	miRNA	miRNA	miRNA	miRNA	miRNA	miRNA	miRNA	miRNA	miRNA	miRNA	miRNA	miRNA	miRNA	miRNA	miRNA	miRNA	miRNA	miRNA
hsa-mir-486-1	miRNA	miRNA	miRNA	miRNA	miRNA	miRNA	miRNA	miRNA	miRNA	miRNA	miRNA	miRNA	miRNA	miRNA	miRNA	miRNA	miRNA	miRNA	miRNA	miRNA	miRNA	miRNA	miRNA	miRNA	miRNA	miRNA	miRNA	miRNA	miRNA	miRNA	miRNA	miRNA
hsa-mir-487a	miRNA	miRNA	miRNA	miRNA	miRNA	miRNA	miRNA	miRNA	miRNA	miRNA	miRNA	miRNA	miRNA	miRNA	miRNA	miRNA	miRNA	miRNA	miRNA	miRNA	miRNA	miRNA	miRNA	miRNA	miRNA	miRNA	miRNA	miRNA	miRNA	miRNA	miRNA	miRNA
hsa-mir-488	miRNA	miRNA	miRNA	miRNA	miRNA	miRNA	miRNA	miRNA	miRNA	miRNA	miRNA	miRNA	miRNA	miRNA	miRNA	miRNA	miRNA	miRNA	miRNA	miRNA	miRNA	miRNA	miRNA	miRNA	miRNA	miRNA	miRNA	miRNA	miRNA	miRNA	miRNA	miRNA
hsa-mir-489	miRNA	miRNA	miRNA	miRNA	miRNA	miRNA	miRNA	miRNA	miRNA	miRNA	miRNA	miRNA	miRNA	miRNA	miRNA	miRNA	miRNA	miRNA	miRNA	miRNA	miRNA	miRNA	miRNA	miRNA	miRNA	miRNA	miRNA	miRNA	miRNA	miRNA	miRNA	miRNA
hsa-mir-490	miRNA	miRNA	miRNA	miRNA	miRNA	miRNA	miRNA	miRNA	miRNA	miRNA	miRNA	miRNA	miRNA	negative	miRNA	miRNA	miRNA	miRNA	miRNA	miRNA	miRNA	miRNA	miRNA	miRNA	miRNA	miRNA	miRNA	miRNA	miRNA	miRNA	miRNA	miRNA
hsa-mir-491	miRNA	miRNA	miRNA	miRNA	miRNA	miRNA	miRNA	miRNA	miRNA	miRNA	miRNA	miRNA	miRNA	miRNA	miRNA	miRNA	miRNA	miRNA	miRNA	miRNA	miRNA	miRNA	miRNA	miRNA	miRNA	miRNA	miRNA	miRNA	miRNA	miRNA	miRNA	miRNA
hsa-mir-511	miRNA	miRNA	miRNA	miRNA	miRNA	miRNA	miRNA	miRNA	miRNA	miRNA	miRNA	miRNA	miRNA	miRNA	miRNA	miRNA	miRNA	miRNA	miRNA	miRNA	miRNA	miRNA	miRNA	miRNA	miRNA	miRNA	miRNA	miRNA	miRNA	miRNA	miRNA	miRNA
hsa-mir-146b	miRNA	miRNA	miRNA	miRNA	miRNA	miRNA	miRNA	miRNA	miRNA	miRNA	miRNA	miRNA	miRNA	miRNA	miRNA	miRNA	miRNA	miRNA	miRNA	miRNA	miRNA	miRNA	miRNA	miRNA	miRNA	miRNA	miRNA	miRNA	miRNA	miRNA	miRNA	miRNA
hsa-mir-202	miRNA	miRNA	miRNA	miRNA	miRNA	miRNA	miRNA	miRNA	miRNA	miRNA	miRNA	miRNA	miRNA	miRNA	miRNA	miRNA	miRNA	miRNA	miRNA	miRNA	miRNA	miRNA	miRNA	miRNA	miRNA	miRNA	miRNA	miRNA	miRNA	miRNA	miRNA	miRNA
hsa-mir-492	miRNA	candidate	miRNA	miRNA	miRNA	miRNA	miRNA	negative	miRNA	miRNA	miRNA	miRNA	negative	miRNA	miRNA	miRNA	miRNA	miRNA	miRNA	negative	negative	miRNA	miRNA	miRNA	miRNA	negative	negative	miRNA	negative	miRNA	miRNA	miRNA
hsa-mir-493	miRNA	miRNA	miRNA	miRNA	miRNA	miRNA	miRNA	miRNA	miRNA	miRNA	miRNA	miRNA	miRNA	miRNA	miRNA	miRNA	miRNA	miRNA	miRNA	miRNA	miRNA	miRNA	miRNA	miRNA	miRNA	miRNA	miRNA	miRNA	miRNA	miRNA	miRNA	miRNA
hsa-mir-432	miRNA	miRNA	miRNA	miRNA	miRNA	miRNA	miRNA	miRNA	miRNA	miRNA	miRNA	miRNA	miRNA	miRNA	miRNA	miRNA	miRNA	miRNA	miRNA	miRNA	miRNA	miRNA	miRNA	miRNA	miRNA	miRNA	miRNA	miRNA	miRNA	miRNA	miRNA	miRNA
hsa-mir-494	miRNA	miRNA	miRNA	miRNA	miRNA	miRNA	miRNA	miRNA	miRNA	miRNA	miRNA	miRNA	miRNA	miRNA	miRNA	miRNA	miRNA	miRNA	miRNA	miRNA	miRNA	miRNA	miRNA	miRNA	miRNA	miRNA	miRNA	miRNA	miRNA	miRNA	miRNA	miRNA
hsa-mir-495	miRNA	miRNA	miRNA	miRNA	miRNA	miRNA	miRNA	miRNA	miRNA	miRNA	miRNA	miRNA	miRNA	miRNA	miRNA	miRNA	miRNA	miRNA	miRNA	miRNA	miRNA	miRNA	miRNA	miRNA	miRNA	miRNA	miRNA	miRNA	miRNA	miRNA	miRNA	miRNA
hsa-mir-496	miRNA	miRNA	miRNA	miRNA	miRNA	miRNA	miRNA	miRNA	miRNA	miRNA	miRNA	miRNA	miRNA	miRNA	miRNA	miRNA	miRNA	miRNA	miRNA	miRNA	miRNA	miRNA	miRNA	miRNA	miRNA	miRNA	miRNA	miRNA	miRNA	miRNA	miRNA	miRNA
hsa-mir-193b	miRNA	miRNA	miRNA	miRNA	miRNA	miRNA	miRNA	miRNA	miRNA	miRNA	miRNA	miRNA	miRNA	miRNA	miRNA	miRNA	miRNA	miRNA	miRNA	miRNA	miRNA	miRNA	miRNA	miRNA	miRNA	miRNA	miRNA	miRNA	miRNA	miRNA	miRNA	miRNA
hsa-mir-497	miRNA	miRNA	miRNA	miRNA	miRNA	miRNA	miRNA	miRNA	miRNA	miRNA	miRNA	miRNA	miRNA	miRNA	miRNA	miRNA	miRNA	miRNA	miRNA	miRNA	miRNA	miRNA	miRNA	miRNA	miRNA	miRNA	miRNA	miRNA	miRNA	miRNA	miRNA	miRNA
hsa-mir-181d	miRNA	miRNA	miRNA	miRNA	miRNA	miRNA	miRNA	miRNA	miRNA	miRNA	miRNA	miRNA	miRNA	negative	miRNA	miRNA	miRNA	miRNA	miRNA	miRNA	miRNA	miRNA	miRNA	miRNA	miRNA	negative	negative	miRNA	miRNA	miRNA	miRNA	miRNA
hsa-mir-512-1	miRNA	miRNA	miRNA	miRNA	miRNA	miRNA	miRNA	miRNA	miRNA	miRNA	miRNA	miRNA	miRNA	miRNA	miRNA	miRNA	miRNA	miRNA	miRNA	miRNA	miRNA	miRNA	miRNA	miRNA	miRNA	miRNA	negative	miRNA	miRNA	miRNA	miRNA	miRNA
hsa-mir-512-2	miRNA	miRNA	miRNA	miRNA	miRNA	miRNA	miRNA	miRNA	miRNA	miRNA	miRNA	miRNA	miRNA	miRNA	miRNA	miRNA	miRNA	miRNA	miRNA	miRNA	miRNA	miRNA	miRNA	miRNA	miRNA	miRNA	negative	miRNA	miRNA	miRNA	miRNA	miRNA
hsa-mir-498	miRNA	miRNA	miRNA	miRNA	miRNA	miRNA	miRNA	miRNA	miRNA	miRNA	miRNA	miRNA	negative	miRNA	miRNA	miRNA	miRNA	miRNA	miRNA	miRNA	miRNA	miRNA	miRNA	miRNA	miRNA	miRNA	miRNA	miRNA	miRNA	miRNA	miRNA	miRNA
hsa-mir-520e	miRNA	miRNA	miRNA	miRNA	miRNA	miRNA	miRNA	miRNA	miRNA	miRNA	miRNA	miRNA	miRNA	miRNA	miRNA	miRNA	miRNA	miRNA	miRNA	miRNA	miRNA	miRNA	miRNA	miRNA	miRNA	miRNA	miRNA	miRNA	miRNA	miRNA	miRNA	miRNA
hsa-mir-515-1	miRNA	miRNA	miRNA	miRNA	miRNA	miRNA	miRNA	miRNA	miRNA	miRNA	miRNA	miRNA	miRNA	miRNA	miRNA	miRNA	miRNA	miRNA	miRNA	miRNA	miRNA	miRNA	miRNA	miRNA	miRNA	miRNA	miRNA	miRNA	miRNA	miRNA	miRNA	miRNA
hsa-mir-520f	miRNA	miRNA	miRNA	miRNA	miRNA	miRNA	miRNA	miRNA	miRNA	miRNA	miRNA	miRNA	miRNA	miRNA	miRNA	miRNA	miRNA	miRNA	miRNA	miRNA	miRNA	miRNA	miRNA	miRNA	miRNA	miRNA	miRNA	miRNA	miRNA	miRNA	miRNA	miRNA
hsa-mir-515-2	miRNA	miRNA	miRNA	miRNA	miRNA	miRNA	miRNA	miRNA	miRNA	miRNA	miRNA	miRNA	miRNA	miRNA	miRNA	miRNA	miRNA	miRNA	miRNA	miRNA	miRNA	miRNA	miRNA	miRNA	miRNA	miRNA	miRNA	miRNA	miRNA	miRNA	miRNA	miRNA
hsa-mir-519c	miRNA	miRNA	miRNA	miRNA	miRNA	miRNA	miRNA	miRNA	miRNA	miRNA	miRNA	miRNA	miRNA	miRNA	miRNA	miRNA	miRNA	miRNA	miRNA	miRNA	miRNA	miRNA	miRNA	miRNA	miRNA	miRNA	miRNA	miRNA	miRNA	miRNA	miRNA	miRNA
hsa-mir-520a	miRNA	miRNA	miRNA	miRNA	miRNA	miRNA	miRNA	miRNA	miRNA	miRNA	miRNA	miRNA	miRNA	miRNA	miRNA	miRNA	miRNA	miRNA	miRNA	miRNA	miRNA	miRNA	miRNA	miRNA	miRNA	miRNA	miRNA	miRNA	miRNA	miRNA	miRNA	miRNA
hsa-mir-526b	miRNA	miRNA	miRNA	miRNA	miRNA	miRNA	miRNA	miRNA	miRNA	miRNA	miRNA	miRNA	miRNA	miRNA	miRNA	miRNA	miRNA	miRNA	miRNA	miRNA	miRNA	miRNA	miRNA	miRNA	miRNA	miRNA	miRNA	miRNA	miRNA	miRNA	miRNA	miRNA
hsa-mir-525	miRNA	miRNA	miRNA	miRNA	miRNA	miRNA	miRNA	miRNA	miRNA	miRNA	miRNA	miRNA	miRNA	miRNA	miRNA	miRNA	miRNA	miRNA	miRNA	miRNA	miRNA	miRNA	miRNA	miRNA	miRNA	miRNA	miRNA	miRNA	miRNA	miRNA	miRNA	miRNA
hsa-mir-523	miRNA	miRNA	miRNA	miRNA	miRNA	miRNA	miRNA	miRNA	miRNA	miRNA	miRNA	miRNA	miRNA	miRNA	miRNA	miRNA	miRNA	miRNA	miRNA	miRNA	miRNA	miRNA	miRNA	miRNA	miRNA	miRNA	miRNA	miRNA	miRNA	miRNA	miRNA	miRNA
hsa-mir-518f	miRNA	miRNA	miRNA	miRNA	miRNA	miRNA	miRNA	miRNA	miRNA	miRNA	miRNA	miRNA	miRNA	miRNA	miRNA	miRNA	miRNA	miRNA	miRNA	miRNA	miRNA	miRNA	miRNA	miRNA	miRNA	miRNA	miRNA	miRNA	miRNA	miRNA	miRNA	miRNA
hsa-mir-520b	miRNA	miRNA	miRNA	miRNA	miRNA	miRNA	miRNA	miRNA	miRNA	miRNA	miRNA	miRNA	miRNA	miRNA	miRNA	miRNA	miRNA	miRNA	miRNA	miRNA	miRNA	miRNA	miRNA	miRNA	miRNA	miRNA	miRNA	miRNA	miRNA	miRNA	miRNA	miRNA
hsa-mir-518b	miRNA	miRNA	miRNA	miRNA	miRNA	miRNA	miRNA	miRNA	miRNA	miRNA	miRNA	miRNA	miRNA	miRNA	miRNA	miRNA	miRNA	miRNA	miRNA	miRNA	miRNA	miRNA	miRNA	miRNA	miRNA	miRNA	miRNA	miRNA	miRNA	miRNA	miRNA	miRNA
hsa-mir-526a-1	miRNA	miRNA	miRNA	miRNA	miRNA	miRNA	miRNA	miRNA	miRNA	miRNA	miRNA	miRNA	miRNA	miRNA	miRNA	miRNA	miRNA	miRNA	miRNA	miRNA	miRNA	miRNA	miRNA	miRNA	miRNA	miRNA	miRNA	miRNA	miRNA	miRNA	miRNA	miRNA
hsa-mir-520c	miRNA	miRNA	miRNA	miRNA	miRNA	miRNA	miRNA	miRNA	miRNA	miRNA	miRNA	miRNA	miRNA	miRNA	miRNA	miRNA	miRNA	miRNA	miRNA	miRNA	miRNA	miRNA	miRNA	miRNA	miRNA	miRNA	miRNA	miRNA	miRNA	miRNA	miRNA	miRNA
hsa-mir-518c	miRNA	miRNA	miRNA	miRNA	miRNA	miRNA	miRNA	miRNA	miRNA	miRNA	miRNA	miRNA	miRNA	miRNA	miRNA	miRNA	miRNA	miRNA	miRNA	miRNA	miRNA	miRNA	miRNA	miRNA	miRNA	miRNA	miRNA	miRNA	miRNA	miRNA	miRNA	miRNA
hsa-mir-524	miRNA	miRNA	miRNA	miRNA	miRNA	miRNA	miRNA	miRNA	miRNA	miRNA	miRNA	miRNA	miRNA	miRNA	miRNA	miRNA	miRNA	miRNA	miRNA	miRNA	miRNA	miRNA	miRNA	miRNA	miRNA	miRNA	miRNA	miRNA	miRNA	miRNA	miRNA	miRNA
hsa-mir-519d	miRNA	miRNA	miRNA	miRNA	miRNA	miRNA	miRNA	miRNA	miRNA	miRNA	miRNA	miRNA	miRNA	miRNA	miRNA	miRNA	miRNA	miRNA	miRNA	miRNA	miRNA	miRNA	miRNA	miRNA	miRNA	miRNA	miRNA	miRNA	miRNA	miRNA	miRNA	miRNA
hsa-mir-521-2	miRNA	miRNA	miRNA	miRNA	miRNA	miRNA	miRNA	miRNA	miRNA	miRNA	miRNA	miRNA	miRNA	miRNA	miRNA	miRNA	miRNA	miRNA	miRNA	miRNA	miRNA	miRNA	miRNA	miRNA	miRNA	miRNA	miRNA	miRNA	miRNA	miRNA	miRNA	miRNA
hsa-mir-520d	miRNA	miRNA	miRNA	miRNA	miRNA	miRNA	miRNA	miRNA	miRNA	miRNA	miRNA	miRNA	miRNA	miRNA	miRNA	miRNA	miRNA	miRNA	miRNA	miRNA	miRNA	miRNA	miRNA	miRNA	miRNA	miRNA	miRNA	miRNA	miRNA	miRNA	miRNA	miRNA
hsa-mir-517b	miRNA	miRNA	miRNA	miRNA	miRNA	miRNA	miRNA	miRNA	miRNA	miRNA	miRNA	miRNA	miRNA	miRNA	miRNA	miRNA	miRNA	miRNA	miRNA	miRNA	miRNA	miRNA	miRNA	miRNA	miRNA	miRNA	miRNA	miRNA	miRNA	miRNA	miRNA	miRNA
hsa-mir-520g	miRNA	miRNA	miRNA	miRNA	miRNA	miRNA	miRNA	miRNA	miRNA	miRNA	miRNA	miRNA	miRNA	miRNA	miRNA	miRNA	miRNA	miRNA	miRNA	miRNA	miRNA	miRNA	miRNA	miRNA	miRNA	miRNA	miRNA	miRNA	miRNA	miRNA	miRNA	miRNA
hsa-mir-516b-2	miRNA	miRNA	miRNA	miRNA	miRNA	miRNA	miRNA	miRNA	miRNA	miRNA	miRNA	miRNA	miRNA	miRNA	miRNA	miRNA	miRNA	miRNA	miRNA	miRNA	miRNA	miRNA	miRNA	miRNA	miRNA	miRNA	miRNA	miRNA	miRNA	miRNA	miRNA	miRNA
hsa-mir-526a-2	miRNA	miRNA	miRNA	miRNA	miRNA	miRNA	miRNA	miRNA	miRNA	miRNA	miRNA	miRNA	miRNA	miRNA	miRNA	miRNA	miRNA	miRNA	miRNA	miRNA	miRNA	miRNA	miRNA	miRNA	miRNA	miRNA	miRNA	miRNA	miRNA	miRNA	miRNA	miRNA
hsa-mir-518e	miRNA	miRNA	miRNA	miRNA	miRNA	miRNA	miRNA	miRNA	miRNA	miRNA	miRNA	miRNA	miRNA	miRNA	miRNA	miRNA	miRNA	miRNA	miRNA	miRNA	miRNA	miRNA	miRNA	miRNA	miRNA	miRNA	miRNA	miRNA	miRNA	miRNA	miRNA	miRNA
hsa-mir-518a-1	miRNA	miRNA	miRNA	miRNA	miRNA	miRNA	miRNA	miRNA	miRNA	miRNA	miRNA	miRNA	miRNA	miRNA	miRNA	miRNA	miRNA	miRNA	miRNA	miRNA	miRNA	miRNA	miRNA	miRNA	miRNA	miRNA	miRNA	miRNA	miRNA	miRNA	miRNA	miRNA
hsa-mir-518d	miRNA	miRNA	miRNA	miRNA	miRNA	miRNA	miRNA	miRNA	miRNA	miRNA	miRNA	miRNA	miRNA	miRNA	miRNA	miRNA	miRNA	miRNA	miRNA	miRNA	miRNA	miRNA	miRNA	miRNA	miRNA	miRNA	miRNA	miRNA	miRNA	miRNA	miRNA	miRNA
hsa-mir-516b-1	miRNA	miRNA	miRNA	miRNA	miRNA	miRNA	miRNA	miRNA	miRNA	miRNA	miRNA	miRNA	miRNA	miRNA	miRNA	miRNA	miRNA	miRNA	miRNA	miRNA	miRNA	miRNA	miRNA	miRNA	miRNA	miRNA	miRNA	miRNA	miRNA	miRNA	miRNA	miRNA
hsa-mir-518a-2	miRNA	miRNA	miRNA	miRNA	miRNA	miRNA	miRNA	miRNA	miRNA	miRNA	miRNA	miRNA	miRNA	miRNA	miRNA	miRNA	miRNA	miRNA	miRNA	miRNA	miRNA	miRNA	miRNA	miRNA	miRNA	miRNA	miRNA	miRNA	miRNA	miRNA	miRNA	miRNA
hsa-mir-517c	miRNA	miRNA	miRNA	miRNA	miRNA	miRNA	miRNA	miRNA	miRNA	miRNA	miRNA	miRNA	miRNA	miRNA	miRNA	miRNA	miRNA	miRNA	miRNA	miRNA	miRNA	miRNA	miRNA	miRNA	miRNA	miRNA	miRNA	miRNA	miRNA	miRNA	miRNA	miRNA
hsa-mir-520h	miRNA	miRNA	miRNA	miRNA	miRNA	miRNA	miRNA	miRNA	miRNA	miRNA	miRNA	miRNA	miRNA	miRNA	miRNA	miRNA	miRNA	miRNA	miRNA	miRNA	miRNA	miRNA	miRNA	miRNA	miRNA	miRNA	miRNA	miRNA	miRNA	miRNA	miRNA	miRNA
hsa-mir-521-1	miRNA	miRNA	miRNA	miRNA	miRNA	miRNA	miRNA	miRNA	miRNA	miRNA	miRNA	miRNA	miRNA	miRNA	miRNA	miRNA	miRNA	miRNA	miRNA	miRNA	negative	miRNA	miRNA	miRNA	miRNA	negative	negative	miRNA	miRNA	miRNA	miRNA	miRNA
hsa-mir-527	miRNA	miRNA	miRNA	miRNA	miRNA	miRNA	miRNA	miRNA	miRNA	miRNA	miRNA	miRNA	miRNA	miRNA	miRNA	miRNA	miRNA	miRNA	miRNA	miRNA	miRNA	miRNA	miRNA	miRNA	miRNA	miRNA	miRNA	miRNA	miRNA	miRNA	miRNA	miRNA
hsa-mir-516a-1	miRNA	miRNA	miRNA	miRNA	miRNA	miRNA	miRNA	miRNA	miRNA	miRNA	miRNA	miRNA	miRNA	miRNA	miRNA	miRNA	miRNA	miRNA	miRNA	miRNA	miRNA	miRNA	miRNA	miRNA	miRNA	miRNA	miRNA	miRNA	miRNA	miRNA	miRNA	miRNA
hsa-mir-516a-2	miRNA	miRNA	miRNA	miRNA	miRNA	miRNA	miRNA	miRNA	miRNA	miRNA	miRNA	miRNA	miRNA	miRNA	miRNA	miRNA	miRNA	miRNA	miRNA	miRNA	miRNA	miRNA	miRNA	miRNA	miRNA	miRNA	miRNA	miRNA	miRNA	miRNA	miRNA	miRNA
hsa-mir-519a-2	miRNA	miRNA	miRNA	miRNA	miRNA	miRNA	miRNA	miRNA	miRNA	miRNA	miRNA	miRNA	miRNA	miRNA	miRNA	miRNA	miRNA	miRNA	miRNA	miRNA	miRNA	miRNA	miRNA	miRNA	miRNA	miRNA	miRNA	miRNA	miRNA	miRNA	miRNA	miRNA
hsa-mir-499a	miRNA	miRNA	miRNA	miRNA	miRNA	miRNA	miRNA	miRNA	miRNA	miRNA	miRNA	miRNA	miRNA	miRNA	miRNA	miRNA	miRNA	miRNA	miRNA	miRNA	miRNA	miRNA	miRNA	miRNA	miRNA	negative	negative	miRNA	miRNA	miRNA	miRNA	miRNA
hsa-mir-500a	miRNA	miRNA	miRNA	miRNA	miRNA	miRNA	miRNA	miRNA	miRNA	miRNA	miRNA	miRNA	miRNA	miRNA	miRNA	miRNA	miRNA	miRNA	miRNA	miRNA	negative	miRNA	miRNA	miRNA	miRNA	negative	negative	miRNA	miRNA	miRNA	miRNA	miRNA
hsa-mir-501	miRNA	miRNA	miRNA	miRNA	miRNA	miRNA	miRNA	miRNA	negative	miRNA	miRNA	miRNA	miRNA	miRNA	miRNA	miRNA	miRNA	miRNA	miRNA	miRNA	miRNA	miRNA	miRNA	miRNA	miRNA	miRNA	miRNA	miRNA	miRNA	miRNA	miRNA	miRNA
hsa-mir-502	miRNA	miRNA	miRNA	miRNA	miRNA	miRNA	miRNA	miRNA	miRNA	miRNA	miRNA	miRNA	miRNA	miRNA	miRNA	miRNA	miRNA	miRNA	miRNA	miRNA	miRNA	miRNA	miRNA	miRNA	miRNA	miRNA	miRNA	miRNA	miRNA	miRNA	miRNA	miRNA
hsa-mir-450a-2	miRNA	miRNA	miRNA	miRNA	miRNA	miRNA	miRNA	miRNA	miRNA	miRNA	miRNA	miRNA	miRNA	miRNA	miRNA	miRNA	miRNA	miRNA	miRNA	miRNA	negative	miRNA	miRNA	miRNA	miRNA	negative	negative	miRNA	miRNA	miRNA	miRNA	miRNA
hsa-mir-503	miRNA	miRNA	miRNA	miRNA	miRNA	miRNA	miRNA	miRNA	miRNA	miRNA	miRNA	miRNA	miRNA	miRNA	miRNA	miRNA	miRNA	miRNA	miRNA	miRNA	miRNA	miRNA	miRNA	miRNA	miRNA	miRNA	miRNA	miRNA	miRNA	miRNA	miRNA	miRNA
hsa-mir-504	miRNA	miRNA	miRNA	miRNA	miRNA	miRNA	miRNA	miRNA	miRNA	miRNA	miRNA	miRNA	miRNA	miRNA	miRNA	miRNA	miRNA	miRNA	miRNA	miRNA	miRNA	miRNA	miRNA	miRNA	miRNA	miRNA	miRNA	miRNA	miRNA	miRNA	miRNA	miRNA
hsa-mir-505	miRNA	miRNA	miRNA	miRNA	miRNA	miRNA	miRNA	miRNA	miRNA	miRNA	miRNA	miRNA	miRNA	miRNA	miRNA	miRNA	miRNA	miRNA	miRNA	miRNA	miRNA	miRNA	miRNA	miRNA	miRNA	miRNA	miRNA	miRNA	miRNA	miRNA	miRNA	miRNA
hsa-mir-513a-1	miRNA	miRNA	miRNA	miRNA	miRNA	miRNA	miRNA	miRNA	miRNA	miRNA	miRNA	miRNA	miRNA	miRNA	miRNA	miRNA	miRNA	miRNA	miRNA	miRNA	miRNA	miRNA	miRNA	miRNA	miRNA	miRNA	miRNA	miRNA	miRNA	miRNA	miRNA	miRNA
hsa-mir-513a-2	miRNA	miRNA	miRNA	miRNA	miRNA	miRNA	miRNA	miRNA	miRNA	miRNA	miRNA	miRNA	miRNA	negative	miRNA	miRNA	miRNA	miRNA	miRNA	miRNA	miRNA	miRNA	miRNA	miRNA	miRNA	miRNA	miRNA	miRNA	miRNA	miRNA	miRNA	miRNA
hsa-mir-506	miRNA	miRNA	miRNA	miRNA	miRNA	miRNA	miRNA	miRNA	miRNA	miRNA	miRNA	miRNA	miRNA	miRNA	miRNA	miRNA	miRNA	miRNA	miRNA	miRNA	negative	negative	miRNA	miRNA	miRNA	negative	negative	miRNA	miRNA	miRNA	miRNA	miRNA
hsa-mir-507	miRNA	miRNA	miRNA	miRNA	miRNA	miRNA	miRNA	miRNA	miRNA	miRNA	miRNA	miRNA	miRNA	miRNA	miRNA	miRNA	miRNA	miRNA	miRNA	miRNA	miRNA	miRNA	miRNA	miRNA	miRNA	miRNA	miRNA	miRNA	miRNA	miRNA	miRNA	miRNA
hsa-mir-508	miRNA	miRNA	miRNA	miRNA	miRNA	miRNA	miRNA	miRNA	miRNA	miRNA	miRNA	miRNA	miRNA	miRNA	miRNA	miRNA	miRNA	miRNA	miRNA	miRNA	miRNA	miRNA	miRNA	miRNA	miRNA	negative	negative	miRNA	miRNA	miRNA	miRNA	miRNA
hsa-mir-509-1	miRNA	miRNA	miRNA	miRNA	miRNA	miRNA	miRNA	miRNA	miRNA	miRNA	miRNA	miRNA	miRNA	miRNA	miRNA	miRNA	miRNA	miRNA	miRNA	miRNA	miRNA	miRNA	miRNA	miRNA	miRNA	miRNA	miRNA	miRNA	miRNA	miRNA	miRNA	miRNA
hsa-mir-510	miRNA	miRNA	miRNA	miRNA	miRNA	miRNA	miRNA	miRNA	miRNA	miRNA	miRNA	miRNA	miRNA	miRNA	miRNA	miRNA	miRNA	miRNA	miRNA	negative	negative	miRNA	miRNA	miRNA	miRNA	negative	negative	miRNA	negative	miRNA	miRNA	miRNA
hsa-mir-514a-1	miRNA	miRNA	miRNA	miRNA	miRNA	miRNA	miRNA	miRNA	miRNA	miRNA	miRNA	miRNA	miRNA	miRNA	miRNA	miRNA	miRNA	miRNA	miRNA	miRNA	miRNA	miRNA	miRNA	miRNA	miRNA	miRNA	miRNA	miRNA	miRNA	miRNA	miRNA	miRNA
hsa-mir-514a-2	miRNA	miRNA	miRNA	miRNA	miRNA	miRNA	miRNA	miRNA	miRNA	miRNA	miRNA	miRNA	miRNA	miRNA	miRNA	miRNA	miRNA	miRNA	miRNA	miRNA	miRNA	miRNA	miRNA	miRNA	miRNA	miRNA	miRNA	miRNA	miRNA	miRNA	miRNA	miRNA
hsa-mir-514a-3	miRNA	miRNA	miRNA	miRNA	miRNA	miRNA	miRNA	miRNA	miRNA	miRNA	miRNA	miRNA	miRNA	miRNA	miRNA	miRNA	miRNA	miRNA	miRNA	miRNA	miRNA	miRNA	miRNA	miRNA	miRNA	miRNA	miRNA	miRNA	miRNA	miRNA	miRNA	miRNA
hsa-mir-532	miRNA	candidate	miRNA	miRNA	miRNA	miRNA	miRNA	miRNA	miRNA	miRNA	negative	miRNA	negative	miRNA	negative	miRNA	miRNA	miRNA	negative	miRNA	negative	negative	miRNA	miRNA	miRNA	negative	negative	miRNA	negative	miRNA	miRNA	miRNA
hsa-mir-455	miRNA	miRNA	miRNA	miRNA	miRNA	miRNA	miRNA	miRNA	miRNA	miRNA	miRNA	miRNA	miRNA	miRNA	miRNA	miRNA	miRNA	miRNA	miRNA	miRNA	miRNA	miRNA	miRNA	miRNA	miRNA	miRNA	miRNA	miRNA	miRNA	miRNA	miRNA	miRNA
hsa-mir-539	miRNA	miRNA	miRNA	miRNA	miRNA	miRNA	miRNA	miRNA	miRNA	miRNA	miRNA	miRNA	miRNA	miRNA	miRNA	miRNA	miRNA	miRNA	miRNA	miRNA	miRNA	miRNA	miRNA	miRNA	miRNA	miRNA	miRNA	miRNA	miRNA	miRNA	miRNA	miRNA
hsa-mir-544a	miRNA	miRNA	miRNA	miRNA	miRNA	miRNA	miRNA	miRNA	miRNA	miRNA	miRNA	miRNA	miRNA	miRNA	miRNA	miRNA	miRNA	miRNA	miRNA	miRNA	miRNA	miRNA	miRNA	miRNA	miRNA	miRNA	miRNA	miRNA	miRNA	miRNA	miRNA	miRNA
hsa-mir-545	miRNA	miRNA	miRNA	miRNA	miRNA	miRNA	miRNA	miRNA	miRNA	miRNA	miRNA	miRNA	miRNA	miRNA	miRNA	miRNA	miRNA	miRNA	miRNA	miRNA	miRNA	miRNA	miRNA	miRNA	miRNA	miRNA	miRNA	miRNA	miRNA	miRNA	miRNA	miRNA
hsa-mir-376a-2	miRNA	miRNA	miRNA	miRNA	miRNA	miRNA	miRNA	miRNA	miRNA	miRNA	miRNA	miRNA	miRNA	miRNA	miRNA	miRNA	miRNA	miRNA	miRNA	miRNA	miRNA	miRNA	miRNA	miRNA	miRNA	miRNA	miRNA	miRNA	miRNA	miRNA	miRNA	miRNA
hsa-mir-487b	miRNA	miRNA	miRNA	miRNA	miRNA	miRNA	miRNA	miRNA	miRNA	miRNA	miRNA	miRNA	miRNA	miRNA	miRNA	miRNA	miRNA	miRNA	miRNA	miRNA	miRNA	miRNA	miRNA	miRNA	miRNA	miRNA	miRNA	miRNA	miRNA	miRNA	miRNA	miRNA
hsa-mir-551a	miRNA	miRNA	miRNA	miRNA	miRNA	miRNA	miRNA	miRNA	miRNA	miRNA	miRNA	miRNA	miRNA	miRNA	miRNA	miRNA	miRNA	miRNA	miRNA	miRNA	miRNA	miRNA	miRNA	miRNA	miRNA	miRNA	miRNA	miRNA	miRNA	miRNA	miRNA	miRNA
hsa-mir-552	miRNA	miRNA	miRNA	miRNA	miRNA	miRNA	miRNA	miRNA	miRNA	miRNA	miRNA	miRNA	miRNA	miRNA	miRNA	miRNA	miRNA	miRNA	miRNA	miRNA	miRNA	miRNA	miRNA	miRNA	miRNA	miRNA	miRNA	miRNA	miRNA	miRNA	miRNA	miRNA
hsa-mir-553	miRNA	miRNA	miRNA	miRNA	miRNA	miRNA	miRNA	miRNA	miRNA	miRNA	miRNA	miRNA	miRNA	miRNA	miRNA	miRNA	miRNA	miRNA	miRNA	miRNA	miRNA	miRNA	miRNA	miRNA	miRNA	miRNA	miRNA	miRNA	miRNA	miRNA	miRNA	miRNA
hsa-mir-554	miRNA	miRNA	miRNA	miRNA	miRNA	miRNA	negative	miRNA	miRNA	miRNA	miRNA	miRNA	miRNA	miRNA	miRNA	miRNA	miRNA	miRNA	miRNA	negative	negative	negative	miRNA	miRNA	negative	negative	negative	miRNA	negative	miRNA	miRNA	negative
hsa-mir-92b	miRNA	miRNA	miRNA	miRNA	miRNA	miRNA	miRNA	miRNA	miRNA	miRNA	miRNA	miRNA	miRNA	miRNA	miRNA	miRNA	miRNA	miRNA	miRNA	miRNA	miRNA	miRNA	miRNA	miRNA	miRNA	miRNA	miRNA	miRNA	miRNA	miRNA	miRNA	miRNA
hsa-mir-555	miRNA	negative	miRNA	negative	miRNA	miRNA	miRNA	negative	miRNA	miRNA	miRNA	negative	miRNA	miRNA	miRNA	negative	miRNA	negative	negative	negative	negative	negative	miRNA	miRNA	miRNA	negative	negative	miRNA	negative	negative	miRNA	negative
hsa-mir-556	miRNA	miRNA	miRNA	miRNA	miRNA	miRNA	miRNA	miRNA	miRNA	miRNA	miRNA	miRNA	miRNA	miRNA	miRNA	miRNA	miRNA	miRNA	miRNA	miRNA	miRNA	miRNA	miRNA	miRNA	miRNA	miRNA	miRNA	miRNA	miRNA	miRNA	miRNA	miRNA
hsa-mir-557	miRNA	negative	miRNA	negative	miRNA	negative	miRNA	miRNA	negative	miRNA	miRNA	miRNA	miRNA	miRNA	negative	miRNA	negative	negative	negative	negative	negative	negative	negative	negative	negative	negative	negative	negative	negative	negative	negative	negative
hsa-mir-558	miRNA	miRNA	miRNA	miRNA	miRNA	miRNA	miRNA	miRNA	miRNA	miRNA	miRNA	miRNA	miRNA	miRNA	miRNA	miRNA	miRNA	miRNA	miRNA	miRNA	miRNA	miRNA	miRNA	miRNA	miRNA	miRNA	miRNA	miRNA	miRNA	miRNA	miRNA	miRNA
hsa-mir-559	miRNA	miRNA	miRNA	miRNA	miRNA	miRNA	miRNA	miRNA	miRNA	miRNA	miRNA	miRNA	miRNA	miRNA	miRNA	miRNA	miRNA	miRNA	miRNA	miRNA	miRNA	miRNA	miRNA	miRNA	miRNA	miRNA	miRNA	miRNA	miRNA	miRNA	miRNA	miRNA
hsa-mir-561	miRNA	miRNA	miRNA	miRNA	miRNA	miRNA	miRNA	miRNA	miRNA	miRNA	miRNA	miRNA	miRNA	miRNA	miRNA	miRNA	miRNA	miRNA	miRNA	miRNA	miRNA	miRNA	miRNA	miRNA	miRNA	miRNA	miRNA	miRNA	miRNA	miRNA	miRNA	miRNA
hsa-mir-562	miRNA	miRNA	miRNA	miRNA	miRNA	miRNA	negative	miRNA	miRNA	miRNA	miRNA	miRNA	miRNA	miRNA	miRNA	miRNA	miRNA	miRNA	miRNA	miRNA	miRNA	miRNA	miRNA	miRNA	miRNA	miRNA	miRNA	miRNA	miRNA	miRNA	negative	miRNA
hsa-mir-563	miRNA	miRNA	miRNA	miRNA	miRNA	miRNA	miRNA	miRNA	miRNA	miRNA	miRNA	miRNA	miRNA	miRNA	miRNA	miRNA	miRNA	miRNA	miRNA	miRNA	miRNA	miRNA	miRNA	miRNA	miRNA	miRNA	miRNA	miRNA	miRNA	miRNA	miRNA	miRNA
hsa-mir-564	miRNA	miRNA	miRNA	miRNA	miRNA	miRNA	miRNA	miRNA	miRNA	miRNA	miRNA	miRNA	miRNA	miRNA	miRNA	miRNA	miRNA	miRNA	miRNA	negative	negative	miRNA	miRNA	miRNA	negative	negative	negative	miRNA	negative	miRNA	miRNA	miRNA
hsa-mir-566	negative	negative	negative	negative	miRNA	miRNA	miRNA	negative	negative	negative	miRNA	miRNA	negative	miRNA	negative	negative	negative	negative	negative	negative	negative	negative	negative	negative	negative	negative	negative	negative	negative	negative	negative	negative
hsa-mir-567	miRNA	miRNA	miRNA	miRNA	miRNA	miRNA	miRNA	miRNA	miRNA	miRNA	miRNA	miRNA	miRNA	miRNA	miRNA	miRNA	miRNA	miRNA	miRNA	miRNA	miRNA	miRNA	miRNA	miRNA	miRNA	miRNA	miRNA	miRNA	miRNA	miRNA	miRNA	miRNA
hsa-mir-568	miRNA	miRNA	miRNA	miRNA	miRNA	miRNA	miRNA	miRNA	miRNA	miRNA	miRNA	miRNA	miRNA	miRNA	miRNA	miRNA	miRNA	miRNA	miRNA	miRNA	miRNA	miRNA	miRNA	miRNA	miRNA	miRNA	miRNA	miRNA	miRNA	miRNA	miRNA	miRNA
hsa-mir-551b	miRNA	miRNA	miRNA	miRNA	miRNA	miRNA	miRNA	miRNA	miRNA	miRNA	miRNA	miRNA	miRNA	negative	miRNA	miRNA	miRNA	miRNA	miRNA	negative	negative	miRNA	miRNA	miRNA	negative	negative	negative	miRNA	negative	miRNA	miRNA	miRNA
hsa-mir-569	miRNA	miRNA	miRNA	miRNA	miRNA	miRNA	miRNA	miRNA	miRNA	miRNA	miRNA	miRNA	miRNA	miRNA	miRNA	miRNA	miRNA	miRNA	miRNA	miRNA	miRNA	miRNA	miRNA	miRNA	miRNA	miRNA	miRNA	miRNA	miRNA	miRNA	negative	miRNA
hsa-mir-570	miRNA	miRNA	miRNA	miRNA	miRNA	miRNA	miRNA	miRNA	miRNA	miRNA	miRNA	miRNA	miRNA	miRNA	miRNA	miRNA	miRNA	miRNA	miRNA	miRNA	miRNA	miRNA	miRNA	miRNA	miRNA	miRNA	miRNA	miRNA	miRNA	miRNA	miRNA	miRNA
hsa-mir-571	miRNA	miRNA	miRNA	miRNA	miRNA	miRNA	miRNA	miRNA	miRNA	miRNA	miRNA	miRNA	negative	miRNA	miRNA	miRNA	miRNA	miRNA	miRNA	negative	negative	negative	miRNA	miRNA	miRNA	negative	negative	miRNA	negative	miRNA	miRNA	miRNA
hsa-mir-572	miRNA	miRNA	miRNA	miRNA	miRNA	miRNA	miRNA	miRNA	miRNA	miRNA	miRNA	miRNA	miRNA	miRNA	miRNA	miRNA	negative	miRNA	miRNA	miRNA	miRNA	miRNA	miRNA	miRNA	negative	miRNA	miRNA	miRNA	miRNA	miRNA	miRNA	miRNA
hsa-mir-573	miRNA	miRNA	miRNA	miRNA	miRNA	miRNA	miRNA	miRNA	miRNA	negative	miRNA	miRNA	miRNA	miRNA	miRNA	miRNA	miRNA	miRNA	miRNA	miRNA	miRNA	miRNA	miRNA	negative	miRNA	miRNA	miRNA	miRNA	miRNA	miRNA	negative	miRNA
hsa-mir-574	miRNA	miRNA	miRNA	miRNA	miRNA	miRNA	miRNA	miRNA	miRNA	miRNA	miRNA	miRNA	miRNA	miRNA	miRNA	miRNA	miRNA	miRNA	miRNA	miRNA	miRNA	miRNA	miRNA	miRNA	miRNA	miRNA	miRNA	miRNA	miRNA	miRNA	miRNA	miRNA
hsa-mir-575	miRNA	miRNA	miRNA	miRNA	miRNA	negative	miRNA	miRNA	miRNA	miRNA	miRNA	miRNA	miRNA	miRNA	miRNA	miRNA	miRNA	miRNA	negative	miRNA	miRNA	negative	miRNA	negative	miRNA	miRNA	miRNA	miRNA	negative	miRNA	negative	miRNA
hsa-mir-576	miRNA	miRNA	miRNA	miRNA	miRNA	miRNA	miRNA	miRNA	miRNA	miRNA	miRNA	miRNA	miRNA	miRNA	miRNA	miRNA	miRNA	miRNA	miRNA	miRNA	miRNA	miRNA	miRNA	miRNA	miRNA	miRNA	miRNA	miRNA	miRNA	miRNA	miRNA	miRNA
hsa-mir-577	miRNA	miRNA	miRNA	miRNA	miRNA	miRNA	miRNA	miRNA	miRNA	miRNA	miRNA	miRNA	miRNA	miRNA	miRNA	miRNA	miRNA	miRNA	miRNA	miRNA	miRNA	miRNA	miRNA	miRNA	miRNA	miRNA	miRNA	miRNA	miRNA	miRNA	miRNA	miRNA
hsa-mir-578	miRNA	miRNA	miRNA	miRNA	miRNA	miRNA	miRNA	miRNA	miRNA	miRNA	miRNA	miRNA	miRNA	miRNA	miRNA	miRNA	miRNA	miRNA	miRNA	miRNA	miRNA	miRNA	miRNA	miRNA	miRNA	miRNA	miRNA	miRNA	miRNA	miRNA	miRNA	miRNA
hsa-mir-579	miRNA	miRNA	miRNA	miRNA	miRNA	miRNA	miRNA	miRNA	miRNA	miRNA	miRNA	miRNA	miRNA	miRNA	miRNA	miRNA	miRNA	miRNA	miRNA	miRNA	miRNA	miRNA	miRNA	miRNA	miRNA	miRNA	miRNA	miRNA	miRNA	miRNA	miRNA	miRNA
hsa-mir-580	miRNA	miRNA	miRNA	miRNA	miRNA	miRNA	miRNA	miRNA	miRNA	miRNA	miRNA	miRNA	miRNA	miRNA	miRNA	miRNA	miRNA	miRNA	miRNA	miRNA	miRNA	miRNA	miRNA	miRNA	miRNA	miRNA	miRNA	miRNA	miRNA	miRNA	miRNA	miRNA
hsa-mir-581	miRNA	miRNA	miRNA	miRNA	miRNA	miRNA	miRNA	miRNA	miRNA	miRNA	miRNA	miRNA	miRNA	miRNA	miRNA	miRNA	miRNA	miRNA	miRNA	miRNA	miRNA	miRNA	miRNA	miRNA	miRNA	miRNA	miRNA	miRNA	miRNA	miRNA	miRNA	miRNA
hsa-mir-582	miRNA	miRNA	miRNA	miRNA	miRNA	miRNA	miRNA	miRNA	miRNA	miRNA	miRNA	miRNA	miRNA	miRNA	miRNA	miRNA	miRNA	miRNA	miRNA	miRNA	miRNA	miRNA	miRNA	miRNA	miRNA	miRNA	miRNA	miRNA	miRNA	miRNA	miRNA	miRNA
hsa-mir-583	miRNA	miRNA	miRNA	miRNA	miRNA	miRNA	miRNA	miRNA	miRNA	miRNA	miRNA	miRNA	miRNA	miRNA	miRNA	miRNA	miRNA	miRNA	miRNA	miRNA	miRNA	miRNA	miRNA	miRNA	miRNA	miRNA	miRNA	miRNA	miRNA	miRNA	miRNA	miRNA
hsa-mir-584	miRNA	miRNA	miRNA	miRNA	miRNA	miRNA	miRNA	miRNA	miRNA	miRNA	miRNA	miRNA	miRNA	miRNA	miRNA	miRNA	miRNA	miRNA	miRNA	miRNA	miRNA	miRNA	miRNA	miRNA	miRNA	miRNA	miRNA	miRNA	miRNA	miRNA	miRNA	miRNA
hsa-mir-585	miRNA	miRNA	miRNA	miRNA	miRNA	miRNA	miRNA	miRNA	miRNA	miRNA	miRNA	miRNA	miRNA	miRNA	miRNA	miRNA	miRNA	miRNA	miRNA	miRNA	miRNA	miRNA	miRNA	miRNA	miRNA	miRNA	miRNA	miRNA	miRNA	miRNA	miRNA	miRNA
hsa-mir-586	miRNA	miRNA	miRNA	miRNA	miRNA	miRNA	miRNA	miRNA	miRNA	miRNA	miRNA	miRNA	miRNA	miRNA	miRNA	miRNA	miRNA	miRNA	miRNA	miRNA	miRNA	miRNA	miRNA	miRNA	miRNA	miRNA	miRNA	miRNA	miRNA	miRNA	miRNA	miRNA
hsa-mir-587	miRNA	miRNA	miRNA	miRNA	miRNA	miRNA	miRNA	miRNA	miRNA	miRNA	miRNA	miRNA	miRNA	miRNA	miRNA	miRNA	miRNA	miRNA	miRNA	miRNA	miRNA	miRNA	miRNA	miRNA	miRNA	miRNA	miRNA	miRNA	miRNA	miRNA	miRNA	miRNA
hsa-mir-548b	miRNA	miRNA	miRNA	miRNA	miRNA	miRNA	miRNA	miRNA	miRNA	miRNA	miRNA	miRNA	miRNA	miRNA	miRNA	miRNA	miRNA	miRNA	miRNA	miRNA	miRNA	miRNA	miRNA	miRNA	miRNA	miRNA	miRNA	miRNA	miRNA	miRNA	miRNA	miRNA
hsa-mir-588	miRNA	miRNA	miRNA	miRNA	miRNA	miRNA	miRNA	miRNA	miRNA	miRNA	miRNA	miRNA	miRNA	miRNA	miRNA	miRNA	miRNA	miRNA	miRNA	miRNA	miRNA	miRNA	miRNA	miRNA	miRNA	miRNA	miRNA	miRNA	miRNA	miRNA	miRNA	miRNA
hsa-mir-548a-2	miRNA	miRNA	miRNA	miRNA	miRNA	miRNA	miRNA	miRNA	miRNA	miRNA	miRNA	miRNA	miRNA	miRNA	miRNA	miRNA	miRNA	miRNA	miRNA	miRNA	miRNA	miRNA	miRNA	miRNA	miRNA	miRNA	miRNA	miRNA	miRNA	miRNA	miRNA	miRNA
hsa-mir-589	miRNA	candidate	miRNA	miRNA	miRNA	miRNA	miRNA	miRNA	miRNA	negative	miRNA	miRNA	miRNA	negative	negative	miRNA	miRNA	miRNA	miRNA	negative	negative	miRNA	miRNA	miRNA	negative	negative	negative	miRNA	negative	miRNA	miRNA	miRNA
hsa-mir-550a-1	miRNA	miRNA	miRNA	miRNA	miRNA	miRNA	miRNA	miRNA	miRNA	miRNA	miRNA	miRNA	miRNA	miRNA	miRNA	miRNA	miRNA	miRNA	miRNA	miRNA	miRNA	miRNA	miRNA	miRNA	miRNA	miRNA	miRNA	miRNA	miRNA	miRNA	miRNA	miRNA
hsa-mir-550a-2	miRNA	miRNA	miRNA	miRNA	miRNA	miRNA	miRNA	miRNA	miRNA	miRNA	miRNA	miRNA	miRNA	miRNA	miRNA	miRNA	miRNA	miRNA	miRNA	miRNA	miRNA	miRNA	miRNA	miRNA	miRNA	miRNA	miRNA	miRNA	miRNA	miRNA	miRNA	miRNA
hsa-mir-591	miRNA	candidate	miRNA	miRNA	miRNA	miRNA	miRNA	miRNA	miRNA	miRNA	negative	miRNA	miRNA	miRNA	negative	miRNA	miRNA	negative	negative	miRNA	miRNA	miRNA	miRNA	negative	miRNA	miRNA	miRNA	negative	negative	negative	negative	miRNA
hsa-mir-592	miRNA	miRNA	miRNA	miRNA	miRNA	miRNA	miRNA	miRNA	miRNA	miRNA	miRNA	miRNA	miRNA	miRNA	miRNA	miRNA	miRNA	miRNA	miRNA	miRNA	miRNA	miRNA	miRNA	miRNA	miRNA	miRNA	miRNA	miRNA	miRNA	miRNA	miRNA	miRNA
hsa-mir-593	miRNA	miRNA	miRNA	negative	miRNA	miRNA	miRNA	miRNA	miRNA	miRNA	miRNA	miRNA	miRNA	miRNA	miRNA	miRNA	miRNA	negative	negative	negative	negative	negative	negative	negative	negative	negative	negative	negative	miRNA	miRNA	miRNA	negative
hsa-mir-595	negative	negative	miRNA	negative	miRNA	miRNA	negative	negative	negative	miRNA	miRNA	miRNA	miRNA	miRNA	negative	negative	miRNA	negative	negative	negative	negative	negative	miRNA	negative	negative	negative	negative	negative	negative	negative	negative	negative
hsa-mir-597	miRNA	miRNA	miRNA	miRNA	miRNA	miRNA	miRNA	miRNA	miRNA	miRNA	miRNA	miRNA	miRNA	miRNA	miRNA	miRNA	miRNA	miRNA	miRNA	miRNA	miRNA	miRNA	miRNA	miRNA	miRNA	negative	negative	miRNA	miRNA	miRNA	miRNA	miRNA
hsa-mir-598	miRNA	miRNA	miRNA	miRNA	miRNA	miRNA	miRNA	miRNA	miRNA	miRNA	miRNA	miRNA	miRNA	miRNA	miRNA	miRNA	miRNA	miRNA	miRNA	miRNA	miRNA	miRNA	miRNA	miRNA	negative	miRNA	miRNA	miRNA	miRNA	miRNA	miRNA	miRNA
hsa-mir-599	miRNA	miRNA	miRNA	miRNA	miRNA	miRNA	miRNA	miRNA	miRNA	miRNA	miRNA	miRNA	miRNA	miRNA	miRNA	miRNA	miRNA	miRNA	miRNA	miRNA	miRNA	miRNA	miRNA	miRNA	miRNA	miRNA	miRNA	miRNA	miRNA	miRNA	miRNA	miRNA
hsa-mir-548a-3	miRNA	miRNA	miRNA	miRNA	miRNA	miRNA	miRNA	miRNA	miRNA	miRNA	miRNA	miRNA	miRNA	miRNA	miRNA	miRNA	miRNA	miRNA	miRNA	miRNA	miRNA	miRNA	miRNA	miRNA	miRNA	miRNA	miRNA	miRNA	miRNA	miRNA	miRNA	miRNA
hsa-mir-600	miRNA	miRNA	miRNA	miRNA	miRNA	miRNA	miRNA	miRNA	miRNA	miRNA	miRNA	miRNA	miRNA	miRNA	miRNA	miRNA	miRNA	miRNA	miRNA	miRNA	miRNA	miRNA	miRNA	miRNA	miRNA	miRNA	miRNA	miRNA	miRNA	miRNA	miRNA	miRNA
hsa-mir-601	negative	negative	negative	negative	miRNA	negative	miRNA	negative	negative	miRNA	negative	negative	miRNA	miRNA	negative	miRNA	negative	negative	negative	negative	negative	negative	negative	negative	negative	negative	negative	negative	negative	negative	negative	negative
hsa-mir-602	miRNA	miRNA	miRNA	miRNA	miRNA	miRNA	miRNA	miRNA	miRNA	miRNA	miRNA	miRNA	miRNA	miRNA	miRNA	miRNA	miRNA	miRNA	miRNA	miRNA	miRNA	miRNA	miRNA	miRNA	negative	miRNA	negative	miRNA	miRNA	miRNA	miRNA	miRNA
hsa-mir-603	miRNA	miRNA	miRNA	miRNA	miRNA	miRNA	miRNA	miRNA	miRNA	miRNA	miRNA	miRNA	miRNA	miRNA	miRNA	miRNA	miRNA	miRNA	miRNA	miRNA	miRNA	miRNA	miRNA	miRNA	miRNA	miRNA	miRNA	miRNA	miRNA	miRNA	miRNA	miRNA
hsa-mir-604	negative	negative	miRNA	negative	miRNA	miRNA	miRNA	miRNA	negative	negative	miRNA	negative	miRNA	miRNA	negative	negative	negative	negative	negative	negative	negative	negative	negative	negative	negative	negative	negative	negative	negative	negative	negative	negative
hsa-mir-605	miRNA	miRNA	miRNA	miRNA	miRNA	miRNA	miRNA	miRNA	miRNA	miRNA	miRNA	miRNA	miRNA	miRNA	miRNA	miRNA	miRNA	miRNA	miRNA	miRNA	miRNA	miRNA	miRNA	miRNA	miRNA	miRNA	miRNA	miRNA	miRNA	miRNA	miRNA	miRNA
hsa-mir-606	miRNA	miRNA	miRNA	miRNA	miRNA	miRNA	miRNA	miRNA	miRNA	miRNA	miRNA	miRNA	miRNA	miRNA	miRNA	miRNA	miRNA	miRNA	miRNA	miRNA	miRNA	miRNA	miRNA	miRNA	miRNA	miRNA	miRNA	miRNA	miRNA	miRNA	miRNA	miRNA
hsa-mir-607	miRNA	miRNA	miRNA	miRNA	miRNA	miRNA	miRNA	miRNA	miRNA	miRNA	miRNA	miRNA	miRNA	miRNA	miRNA	miRNA	miRNA	miRNA	miRNA	miRNA	miRNA	miRNA	miRNA	miRNA	miRNA	miRNA	miRNA	miRNA	miRNA	miRNA	miRNA	miRNA
hsa-mir-608	negative	negative	negative	negative	miRNA	negative	negative	miRNA	negative	miRNA	negative	negative	miRNA	miRNA	negative	miRNA	negative	negative	negative	negative	negative	negative	miRNA	negative	negative	negative	negative	negative	negative	negative	negative	negative
hsa-mir-609	miRNA	miRNA	miRNA	miRNA	miRNA	miRNA	miRNA	miRNA	miRNA	miRNA	miRNA	miRNA	miRNA	miRNA	miRNA	miRNA	miRNA	miRNA	miRNA	miRNA	miRNA	miRNA	miRNA	miRNA	miRNA	miRNA	miRNA	miRNA	miRNA	miRNA	miRNA	miRNA
hsa-mir-610	miRNA	miRNA	miRNA	miRNA	miRNA	miRNA	miRNA	miRNA	miRNA	miRNA	miRNA	miRNA	miRNA	miRNA	miRNA	miRNA	miRNA	miRNA	miRNA	miRNA	miRNA	miRNA	miRNA	miRNA	miRNA	miRNA	miRNA	miRNA	miRNA	miRNA	miRNA	miRNA
hsa-mir-611	miRNA	candidate	miRNA	miRNA	miRNA	negative	miRNA	miRNA	negative	miRNA	negative	miRNA	miRNA	miRNA	miRNA	miRNA	miRNA	miRNA	miRNA	negative	negative	miRNA	miRNA	miRNA	negative	negative	negative	miRNA	negative	miRNA	miRNA	miRNA
hsa-mir-612	miRNA	miRNA	miRNA	miRNA	miRNA	miRNA	miRNA	miRNA	miRNA	miRNA	miRNA	miRNA	miRNA	miRNA	miRNA	miRNA	miRNA	miRNA	miRNA	miRNA	miRNA	miRNA	miRNA	miRNA	miRNA	miRNA	negative	miRNA	miRNA	miRNA	miRNA	miRNA
hsa-mir-613	miRNA	negative	miRNA	negative	miRNA	miRNA	miRNA	miRNA	negative	miRNA	miRNA	miRNA	miRNA	negative	miRNA	miRNA	miRNA	negative	negative	negative	negative	negative	miRNA	negative	miRNA	negative	negative	negative	negative	negative	negative	negative
hsa-mir-614	miRNA	miRNA	miRNA	miRNA	miRNA	miRNA	miRNA	miRNA	miRNA	miRNA	miRNA	miRNA	miRNA	miRNA	miRNA	miRNA	negative	miRNA	miRNA	miRNA	miRNA	miRNA	miRNA	miRNA	miRNA	miRNA	miRNA	miRNA	miRNA	miRNA	miRNA	miRNA
hsa-mir-615	miRNA	miRNA	miRNA	miRNA	miRNA	miRNA	miRNA	miRNA	miRNA	miRNA	miRNA	miRNA	miRNA	miRNA	miRNA	miRNA	miRNA	miRNA	miRNA	miRNA	miRNA	miRNA	miRNA	miRNA	miRNA	miRNA	miRNA	miRNA	miRNA	miRNA	miRNA	miRNA
hsa-mir-616	miRNA	miRNA	miRNA	miRNA	miRNA	miRNA	miRNA	miRNA	miRNA	miRNA	miRNA	miRNA	miRNA	miRNA	miRNA	miRNA	miRNA	miRNA	miRNA	miRNA	miRNA	miRNA	miRNA	miRNA	miRNA	miRNA	miRNA	miRNA	miRNA	miRNA	miRNA	miRNA
hsa-mir-548c	miRNA	miRNA	miRNA	miRNA	miRNA	miRNA	miRNA	miRNA	miRNA	miRNA	miRNA	miRNA	miRNA	miRNA	miRNA	miRNA	miRNA	miRNA	miRNA	miRNA	miRNA	miRNA	miRNA	miRNA	miRNA	miRNA	miRNA	miRNA	miRNA	miRNA	miRNA	miRNA
hsa-mir-617	miRNA	miRNA	miRNA	miRNA	miRNA	miRNA	miRNA	miRNA	miRNA	miRNA	miRNA	miRNA	miRNA	miRNA	miRNA	miRNA	miRNA	miRNA	miRNA	miRNA	miRNA	miRNA	miRNA	miRNA	miRNA	miRNA	miRNA	miRNA	miRNA	miRNA	miRNA	miRNA
hsa-mir-618	miRNA	miRNA	miRNA	miRNA	miRNA	miRNA	miRNA	miRNA	miRNA	miRNA	miRNA	miRNA	miRNA	miRNA	miRNA	miRNA	miRNA	miRNA	miRNA	miRNA	miRNA	miRNA	miRNA	miRNA	miRNA	miRNA	miRNA	miRNA	miRNA	miRNA	miRNA	miRNA
hsa-mir-619	miRNA	negative	miRNA	negative	miRNA	miRNA	miRNA	miRNA	miRNA	miRNA	negative	miRNA	miRNA	miRNA	miRNA	miRNA	negative	miRNA	negative	negative	negative	negative	negative	negative	negative	negative	negative	negative	negative	negative	negative	negative
hsa-mir-620	miRNA	miRNA	miRNA	miRNA	miRNA	miRNA	miRNA	miRNA	miRNA	miRNA	miRNA	miRNA	miRNA	miRNA	miRNA	miRNA	miRNA	miRNA	miRNA	miRNA	miRNA	miRNA	miRNA	miRNA	miRNA	miRNA	miRNA	miRNA	miRNA	miRNA	miRNA	miRNA
hsa-mir-622	miRNA	miRNA	miRNA	miRNA	miRNA	miRNA	miRNA	miRNA	miRNA	miRNA	miRNA	miRNA	miRNA	miRNA	miRNA	miRNA	miRNA	miRNA	miRNA	miRNA	miRNA	miRNA	miRNA	miRNA	miRNA	miRNA	miRNA	miRNA	miRNA	miRNA	miRNA	miRNA
hsa-mir-623	miRNA	miRNA	miRNA	miRNA	miRNA	miRNA	miRNA	miRNA	miRNA	miRNA	miRNA	miRNA	miRNA	negative	miRNA	miRNA	miRNA	miRNA	miRNA	negative	negative	miRNA	miRNA	miRNA	miRNA	negative	negative	miRNA	miRNA	miRNA	miRNA	miRNA
hsa-mir-624	miRNA	miRNA	miRNA	miRNA	miRNA	miRNA	miRNA	miRNA	miRNA	miRNA	miRNA	miRNA	miRNA	miRNA	miRNA	miRNA	miRNA	miRNA	miRNA	miRNA	miRNA	miRNA	miRNA	miRNA	miRNA	miRNA	miRNA	miRNA	miRNA	miRNA	miRNA	miRNA
hsa-mir-625	miRNA	miRNA	miRNA	miRNA	miRNA	miRNA	miRNA	miRNA	miRNA	miRNA	miRNA	miRNA	miRNA	miRNA	miRNA	miRNA	miRNA	miRNA	miRNA	miRNA	miRNA	miRNA	miRNA	miRNA	miRNA	miRNA	miRNA	miRNA	miRNA	miRNA	miRNA	miRNA
hsa-mir-626	miRNA	candidate	miRNA	miRNA	miRNA	miRNA	miRNA	miRNA	miRNA	negative	miRNA	miRNA	miRNA	miRNA	miRNA	miRNA	negative	negative	negative	miRNA	miRNA	negative	miRNA	negative	miRNA	miRNA	miRNA	miRNA	negative	negative	negative	miRNA
hsa-mir-628	miRNA	miRNA	miRNA	miRNA	miRNA	miRNA	miRNA	miRNA	miRNA	miRNA	miRNA	miRNA	miRNA	miRNA	miRNA	miRNA	miRNA	miRNA	miRNA	miRNA	miRNA	miRNA	miRNA	miRNA	miRNA	miRNA	miRNA	miRNA	miRNA	miRNA	miRNA	miRNA
hsa-mir-629	miRNA	miRNA	miRNA	miRNA	miRNA	miRNA	miRNA	miRNA	miRNA	miRNA	miRNA	miRNA	miRNA	miRNA	miRNA	miRNA	miRNA	miRNA	miRNA	miRNA	miRNA	miRNA	miRNA	miRNA	miRNA	miRNA	miRNA	miRNA	miRNA	miRNA	miRNA	miRNA
hsa-mir-630	miRNA	miRNA	miRNA	miRNA	miRNA	miRNA	miRNA	miRNA	miRNA	miRNA	miRNA	miRNA	miRNA	miRNA	miRNA	miRNA	miRNA	miRNA	miRNA	miRNA	miRNA	miRNA	miRNA	miRNA	miRNA	miRNA	miRNA	miRNA	miRNA	miRNA	miRNA	miRNA
hsa-mir-631	miRNA	miRNA	miRNA	miRNA	miRNA	miRNA	miRNA	miRNA	miRNA	miRNA	miRNA	miRNA	miRNA	negative	miRNA	miRNA	miRNA	miRNA	miRNA	miRNA	miRNA	miRNA	miRNA	miRNA	miRNA	miRNA	miRNA	miRNA	miRNA	miRNA	miRNA	miRNA
hsa-mir-33b	miRNA	miRNA	miRNA	miRNA	miRNA	miRNA	miRNA	miRNA	miRNA	miRNA	miRNA	miRNA	miRNA	miRNA	miRNA	miRNA	miRNA	miRNA	miRNA	miRNA	miRNA	miRNA	miRNA	miRNA	miRNA	miRNA	miRNA	miRNA	miRNA	miRNA	miRNA	miRNA
hsa-mir-632	miRNA	miRNA	miRNA	miRNA	miRNA	miRNA	miRNA	miRNA	miRNA	miRNA	miRNA	miRNA	miRNA	miRNA	miRNA	miRNA	miRNA	miRNA	miRNA	miRNA	miRNA	miRNA	miRNA	miRNA	miRNA	miRNA	miRNA	miRNA	miRNA	miRNA	miRNA	miRNA
hsa-mir-633	miRNA	miRNA	miRNA	miRNA	miRNA	miRNA	miRNA	miRNA	miRNA	miRNA	miRNA	miRNA	miRNA	miRNA	miRNA	miRNA	miRNA	miRNA	miRNA	negative	negative	miRNA	miRNA	miRNA	miRNA	negative	negative	miRNA	miRNA	miRNA	miRNA	miRNA
hsa-mir-634	miRNA	candidate	miRNA	miRNA	miRNA	miRNA	miRNA	miRNA	miRNA	miRNA	negative	miRNA	negative	miRNA	miRNA	miRNA	miRNA	miRNA	miRNA	negative	negative	miRNA	miRNA	miRNA	negative	negative	negative	miRNA	miRNA	miRNA	negative	miRNA
hsa-mir-635	miRNA	miRNA	miRNA	miRNA	miRNA	miRNA	miRNA	miRNA	miRNA	miRNA	miRNA	miRNA	miRNA	miRNA	miRNA	negative	miRNA	miRNA	miRNA	negative	negative	miRNA	miRNA	miRNA	miRNA	negative	negative	miRNA	negative	miRNA	miRNA	miRNA
hsa-mir-636	miRNA	negative	miRNA	negative	miRNA	miRNA	miRNA	miRNA	miRNA	miRNA	negative	miRNA	negative	miRNA	miRNA	miRNA	negative	negative	miRNA	negative	negative	miRNA	negative	miRNA	negative	negative	negative	negative	negative	miRNA	miRNA	negative
hsa-mir-637	miRNA	negative	miRNA	miRNA	miRNA	miRNA	miRNA	miRNA	negative	miRNA	negative	miRNA	miRNA	miRNA	negative	miRNA	miRNA	miRNA	miRNA	negative	miRNA	miRNA	miRNA	negative	negative	miRNA	miRNA	negative	miRNA	negative	negative	negative
hsa-mir-638	miRNA	negative	miRNA	negative	miRNA	miRNA	miRNA	miRNA	negative	miRNA	miRNA	negative	miRNA	negative	miRNA	negative	miRNA	miRNA	miRNA	negative	negative	negative	negative	miRNA	negative	negative	negative	negative	negative	miRNA	miRNA	negative
hsa-mir-639	miRNA	negative	miRNA	negative	miRNA	negative	miRNA	negative	miRNA	miRNA	miRNA	miRNA	miRNA	miRNA	miRNA	miRNA	negative	miRNA	miRNA	negative	negative	negative	negative	miRNA	negative	negative	negative	negative	negative	negative	miRNA	negative
hsa-mir-640	miRNA	miRNA	miRNA	miRNA	miRNA	miRNA	miRNA	miRNA	miRNA	miRNA	miRNA	miRNA	miRNA	miRNA	miRNA	miRNA	miRNA	miRNA	miRNA	negative	negative	negative	miRNA	miRNA	negative	negative	negative	miRNA	negative	miRNA	miRNA	negative
hsa-mir-641	miRNA	miRNA	miRNA	miRNA	miRNA	miRNA	miRNA	miRNA	miRNA	miRNA	miRNA	miRNA	miRNA	miRNA	miRNA	miRNA	miRNA	miRNA	miRNA	miRNA	miRNA	miRNA	miRNA	miRNA	miRNA	miRNA	miRNA	miRNA	miRNA	miRNA	miRNA	miRNA
hsa-mir-642a	miRNA	miRNA	miRNA	miRNA	miRNA	miRNA	miRNA	miRNA	miRNA	miRNA	miRNA	miRNA	miRNA	miRNA	miRNA	miRNA	miRNA	miRNA	miRNA	miRNA	miRNA	miRNA	miRNA	miRNA	miRNA	miRNA	miRNA	miRNA	miRNA	miRNA	miRNA	miRNA
hsa-mir-643	miRNA	miRNA	miRNA	miRNA	miRNA	miRNA	miRNA	miRNA	miRNA	miRNA	miRNA	miRNA	miRNA	miRNA	miRNA	miRNA	miRNA	miRNA	miRNA	miRNA	miRNA	miRNA	miRNA	miRNA	miRNA	miRNA	miRNA	miRNA	miRNA	miRNA	miRNA	miRNA
hsa-mir-644a	miRNA	miRNA	miRNA	miRNA	miRNA	miRNA	miRNA	miRNA	miRNA	miRNA	miRNA	miRNA	miRNA	miRNA	miRNA	miRNA	miRNA	miRNA	miRNA	miRNA	miRNA	miRNA	miRNA	miRNA	miRNA	miRNA	miRNA	miRNA	miRNA	miRNA	miRNA	miRNA
hsa-mir-645	miRNA	miRNA	miRNA	miRNA	miRNA	miRNA	miRNA	miRNA	miRNA	miRNA	miRNA	miRNA	miRNA	negative	miRNA	miRNA	miRNA	miRNA	miRNA	miRNA	miRNA	miRNA	miRNA	miRNA	miRNA	miRNA	miRNA	miRNA	miRNA	miRNA	miRNA	miRNA
hsa-mir-646	miRNA	negative	miRNA	negative	miRNA	miRNA	miRNA	miRNA	miRNA	miRNA	miRNA	miRNA	miRNA	miRNA	negative	miRNA	negative	negative	negative	negative	negative	negative	miRNA	negative	negative	negative	negative	negative	negative	negative	negative	negative
hsa-mir-647	miRNA	negative	miRNA	negative	miRNA	miRNA	miRNA	negative	miRNA	miRNA	miRNA	negative	miRNA	miRNA	negative	miRNA	miRNA	miRNA	negative	negative	negative	negative	negative	negative	negative	negative	negative	negative	miRNA	miRNA	negative	negative
hsa-mir-649	miRNA	miRNA	miRNA	miRNA	miRNA	miRNA	miRNA	miRNA	miRNA	miRNA	miRNA	miRNA	negative	miRNA	miRNA	miRNA	miRNA	miRNA	miRNA	miRNA	miRNA	miRNA	miRNA	miRNA	miRNA	miRNA	miRNA	miRNA	miRNA	miRNA	miRNA	miRNA
hsa-mir-650	miRNA	negative	miRNA	negative	miRNA	negative	negative	negative	negative	miRNA	miRNA	miRNA	miRNA	miRNA	negative	miRNA	negative	miRNA	negative	negative	negative	negative	negative	negative	negative	negative	negative	negative	negative	negative	miRNA	negative
hsa-mir-651	miRNA	miRNA	miRNA	miRNA	miRNA	miRNA	miRNA	miRNA	miRNA	miRNA	miRNA	miRNA	miRNA	miRNA	miRNA	miRNA	miRNA	miRNA	miRNA	miRNA	miRNA	miRNA	miRNA	miRNA	miRNA	miRNA	miRNA	miRNA	miRNA	miRNA	miRNA	miRNA
hsa-mir-652	miRNA	miRNA	miRNA	miRNA	miRNA	miRNA	miRNA	miRNA	miRNA	miRNA	miRNA	miRNA	miRNA	miRNA	miRNA	miRNA	miRNA	miRNA	miRNA	miRNA	miRNA	miRNA	miRNA	miRNA	miRNA	miRNA	miRNA	miRNA	miRNA	miRNA	miRNA	miRNA
hsa-mir-661	miRNA	miRNA	miRNA	miRNA	miRNA	negative	miRNA	miRNA	miRNA	miRNA	miRNA	miRNA	negative	negative	miRNA	miRNA	miRNA	miRNA	miRNA	miRNA	miRNA	miRNA	miRNA	miRNA	miRNA	miRNA	miRNA	miRNA	miRNA	miRNA	miRNA	miRNA
hsa-mir-662	miRNA	negative	miRNA	negative	miRNA	miRNA	miRNA	miRNA	miRNA	miRNA	negative	miRNA	negative	miRNA	negative	negative	miRNA	miRNA	negative	negative	negative	negative	negative	negative	negative	negative	negative	negative	negative	negative	negative	negative
hsa-mir-548d-2	miRNA	miRNA	miRNA	miRNA	miRNA	miRNA	miRNA	miRNA	miRNA	miRNA	miRNA	miRNA	miRNA	miRNA	miRNA	miRNA	miRNA	miRNA	miRNA	miRNA	miRNA	miRNA	miRNA	miRNA	miRNA	miRNA	miRNA	miRNA	miRNA	miRNA	miRNA	miRNA
hsa-mir-663a	miRNA	miRNA	miRNA	miRNA	negative	negative	negative	miRNA	miRNA	miRNA	miRNA	negative	miRNA	miRNA	miRNA	miRNA	miRNA	miRNA	miRNA	miRNA	miRNA	miRNA	miRNA	miRNA	miRNA	miRNA	miRNA	miRNA	miRNA	miRNA	miRNA	miRNA
hsa-mir-449b	miRNA	miRNA	miRNA	miRNA	miRNA	miRNA	miRNA	miRNA	miRNA	miRNA	miRNA	miRNA	miRNA	miRNA	miRNA	miRNA	miRNA	miRNA	miRNA	miRNA	miRNA	miRNA	miRNA	miRNA	miRNA	miRNA	miRNA	miRNA	miRNA	miRNA	miRNA	miRNA
hsa-mir-411	miRNA	miRNA	miRNA	miRNA	miRNA	miRNA	negative	miRNA	miRNA	miRNA	miRNA	miRNA	miRNA	miRNA	miRNA	miRNA	miRNA	miRNA	miRNA	miRNA	negative	miRNA	miRNA	miRNA	miRNA	miRNA	miRNA	miRNA	miRNA	miRNA	miRNA	miRNA
hsa-mir-654	miRNA	negative	miRNA	negative	miRNA	miRNA	miRNA	negative	miRNA	miRNA	miRNA	negative	miRNA	miRNA	miRNA	miRNA	miRNA	miRNA	negative	negative	negative	negative	miRNA	miRNA	negative	negative	negative	miRNA	negative	negative	miRNA	negative
hsa-mir-655	miRNA	miRNA	miRNA	miRNA	miRNA	miRNA	miRNA	miRNA	miRNA	miRNA	miRNA	miRNA	miRNA	miRNA	miRNA	miRNA	miRNA	miRNA	miRNA	miRNA	miRNA	miRNA	miRNA	miRNA	miRNA	miRNA	miRNA	miRNA	miRNA	miRNA	miRNA	miRNA
hsa-mir-656	miRNA	miRNA	miRNA	miRNA	miRNA	miRNA	miRNA	miRNA	miRNA	miRNA	miRNA	miRNA	miRNA	miRNA	miRNA	miRNA	miRNA	miRNA	miRNA	miRNA	miRNA	miRNA	miRNA	miRNA	miRNA	miRNA	miRNA	miRNA	miRNA	miRNA	miRNA	miRNA
hsa-mir-549a	miRNA	miRNA	miRNA	miRNA	miRNA	miRNA	miRNA	miRNA	miRNA	miRNA	miRNA	miRNA	miRNA	miRNA	miRNA	miRNA	miRNA	miRNA	miRNA	miRNA	miRNA	miRNA	miRNA	miRNA	miRNA	miRNA	miRNA	miRNA	miRNA	miRNA	miRNA	miRNA
hsa-mir-657	miRNA	miRNA	miRNA	miRNA	miRNA	miRNA	miRNA	miRNA	miRNA	miRNA	miRNA	miRNA	miRNA	miRNA	miRNA	miRNA	miRNA	miRNA	miRNA	miRNA	miRNA	miRNA	miRNA	miRNA	miRNA	miRNA	miRNA	miRNA	miRNA	miRNA	miRNA	miRNA
hsa-mir-658	miRNA	negative	miRNA	negative	miRNA	miRNA	miRNA	miRNA	miRNA	miRNA	miRNA	miRNA	negative	negative	negative	miRNA	negative	miRNA	negative	negative	negative	negative	negative	negative	negative	negative	negative	negative	miRNA	negative	miRNA	negative
hsa-mir-659	miRNA	miRNA	miRNA	miRNA	miRNA	miRNA	miRNA	miRNA	miRNA	miRNA	miRNA	miRNA	miRNA	miRNA	miRNA	miRNA	miRNA	miRNA	miRNA	miRNA	miRNA	miRNA	miRNA	miRNA	miRNA	miRNA	miRNA	miRNA	miRNA	miRNA	miRNA	miRNA
hsa-mir-660	miRNA	miRNA	miRNA	miRNA	miRNA	miRNA	miRNA	miRNA	miRNA	miRNA	miRNA	miRNA	miRNA	miRNA	miRNA	miRNA	miRNA	miRNA	miRNA	negative	negative	negative	miRNA	miRNA	miRNA	negative	negative	miRNA	negative	miRNA	miRNA	miRNA
hsa-mir-421	miRNA	miRNA	miRNA	miRNA	miRNA	miRNA	miRNA	miRNA	miRNA	miRNA	miRNA	miRNA	miRNA	miRNA	miRNA	miRNA	miRNA	miRNA	miRNA	miRNA	miRNA	miRNA	miRNA	miRNA	miRNA	miRNA	miRNA	miRNA	miRNA	miRNA	miRNA	miRNA
hsa-mir-542	miRNA	miRNA	miRNA	miRNA	miRNA	miRNA	miRNA	miRNA	miRNA	miRNA	miRNA	miRNA	miRNA	miRNA	miRNA	miRNA	miRNA	miRNA	miRNA	negative	negative	miRNA	miRNA	miRNA	negative	negative	negative	miRNA	negative	miRNA	miRNA	miRNA
hsa-mir-1264	miRNA	miRNA	miRNA	miRNA	miRNA	miRNA	miRNA	miRNA	miRNA	miRNA	miRNA	miRNA	miRNA	miRNA	miRNA	negative	miRNA	miRNA	miRNA	miRNA	miRNA	negative	miRNA	miRNA	miRNA	miRNA	miRNA	miRNA	miRNA	miRNA	miRNA	miRNA
hsa-mir-671	miRNA	miRNA	miRNA	miRNA	miRNA	miRNA	miRNA	miRNA	miRNA	miRNA	miRNA	miRNA	miRNA	negative	miRNA	miRNA	miRNA	miRNA	miRNA	miRNA	miRNA	miRNA	miRNA	miRNA	miRNA	miRNA	negative	miRNA	miRNA	miRNA	miRNA	miRNA
hsa-mir-668	miRNA	miRNA	miRNA	miRNA	miRNA	miRNA	miRNA	miRNA	miRNA	miRNA	miRNA	miRNA	miRNA	miRNA	miRNA	miRNA	miRNA	miRNA	miRNA	miRNA	miRNA	miRNA	miRNA	miRNA	miRNA	miRNA	miRNA	miRNA	miRNA	miRNA	miRNA	miRNA
hsa-mir-550a-3	miRNA	miRNA	miRNA	miRNA	miRNA	miRNA	miRNA	miRNA	miRNA	miRNA	miRNA	miRNA	miRNA	miRNA	miRNA	miRNA	miRNA	miRNA	miRNA	miRNA	miRNA	miRNA	miRNA	miRNA	miRNA	miRNA	miRNA	miRNA	miRNA	miRNA	miRNA	miRNA
hsa-mir-767	miRNA	miRNA	miRNA	miRNA	miRNA	miRNA	miRNA	miRNA	miRNA	miRNA	miRNA	miRNA	miRNA	miRNA	miRNA	miRNA	miRNA	miRNA	miRNA	miRNA	miRNA	miRNA	miRNA	miRNA	miRNA	miRNA	miRNA	miRNA	miRNA	miRNA	miRNA	miRNA
hsa-mir-1224	miRNA	negative	miRNA	miRNA	miRNA	miRNA	negative	miRNA	miRNA	miRNA	miRNA	miRNA	negative	miRNA	miRNA	miRNA	miRNA	miRNA	miRNA	negative	negative	miRNA	miRNA	miRNA	negative	negative	negative	negative	negative	miRNA	miRNA	negative
hsa-mir-151b	miRNA	negative	miRNA	negative	miRNA	negative	negative	miRNA	miRNA	negative	negative	miRNA	miRNA	negative	negative	miRNA	miRNA	miRNA	negative	negative	negative	negative	miRNA	negative	negative	negative	negative	negative	negative	negative	miRNA	negative
hsa-mir-320b-1	miRNA	miRNA	miRNA	miRNA	miRNA	miRNA	miRNA	miRNA	miRNA	miRNA	miRNA	miRNA	miRNA	miRNA	miRNA	miRNA	miRNA	miRNA	miRNA	miRNA	miRNA	negative	miRNA	miRNA	miRNA	miRNA	miRNA	miRNA	miRNA	miRNA	miRNA	miRNA
hsa-mir-320c-1	miRNA	miRNA	miRNA	miRNA	miRNA	miRNA	miRNA	miRNA	negative	miRNA	miRNA	miRNA	miRNA	miRNA	miRNA	miRNA	miRNA	miRNA	miRNA	negative	negative	miRNA	miRNA	miRNA	miRNA	negative	negative	miRNA	negative	miRNA	miRNA	miRNA
hsa-mir-1296	miRNA	miRNA	miRNA	miRNA	miRNA	miRNA	miRNA	miRNA	miRNA	miRNA	miRNA	miRNA	miRNA	miRNA	miRNA	miRNA	miRNA	miRNA	miRNA	miRNA	miRNA	miRNA	miRNA	miRNA	miRNA	miRNA	negative	miRNA	miRNA	miRNA	miRNA	miRNA
hsa-mir-1468	miRNA	miRNA	miRNA	miRNA	miRNA	miRNA	miRNA	miRNA	miRNA	miRNA	miRNA	miRNA	negative	miRNA	miRNA	miRNA	miRNA	negative	miRNA	miRNA	miRNA	miRNA	miRNA	miRNA	miRNA	miRNA	miRNA	miRNA	miRNA	miRNA	miRNA	miRNA
hsa-mir-1323	miRNA	miRNA	miRNA	miRNA	miRNA	miRNA	miRNA	miRNA	miRNA	miRNA	miRNA	miRNA	miRNA	miRNA	miRNA	miRNA	miRNA	miRNA	miRNA	miRNA	miRNA	miRNA	miRNA	miRNA	miRNA	miRNA	miRNA	miRNA	miRNA	miRNA	miRNA	miRNA
hsa-mir-1271	miRNA	miRNA	miRNA	miRNA	miRNA	miRNA	miRNA	miRNA	miRNA	miRNA	miRNA	miRNA	miRNA	miRNA	miRNA	miRNA	miRNA	miRNA	miRNA	miRNA	miRNA	miRNA	miRNA	miRNA	miRNA	miRNA	miRNA	miRNA	miRNA	miRNA	miRNA	miRNA
hsa-mir-454	miRNA	miRNA	miRNA	miRNA	miRNA	miRNA	miRNA	miRNA	miRNA	miRNA	miRNA	miRNA	miRNA	miRNA	miRNA	miRNA	miRNA	miRNA	miRNA	miRNA	miRNA	miRNA	miRNA	miRNA	miRNA	miRNA	miRNA	miRNA	miRNA	miRNA	miRNA	miRNA
hsa-mir-1185-2	miRNA	miRNA	miRNA	miRNA	miRNA	miRNA	miRNA	miRNA	miRNA	miRNA	miRNA	miRNA	miRNA	miRNA	miRNA	miRNA	miRNA	miRNA	miRNA	miRNA	miRNA	miRNA	miRNA	miRNA	miRNA	miRNA	miRNA	miRNA	miRNA	miRNA	miRNA	miRNA
hsa-mir-449c	miRNA	miRNA	miRNA	miRNA	miRNA	miRNA	miRNA	miRNA	miRNA	miRNA	miRNA	miRNA	miRNA	miRNA	miRNA	miRNA	miRNA	miRNA	miRNA	miRNA	miRNA	miRNA	miRNA	miRNA	miRNA	miRNA	miRNA	miRNA	miRNA	miRNA	miRNA	miRNA
hsa-mir-1283-1	miRNA	miRNA	miRNA	miRNA	miRNA	miRNA	miRNA	miRNA	miRNA	miRNA	miRNA	miRNA	miRNA	miRNA	miRNA	miRNA	miRNA	miRNA	miRNA	miRNA	miRNA	miRNA	miRNA	miRNA	miRNA	miRNA	miRNA	miRNA	miRNA	miRNA	miRNA	miRNA
hsa-mir-769	miRNA	miRNA	miRNA	miRNA	miRNA	miRNA	miRNA	miRNA	miRNA	miRNA	miRNA	miRNA	miRNA	miRNA	miRNA	miRNA	miRNA	miRNA	miRNA	miRNA	miRNA	miRNA	miRNA	miRNA	miRNA	miRNA	miRNA	miRNA	miRNA	miRNA	miRNA	miRNA
hsa-mir-766	miRNA	miRNA	miRNA	miRNA	miRNA	miRNA	miRNA	miRNA	miRNA	miRNA	miRNA	negative	miRNA	miRNA	miRNA	miRNA	miRNA	miRNA	miRNA	negative	negative	negative	miRNA	miRNA	negative	negative	negative	miRNA	negative	miRNA	miRNA	negative
hsa-mir-320b-2	miRNA	miRNA	miRNA	negative	miRNA	miRNA	miRNA	miRNA	miRNA	miRNA	miRNA	miRNA	miRNA	negative	miRNA	miRNA	miRNA	miRNA	negative	negative	negative	miRNA	miRNA	negative	miRNA	negative	negative	negative	miRNA	miRNA	negative	negative
hsa-mir-378d-2	miRNA	candidate	miRNA	miRNA	miRNA	miRNA	negative	miRNA	negative	miRNA	miRNA	miRNA	miRNA	miRNA	miRNA	negative	miRNA	miRNA	miRNA	miRNA	negative	miRNA	miRNA	miRNA	miRNA	negative	miRNA	miRNA	miRNA	miRNA	negative	miRNA
hsa-mir-1185-1	miRNA	miRNA	miRNA	miRNA	miRNA	miRNA	miRNA	miRNA	miRNA	miRNA	miRNA	miRNA	miRNA	miRNA	miRNA	miRNA	miRNA	miRNA	miRNA	miRNA	miRNA	miRNA	miRNA	miRNA	miRNA	miRNA	miRNA	miRNA	miRNA	miRNA	miRNA	miRNA
hsa-mir-762	miRNA	miRNA	miRNA	miRNA	miRNA	miRNA	miRNA	miRNA	miRNA	miRNA	miRNA	miRNA	miRNA	miRNA	miRNA	negative	miRNA	miRNA	miRNA	miRNA	miRNA	miRNA	miRNA	miRNA	miRNA	miRNA	miRNA	miRNA	miRNA	miRNA	miRNA	miRNA
hsa-mir-802	miRNA	miRNA	miRNA	miRNA	miRNA	miRNA	miRNA	miRNA	miRNA	miRNA	miRNA	miRNA	miRNA	miRNA	miRNA	miRNA	miRNA	miRNA	miRNA	miRNA	miRNA	miRNA	miRNA	miRNA	miRNA	miRNA	miRNA	miRNA	miRNA	miRNA	miRNA	miRNA
hsa-mir-670	miRNA	miRNA	miRNA	miRNA	miRNA	miRNA	miRNA	miRNA	miRNA	miRNA	miRNA	miRNA	miRNA	miRNA	miRNA	miRNA	miRNA	miRNA	miRNA	miRNA	miRNA	miRNA	miRNA	miRNA	miRNA	miRNA	miRNA	miRNA	miRNA	miRNA	miRNA	miRNA
hsa-mir-1298	miRNA	miRNA	miRNA	miRNA	miRNA	miRNA	miRNA	miRNA	miRNA	miRNA	miRNA	miRNA	miRNA	miRNA	miRNA	miRNA	miRNA	miRNA	miRNA	miRNA	miRNA	miRNA	miRNA	miRNA	miRNA	miRNA	miRNA	miRNA	miRNA	miRNA	miRNA	miRNA
hsa-mir-2113	miRNA	miRNA	miRNA	miRNA	miRNA	miRNA	miRNA	miRNA	miRNA	miRNA	miRNA	miRNA	miRNA	miRNA	miRNA	miRNA	miRNA	miRNA	miRNA	miRNA	miRNA	miRNA	miRNA	miRNA	miRNA	miRNA	miRNA	miRNA	miRNA	miRNA	miRNA	miRNA
hsa-mir-761	miRNA	miRNA	miRNA	miRNA	miRNA	miRNA	miRNA	miRNA	miRNA	miRNA	miRNA	miRNA	miRNA	miRNA	miRNA	miRNA	miRNA	miRNA	miRNA	miRNA	miRNA	miRNA	miRNA	miRNA	miRNA	miRNA	miRNA	miRNA	miRNA	miRNA	miRNA	miRNA
hsa-mir-759	miRNA	miRNA	miRNA	miRNA	miRNA	miRNA	miRNA	miRNA	miRNA	miRNA	miRNA	miRNA	miRNA	miRNA	miRNA	miRNA	miRNA	miRNA	miRNA	miRNA	miRNA	miRNA	miRNA	miRNA	miRNA	miRNA	miRNA	miRNA	miRNA	miRNA	miRNA	miRNA
hsa-mir-765	negative	negative	miRNA	negative	miRNA	miRNA	negative	negative	negative	negative	miRNA	miRNA	negative	miRNA	negative	miRNA	miRNA	negative	negative	negative	negative	negative	negative	negative	negative	negative	negative	negative	negative	negative	negative	negative
hsa-mir-770	miRNA	miRNA	miRNA	miRNA	miRNA	miRNA	miRNA	miRNA	miRNA	miRNA	miRNA	miRNA	miRNA	miRNA	miRNA	miRNA	miRNA	miRNA	miRNA	miRNA	miRNA	miRNA	miRNA	miRNA	miRNA	miRNA	miRNA	miRNA	miRNA	miRNA	miRNA	miRNA
hsa-mir-675	miRNA	miRNA	miRNA	miRNA	miRNA	miRNA	miRNA	miRNA	miRNA	miRNA	miRNA	miRNA	miRNA	miRNA	miRNA	miRNA	miRNA	miRNA	miRNA	miRNA	miRNA	miRNA	miRNA	miRNA	miRNA	miRNA	miRNA	miRNA	miRNA	miRNA	miRNA	miRNA
hsa-mir-298	miRNA	candidate	miRNA	miRNA	miRNA	miRNA	negative	miRNA	miRNA	miRNA	negative	miRNA	miRNA	miRNA	miRNA	miRNA	miRNA	negative	miRNA	negative	negative	miRNA	miRNA	miRNA	negative	negative	negative	miRNA	miRNA	miRNA	miRNA	miRNA
hsa-mir-891a	miRNA	miRNA	miRNA	miRNA	miRNA	miRNA	miRNA	miRNA	miRNA	miRNA	miRNA	miRNA	miRNA	miRNA	miRNA	miRNA	miRNA	miRNA	miRNA	miRNA	miRNA	miRNA	miRNA	miRNA	miRNA	miRNA	miRNA	miRNA	miRNA	miRNA	miRNA	miRNA
hsa-mir-300	negative	negative	negative	negative	negative	negative	negative	negative	negative	miRNA	miRNA	miRNA	negative	miRNA	negative	negative	negative	negative	negative	negative	negative	negative	negative	negative	negative	negative	negative	negative	negative	negative	negative	negative
hsa-mir-892a	miRNA	miRNA	miRNA	miRNA	miRNA	miRNA	miRNA	miRNA	miRNA	miRNA	miRNA	miRNA	miRNA	miRNA	miRNA	miRNA	miRNA	miRNA	miRNA	miRNA	miRNA	miRNA	miRNA	miRNA	miRNA	miRNA	miRNA	miRNA	miRNA	miRNA	miRNA	miRNA
hsa-mir-509-2	miRNA	miRNA	miRNA	miRNA	miRNA	miRNA	miRNA	miRNA	miRNA	miRNA	miRNA	miRNA	miRNA	miRNA	miRNA	miRNA	miRNA	miRNA	miRNA	miRNA	miRNA	miRNA	miRNA	miRNA	miRNA	miRNA	miRNA	miRNA	miRNA	miRNA	miRNA	miRNA
hsa-mir-450b	miRNA	miRNA	miRNA	miRNA	miRNA	miRNA	miRNA	miRNA	negative	miRNA	miRNA	miRNA	miRNA	miRNA	miRNA	miRNA	miRNA	miRNA	miRNA	miRNA	miRNA	miRNA	miRNA	miRNA	miRNA	miRNA	miRNA	miRNA	miRNA	miRNA	miRNA	miRNA
hsa-mir-874	miRNA	negative	miRNA	miRNA	miRNA	miRNA	miRNA	miRNA	miRNA	negative	miRNA	miRNA	miRNA	miRNA	negative	miRNA	miRNA	miRNA	miRNA	negative	negative	miRNA	miRNA	miRNA	negative	negative	negative	negative	negative	miRNA	miRNA	negative
hsa-mir-890	miRNA	miRNA	miRNA	miRNA	miRNA	miRNA	miRNA	miRNA	miRNA	miRNA	miRNA	miRNA	miRNA	miRNA	miRNA	miRNA	miRNA	miRNA	miRNA	miRNA	negative	miRNA	miRNA	miRNA	miRNA	negative	negative	miRNA	miRNA	miRNA	miRNA	miRNA
hsa-mir-891b	miRNA	miRNA	miRNA	miRNA	miRNA	miRNA	miRNA	miRNA	miRNA	miRNA	miRNA	miRNA	miRNA	miRNA	miRNA	miRNA	miRNA	miRNA	miRNA	miRNA	miRNA	miRNA	miRNA	miRNA	miRNA	miRNA	negative	miRNA	miRNA	miRNA	miRNA	miRNA
hsa-mir-888	miRNA	miRNA	miRNA	miRNA	miRNA	miRNA	miRNA	miRNA	miRNA	miRNA	miRNA	miRNA	miRNA	miRNA	miRNA	miRNA	miRNA	miRNA	miRNA	miRNA	negative	miRNA	miRNA	miRNA	miRNA	negative	negative	miRNA	miRNA	miRNA	miRNA	miRNA
hsa-mir-892b	miRNA	miRNA	miRNA	miRNA	miRNA	miRNA	miRNA	miRNA	miRNA	miRNA	miRNA	miRNA	miRNA	miRNA	miRNA	miRNA	miRNA	miRNA	miRNA	miRNA	miRNA	miRNA	miRNA	miRNA	miRNA	miRNA	miRNA	miRNA	miRNA	miRNA	miRNA	miRNA
hsa-mir-541	miRNA	candidate	miRNA	miRNA	miRNA	miRNA	negative	miRNA	miRNA	miRNA	negative	miRNA	negative	miRNA	negative	miRNA	miRNA	miRNA	miRNA	negative	negative	miRNA	miRNA	miRNA	negative	negative	negative	miRNA	negative	miRNA	miRNA	miRNA
hsa-mir-889	miRNA	miRNA	miRNA	miRNA	miRNA	miRNA	miRNA	miRNA	miRNA	miRNA	miRNA	miRNA	miRNA	miRNA	miRNA	miRNA	miRNA	miRNA	miRNA	miRNA	miRNA	miRNA	miRNA	miRNA	miRNA	miRNA	miRNA	miRNA	miRNA	miRNA	miRNA	miRNA
hsa-mir-875	miRNA	miRNA	miRNA	miRNA	miRNA	miRNA	miRNA	miRNA	miRNA	miRNA	miRNA	miRNA	miRNA	miRNA	miRNA	miRNA	miRNA	miRNA	miRNA	miRNA	miRNA	miRNA	miRNA	miRNA	miRNA	miRNA	miRNA	miRNA	miRNA	miRNA	miRNA	miRNA
hsa-mir-876	miRNA	miRNA	miRNA	miRNA	miRNA	miRNA	miRNA	miRNA	miRNA	miRNA	miRNA	miRNA	miRNA	miRNA	miRNA	miRNA	miRNA	miRNA	miRNA	miRNA	miRNA	miRNA	miRNA	miRNA	miRNA	miRNA	miRNA	miRNA	miRNA	miRNA	miRNA	miRNA
hsa-mir-708	miRNA	miRNA	miRNA	miRNA	miRNA	miRNA	miRNA	miRNA	miRNA	miRNA	miRNA	miRNA	miRNA	miRNA	miRNA	miRNA	miRNA	miRNA	miRNA	miRNA	miRNA	miRNA	miRNA	miRNA	miRNA	miRNA	miRNA	miRNA	miRNA	miRNA	miRNA	miRNA
hsa-mir-147b	miRNA	miRNA	miRNA	miRNA	miRNA	miRNA	miRNA	miRNA	miRNA	miRNA	miRNA	miRNA	miRNA	miRNA	miRNA	miRNA	miRNA	miRNA	miRNA	miRNA	miRNA	miRNA	miRNA	miRNA	miRNA	miRNA	miRNA	miRNA	miRNA	miRNA	miRNA	miRNA
hsa-mir-190b	miRNA	miRNA	miRNA	miRNA	miRNA	miRNA	miRNA	miRNA	miRNA	miRNA	miRNA	miRNA	miRNA	miRNA	miRNA	miRNA	miRNA	miRNA	miRNA	miRNA	miRNA	miRNA	miRNA	miRNA	miRNA	miRNA	miRNA	miRNA	miRNA	miRNA	miRNA	miRNA
hsa-mir-744	miRNA	candidate	miRNA	miRNA	miRNA	miRNA	miRNA	miRNA	miRNA	miRNA	negative	miRNA	negative	miRNA	negative	miRNA	miRNA	negative	miRNA	negative	negative	negative	miRNA	miRNA	miRNA	negative	negative	miRNA	negative	miRNA	miRNA	miRNA
hsa-mir-885	miRNA	miRNA	miRNA	miRNA	miRNA	miRNA	miRNA	miRNA	miRNA	miRNA	miRNA	miRNA	miRNA	miRNA	miRNA	miRNA	miRNA	miRNA	miRNA	miRNA	miRNA	miRNA	miRNA	miRNA	miRNA	miRNA	miRNA	miRNA	miRNA	miRNA	miRNA	miRNA
hsa-mir-877	miRNA	candidate	miRNA	miRNA	miRNA	miRNA	miRNA	miRNA	miRNA	miRNA	miRNA	miRNA	miRNA	miRNA	miRNA	miRNA	negative	miRNA	miRNA	negative	negative	miRNA	miRNA	miRNA	negative	negative	negative	miRNA	miRNA	miRNA	miRNA	miRNA
hsa-mir-887	miRNA	miRNA	miRNA	miRNA	miRNA	miRNA	miRNA	miRNA	miRNA	miRNA	miRNA	miRNA	miRNA	miRNA	miRNA	miRNA	miRNA	miRNA	miRNA	miRNA	miRNA	miRNA	miRNA	miRNA	miRNA	miRNA	miRNA	miRNA	miRNA	miRNA	miRNA	miRNA
hsa-mir-665	miRNA	miRNA	miRNA	miRNA	miRNA	miRNA	miRNA	miRNA	negative	miRNA	miRNA	miRNA	miRNA	miRNA	miRNA	miRNA	miRNA	miRNA	miRNA	negative	negative	miRNA	miRNA	miRNA	negative	negative	negative	miRNA	negative	miRNA	miRNA	miRNA
hsa-mir-543	miRNA	miRNA	miRNA	miRNA	miRNA	miRNA	miRNA	miRNA	miRNA	miRNA	miRNA	miRNA	miRNA	miRNA	miRNA	miRNA	miRNA	miRNA	miRNA	miRNA	negative	miRNA	miRNA	miRNA	miRNA	negative	negative	miRNA	miRNA	miRNA	miRNA	miRNA
hsa-mir-374b	miRNA	miRNA	miRNA	miRNA	miRNA	miRNA	miRNA	miRNA	miRNA	miRNA	miRNA	miRNA	miRNA	miRNA	miRNA	miRNA	miRNA	miRNA	miRNA	miRNA	miRNA	miRNA	miRNA	miRNA	miRNA	miRNA	miRNA	miRNA	miRNA	miRNA	miRNA	miRNA
hsa-mir-760	miRNA	miRNA	miRNA	miRNA	miRNA	miRNA	miRNA	miRNA	miRNA	miRNA	miRNA	miRNA	miRNA	miRNA	miRNA	miRNA	miRNA	miRNA	miRNA	miRNA	negative	miRNA	miRNA	miRNA	negative	miRNA	negative	miRNA	miRNA	miRNA	miRNA	miRNA
hsa-mir-208b	miRNA	miRNA	miRNA	miRNA	miRNA	miRNA	miRNA	miRNA	miRNA	miRNA	miRNA	miRNA	miRNA	miRNA	miRNA	miRNA	miRNA	miRNA	miRNA	miRNA	miRNA	miRNA	miRNA	miRNA	miRNA	miRNA	miRNA	miRNA	miRNA	miRNA	miRNA	miRNA
hsa-mir-921	miRNA	miRNA	miRNA	negative	miRNA	miRNA	miRNA	negative	miRNA	miRNA	miRNA	miRNA	miRNA	miRNA	miRNA	miRNA	miRNA	miRNA	miRNA	negative	negative	miRNA	miRNA	negative	negative	negative	negative	negative	negative	miRNA	negative	negative
hsa-mir-922	miRNA	negative	miRNA	negative	miRNA	miRNA	miRNA	miRNA	miRNA	negative	negative	miRNA	miRNA	miRNA	negative	negative	negative	miRNA	negative	negative	negative	negative	miRNA	negative	negative	negative	negative	negative	negative	negative	negative	negative
hsa-mir-924	miRNA	candidate	miRNA	miRNA	miRNA	miRNA	miRNA	negative	negative	miRNA	negative	miRNA	miRNA	miRNA	miRNA	miRNA	miRNA	negative	miRNA	miRNA	miRNA	negative	miRNA	miRNA	miRNA	miRNA	miRNA	miRNA	miRNA	negative	negative	miRNA
hsa-mir-509-3	miRNA	miRNA	miRNA	miRNA	miRNA	miRNA	miRNA	miRNA	miRNA	miRNA	miRNA	miRNA	miRNA	miRNA	miRNA	miRNA	miRNA	miRNA	miRNA	miRNA	miRNA	miRNA	miRNA	miRNA	miRNA	miRNA	miRNA	miRNA	miRNA	miRNA	miRNA	miRNA
hsa-mir-933	miRNA	candidate	miRNA	miRNA	miRNA	miRNA	miRNA	miRNA	miRNA	miRNA	negative	miRNA	miRNA	miRNA	negative	miRNA	miRNA	negative	miRNA	negative	negative	miRNA	miRNA	miRNA	negative	negative	negative	miRNA	negative	miRNA	miRNA	miRNA
hsa-mir-934	miRNA	miRNA	miRNA	miRNA	miRNA	miRNA	miRNA	miRNA	miRNA	miRNA	miRNA	miRNA	miRNA	miRNA	miRNA	miRNA	miRNA	miRNA	miRNA	miRNA	miRNA	miRNA	miRNA	miRNA	miRNA	miRNA	miRNA	miRNA	miRNA	miRNA	miRNA	miRNA
hsa-mir-935	miRNA	miRNA	miRNA	miRNA	miRNA	miRNA	miRNA	miRNA	miRNA	miRNA	miRNA	miRNA	miRNA	miRNA	miRNA	miRNA	miRNA	miRNA	miRNA	miRNA	miRNA	miRNA	miRNA	miRNA	miRNA	miRNA	miRNA	miRNA	miRNA	miRNA	miRNA	miRNA
hsa-mir-936	miRNA	negative	miRNA	negative	miRNA	miRNA	miRNA	miRNA	miRNA	miRNA	miRNA	miRNA	miRNA	miRNA	miRNA	miRNA	negative	miRNA	negative	negative	negative	negative	negative	negative	negative	negative	negative	negative	negative	negative	negative	negative
hsa-mir-937	miRNA	negative	miRNA	negative	miRNA	negative	miRNA	negative	miRNA	negative	negative	miRNA	miRNA	miRNA	negative	negative	miRNA	miRNA	negative	negative	negative	negative	negative	negative	negative	negative	negative	negative	negative	miRNA	miRNA	negative
hsa-mir-938	miRNA	miRNA	miRNA	miRNA	miRNA	miRNA	miRNA	miRNA	miRNA	miRNA	miRNA	miRNA	miRNA	miRNA	miRNA	miRNA	miRNA	miRNA	miRNA	miRNA	miRNA	miRNA	miRNA	miRNA	miRNA	miRNA	miRNA	miRNA	miRNA	miRNA	miRNA	miRNA
hsa-mir-939	miRNA	miRNA	miRNA	miRNA	miRNA	miRNA	miRNA	miRNA	miRNA	miRNA	miRNA	miRNA	miRNA	miRNA	miRNA	miRNA	miRNA	miRNA	miRNA	miRNA	miRNA	miRNA	miRNA	miRNA	miRNA	miRNA	negative	miRNA	miRNA	miRNA	miRNA	miRNA
hsa-mir-940	miRNA	miRNA	miRNA	miRNA	miRNA	miRNA	miRNA	miRNA	miRNA	miRNA	miRNA	negative	miRNA	miRNA	miRNA	miRNA	miRNA	miRNA	miRNA	miRNA	miRNA	miRNA	miRNA	miRNA	miRNA	negative	negative	negative	miRNA	miRNA	miRNA	miRNA
hsa-mir-941-1	miRNA	miRNA	miRNA	miRNA	miRNA	miRNA	miRNA	miRNA	miRNA	miRNA	negative	miRNA	miRNA	miRNA	miRNA	miRNA	miRNA	miRNA	miRNA	miRNA	miRNA	miRNA	miRNA	miRNA	miRNA	miRNA	miRNA	miRNA	miRNA	miRNA	miRNA	miRNA
hsa-mir-941-2	miRNA	miRNA	miRNA	miRNA	miRNA	miRNA	miRNA	miRNA	miRNA	negative	miRNA	miRNA	miRNA	miRNA	miRNA	miRNA	miRNA	miRNA	miRNA	miRNA	miRNA	miRNA	miRNA	miRNA	miRNA	miRNA	miRNA	miRNA	miRNA	miRNA	miRNA	miRNA
hsa-mir-941-3	miRNA	miRNA	miRNA	miRNA	miRNA	miRNA	miRNA	miRNA	miRNA	negative	miRNA	miRNA	miRNA	miRNA	miRNA	miRNA	miRNA	miRNA	miRNA	miRNA	miRNA	miRNA	miRNA	miRNA	miRNA	miRNA	miRNA	miRNA	miRNA	miRNA	miRNA	miRNA
hsa-mir-941-4	miRNA	miRNA	miRNA	miRNA	miRNA	miRNA	miRNA	miRNA	miRNA	negative	miRNA	miRNA	miRNA	miRNA	miRNA	miRNA	miRNA	miRNA	miRNA	miRNA	miRNA	miRNA	miRNA	miRNA	miRNA	miRNA	miRNA	miRNA	miRNA	miRNA	miRNA	miRNA
hsa-mir-942	miRNA	miRNA	miRNA	miRNA	miRNA	miRNA	miRNA	miRNA	miRNA	miRNA	miRNA	miRNA	miRNA	miRNA	miRNA	miRNA	miRNA	miRNA	miRNA	miRNA	miRNA	miRNA	miRNA	miRNA	miRNA	miRNA	miRNA	miRNA	miRNA	miRNA	miRNA	miRNA
hsa-mir-943	miRNA	miRNA	miRNA	miRNA	miRNA	miRNA	miRNA	miRNA	miRNA	miRNA	miRNA	miRNA	miRNA	miRNA	miRNA	miRNA	miRNA	miRNA	miRNA	miRNA	miRNA	miRNA	miRNA	miRNA	negative	miRNA	miRNA	miRNA	miRNA	miRNA	miRNA	miRNA
hsa-mir-944	miRNA	miRNA	miRNA	miRNA	miRNA	miRNA	miRNA	miRNA	miRNA	miRNA	miRNA	miRNA	miRNA	miRNA	miRNA	miRNA	miRNA	miRNA	miRNA	miRNA	miRNA	miRNA	miRNA	miRNA	miRNA	miRNA	miRNA	miRNA	miRNA	miRNA	miRNA	miRNA
hsa-mir-297	miRNA	miRNA	miRNA	miRNA	miRNA	miRNA	miRNA	miRNA	miRNA	miRNA	miRNA	miRNA	miRNA	miRNA	miRNA	miRNA	miRNA	miRNA	miRNA	miRNA	miRNA	miRNA	miRNA	miRNA	miRNA	miRNA	miRNA	miRNA	miRNA	miRNA	miRNA	miRNA
hsa-mir-1178	miRNA	miRNA	miRNA	miRNA	miRNA	miRNA	miRNA	miRNA	miRNA	miRNA	miRNA	miRNA	miRNA	negative	miRNA	miRNA	miRNA	miRNA	miRNA	negative	negative	negative	miRNA	miRNA	negative	negative	negative	miRNA	negative	miRNA	miRNA	negative
hsa-mir-1179	miRNA	miRNA	miRNA	miRNA	miRNA	miRNA	miRNA	miRNA	miRNA	miRNA	miRNA	negative	miRNA	miRNA	miRNA	miRNA	miRNA	miRNA	miRNA	miRNA	miRNA	miRNA	miRNA	miRNA	miRNA	miRNA	miRNA	miRNA	miRNA	miRNA	miRNA	miRNA
hsa-mir-1180	miRNA	miRNA	miRNA	miRNA	miRNA	miRNA	miRNA	miRNA	miRNA	miRNA	miRNA	miRNA	miRNA	miRNA	miRNA	miRNA	miRNA	miRNA	miRNA	miRNA	miRNA	miRNA	miRNA	miRNA	miRNA	miRNA	miRNA	miRNA	miRNA	miRNA	miRNA	miRNA
hsa-mir-1181	miRNA	candidate	miRNA	miRNA	miRNA	miRNA	miRNA	miRNA	miRNA	negative	miRNA	miRNA	negative	miRNA	miRNA	miRNA	miRNA	miRNA	miRNA	negative	negative	miRNA	miRNA	miRNA	negative	negative	negative	miRNA	miRNA	miRNA	miRNA	miRNA
hsa-mir-1182	miRNA	miRNA	miRNA	miRNA	miRNA	miRNA	miRNA	miRNA	miRNA	miRNA	miRNA	miRNA	miRNA	miRNA	negative	miRNA	miRNA	miRNA	miRNA	negative	miRNA	miRNA	miRNA	miRNA	miRNA	negative	negative	negative	miRNA	miRNA	miRNA	miRNA
hsa-mir-1183	negative	negative	miRNA	negative	miRNA	negative	negative	miRNA	negative	negative	miRNA	miRNA	miRNA	miRNA	negative	negative	miRNA	negative	negative	negative	negative	negative	negative	negative	negative	negative	negative	negative	negative	negative	negative	negative
hsa-mir-1225	miRNA	candidate	miRNA	miRNA	miRNA	miRNA	miRNA	miRNA	miRNA	negative	negative	miRNA	miRNA	miRNA	miRNA	miRNA	miRNA	miRNA	miRNA	miRNA	miRNA	miRNA	miRNA	miRNA	miRNA	miRNA	negative	miRNA	negative	miRNA	miRNA	miRNA
hsa-mir-1226	miRNA	miRNA	miRNA	miRNA	miRNA	miRNA	miRNA	miRNA	negative	miRNA	miRNA	miRNA	miRNA	miRNA	miRNA	miRNA	miRNA	miRNA	miRNA	miRNA	miRNA	miRNA	miRNA	miRNA	miRNA	miRNA	miRNA	miRNA	miRNA	miRNA	miRNA	miRNA
hsa-mir-1227	negative	negative	miRNA	negative	miRNA	negative	negative	miRNA	miRNA	miRNA	negative	miRNA	miRNA	negative	miRNA	negative	negative	miRNA	negative	negative	negative	negative	negative	negative	negative	negative	negative	negative	negative	negative	negative	negative
hsa-mir-1228	miRNA	miRNA	miRNA	miRNA	miRNA	miRNA	miRNA	miRNA	miRNA	miRNA	miRNA	miRNA	miRNA	miRNA	miRNA	miRNA	miRNA	miRNA	miRNA	negative	negative	miRNA	miRNA	miRNA	negative	negative	negative	miRNA	miRNA	miRNA	miRNA	miRNA
hsa-mir-1229	miRNA	candidate	miRNA	miRNA	miRNA	miRNA	miRNA	miRNA	negative	miRNA	miRNA	miRNA	miRNA	negative	miRNA	miRNA	miRNA	miRNA	miRNA	negative	negative	miRNA	miRNA	miRNA	negative	negative	negative	miRNA	negative	miRNA	miRNA	miRNA
hsa-mir-1231	negative	negative	miRNA	negative	negative	negative	negative	negative	miRNA	miRNA	negative	negative	miRNA	miRNA	negative	miRNA	miRNA	negative	negative	negative	negative	negative	negative	negative	negative	negative	negative	negative	negative	negative	negative	negative
hsa-mir-1233-1	miRNA	candidate	miRNA	miRNA	miRNA	miRNA	miRNA	miRNA	miRNA	miRNA	negative	miRNA	negative	negative	miRNA	negative	miRNA	miRNA	miRNA	negative	negative	miRNA	negative	miRNA	negative	miRNA	negative	negative	miRNA	miRNA	miRNA	miRNA
hsa-mir-1234	miRNA	miRNA	miRNA	miRNA	miRNA	miRNA	miRNA	miRNA	miRNA	miRNA	miRNA	miRNA	miRNA	negative	miRNA	miRNA	miRNA	miRNA	miRNA	miRNA	miRNA	miRNA	miRNA	miRNA	miRNA	miRNA	miRNA	miRNA	miRNA	miRNA	miRNA	miRNA
hsa-mir-1236	miRNA	negative	miRNA	negative	miRNA	miRNA	miRNA	miRNA	miRNA	miRNA	negative	miRNA	negative	negative	miRNA	miRNA	miRNA	miRNA	negative	negative	negative	negative	negative	negative	negative	negative	negative	negative	negative	negative	negative	negative
hsa-mir-1237	miRNA	miRNA	miRNA	miRNA	miRNA	miRNA	miRNA	miRNA	miRNA	miRNA	miRNA	miRNA	miRNA	miRNA	miRNA	miRNA	miRNA	negative	miRNA	miRNA	miRNA	miRNA	miRNA	miRNA	miRNA	miRNA	miRNA	miRNA	miRNA	miRNA	miRNA	miRNA
hsa-mir-1238	miRNA	negative	miRNA	negative	miRNA	miRNA	miRNA	miRNA	miRNA	negative	negative	miRNA	negative	miRNA	negative	miRNA	miRNA	negative	negative	negative	negative	negative	negative	negative	negative	negative	negative	negative	negative	negative	negative	negative
hsa-mir-1200	miRNA	candidate	miRNA	miRNA	miRNA	miRNA	miRNA	miRNA	miRNA	negative	miRNA	miRNA	miRNA	miRNA	miRNA	miRNA	miRNA	negative	miRNA	negative	negative	negative	miRNA	miRNA	miRNA	negative	negative	miRNA	negative	miRNA	miRNA	miRNA
hsa-mir-1202	miRNA	negative	miRNA	negative	miRNA	miRNA	miRNA	miRNA	negative	negative	negative	negative	miRNA	miRNA	miRNA	miRNA	miRNA	miRNA	negative	negative	negative	negative	negative	negative	negative	negative	negative	negative	negative	negative	negative	negative
hsa-mir-1203	miRNA	candidate	miRNA	miRNA	negative	negative	negative	miRNA	miRNA	miRNA	negative	miRNA	miRNA	miRNA	miRNA	miRNA	miRNA	miRNA	miRNA	miRNA	negative	miRNA	miRNA	miRNA	negative	negative	negative	miRNA	miRNA	miRNA	miRNA	miRNA
hsa-mir-663b	miRNA	negative	miRNA	negative	miRNA	miRNA	miRNA	miRNA	miRNA	miRNA	negative	miRNA	miRNA	negative	negative	miRNA	miRNA	miRNA	negative	negative	miRNA	negative	miRNA	negative	negative	negative	negative	negative	miRNA	negative	miRNA	negative
hsa-mir-1204	miRNA	negative	miRNA	negative	miRNA	miRNA	miRNA	negative	miRNA	miRNA	miRNA	miRNA	miRNA	miRNA	negative	negative	miRNA	miRNA	negative	negative	negative	miRNA	miRNA	negative	negative	negative	negative	miRNA	negative	miRNA	negative	negative
hsa-mir-1205	miRNA	miRNA	miRNA	negative	miRNA	miRNA	miRNA	miRNA	miRNA	miRNA	miRNA	miRNA	miRNA	miRNA	miRNA	miRNA	miRNA	miRNA	negative	negative	negative	negative	miRNA	negative	negative	negative	negative	miRNA	negative	miRNA	negative	negative
hsa-mir-1206	miRNA	miRNA	miRNA	negative	miRNA	miRNA	miRNA	miRNA	negative	miRNA	miRNA	miRNA	miRNA	miRNA	miRNA	miRNA	miRNA	miRNA	miRNA	negative	negative	negative	miRNA	negative	miRNA	negative	negative	miRNA	negative	negative	negative	negative
hsa-mir-1207	miRNA	candidate	miRNA	miRNA	miRNA	miRNA	miRNA	negative	miRNA	miRNA	miRNA	miRNA	miRNA	miRNA	negative	miRNA	miRNA	miRNA	miRNA	miRNA	miRNA	negative	negative	negative	miRNA	miRNA	miRNA	negative	miRNA	miRNA	negative	miRNA
hsa-mir-1208	negative	negative	miRNA	negative	miRNA	negative	negative	negative	miRNA	negative	miRNA	miRNA	miRNA	miRNA	negative	negative	miRNA	negative	negative	negative	negative	negative	negative	negative	negative	negative	negative	negative	negative	negative	negative	negative
hsa-mir-548e	miRNA	miRNA	miRNA	miRNA	miRNA	miRNA	miRNA	miRNA	miRNA	miRNA	miRNA	miRNA	miRNA	miRNA	miRNA	miRNA	miRNA	miRNA	miRNA	miRNA	miRNA	miRNA	miRNA	miRNA	miRNA	miRNA	miRNA	miRNA	miRNA	miRNA	miRNA	miRNA
hsa-mir-548j	miRNA	miRNA	miRNA	miRNA	miRNA	miRNA	miRNA	miRNA	miRNA	miRNA	miRNA	miRNA	miRNA	miRNA	miRNA	miRNA	miRNA	miRNA	miRNA	miRNA	miRNA	miRNA	miRNA	miRNA	miRNA	miRNA	miRNA	miRNA	miRNA	miRNA	miRNA	miRNA
hsa-mir-1285-1	miRNA	miRNA	miRNA	miRNA	miRNA	miRNA	miRNA	miRNA	miRNA	miRNA	miRNA	miRNA	miRNA	miRNA	miRNA	miRNA	miRNA	miRNA	miRNA	miRNA	miRNA	miRNA	miRNA	miRNA	miRNA	miRNA	miRNA	miRNA	miRNA	miRNA	miRNA	miRNA
hsa-mir-1285-2	miRNA	negative	miRNA	negative	miRNA	miRNA	miRNA	miRNA	negative	miRNA	miRNA	miRNA	negative	miRNA	negative	miRNA	miRNA	negative	negative	negative	negative	negative	negative	negative	negative	negative	negative	miRNA	negative	negative	negative	negative
hsa-mir-1286	miRNA	miRNA	miRNA	miRNA	miRNA	miRNA	miRNA	miRNA	miRNA	miRNA	miRNA	miRNA	negative	miRNA	miRNA	miRNA	miRNA	miRNA	miRNA	miRNA	miRNA	miRNA	miRNA	miRNA	miRNA	miRNA	miRNA	miRNA	miRNA	miRNA	miRNA	miRNA
hsa-mir-1287	miRNA	candidate	miRNA	miRNA	miRNA	miRNA	miRNA	miRNA	miRNA	miRNA	miRNA	negative	miRNA	miRNA	miRNA	miRNA	miRNA	negative	miRNA	miRNA	miRNA	miRNA	miRNA	miRNA	miRNA	miRNA	miRNA	miRNA	miRNA	miRNA	miRNA	miRNA
hsa-mir-1289-1	miRNA	miRNA	miRNA	miRNA	miRNA	miRNA	miRNA	miRNA	miRNA	miRNA	miRNA	miRNA	miRNA	miRNA	miRNA	miRNA	miRNA	miRNA	miRNA	negative	negative	miRNA	miRNA	miRNA	miRNA	negative	negative	miRNA	miRNA	miRNA	miRNA	miRNA
hsa-mir-1289-2	miRNA	candidate	miRNA	miRNA	miRNA	miRNA	miRNA	miRNA	miRNA	miRNA	miRNA	miRNA	miRNA	miRNA	miRNA	miRNA	miRNA	negative	miRNA	miRNA	negative	miRNA	miRNA	miRNA	miRNA	negative	negative	miRNA	miRNA	miRNA	miRNA	miRNA
hsa-mir-1290	miRNA	miRNA	miRNA	miRNA	miRNA	miRNA	miRNA	miRNA	miRNA	miRNA	miRNA	miRNA	miRNA	miRNA	miRNA	negative	miRNA	miRNA	miRNA	miRNA	miRNA	miRNA	miRNA	miRNA	miRNA	miRNA	miRNA	miRNA	miRNA	miRNA	negative	miRNA
hsa-mir-1291	miRNA	miRNA	miRNA	miRNA	miRNA	miRNA	miRNA	miRNA	miRNA	miRNA	miRNA	miRNA	negative	miRNA	miRNA	miRNA	miRNA	miRNA	miRNA	negative	negative	miRNA	miRNA	miRNA	miRNA	negative	negative	miRNA	negative	miRNA	miRNA	miRNA
hsa-mir-548k	miRNA	miRNA	miRNA	miRNA	miRNA	miRNA	miRNA	miRNA	miRNA	miRNA	miRNA	miRNA	miRNA	miRNA	miRNA	miRNA	miRNA	miRNA	miRNA	miRNA	miRNA	miRNA	miRNA	miRNA	miRNA	miRNA	miRNA	miRNA	miRNA	miRNA	miRNA	miRNA
hsa-mir-1293	miRNA	miRNA	miRNA	miRNA	miRNA	miRNA	miRNA	miRNA	miRNA	miRNA	miRNA	miRNA	miRNA	miRNA	miRNA	miRNA	miRNA	miRNA	miRNA	miRNA	miRNA	miRNA	miRNA	miRNA	miRNA	miRNA	miRNA	miRNA	miRNA	miRNA	miRNA	miRNA
hsa-mir-1294	miRNA	miRNA	miRNA	miRNA	miRNA	miRNA	miRNA	miRNA	miRNA	miRNA	miRNA	miRNA	miRNA	miRNA	miRNA	miRNA	miRNA	miRNA	miRNA	miRNA	miRNA	miRNA	miRNA	miRNA	miRNA	miRNA	miRNA	miRNA	miRNA	miRNA	miRNA	miRNA
hsa-mir-1295a	miRNA	miRNA	miRNA	miRNA	miRNA	miRNA	miRNA	miRNA	miRNA	miRNA	miRNA	miRNA	miRNA	miRNA	miRNA	miRNA	miRNA	miRNA	miRNA	miRNA	miRNA	miRNA	miRNA	miRNA	miRNA	miRNA	miRNA	miRNA	miRNA	miRNA	miRNA	miRNA
hsa-mir-1297	miRNA	miRNA	miRNA	miRNA	miRNA	miRNA	miRNA	miRNA	miRNA	miRNA	miRNA	miRNA	negative	miRNA	miRNA	miRNA	miRNA	negative	miRNA	miRNA	miRNA	miRNA	miRNA	miRNA	miRNA	miRNA	miRNA	miRNA	miRNA	miRNA	miRNA	miRNA
hsa-mir-1299	miRNA	miRNA	miRNA	miRNA	miRNA	miRNA	miRNA	miRNA	miRNA	miRNA	miRNA	miRNA	miRNA	miRNA	miRNA	miRNA	miRNA	miRNA	miRNA	miRNA	miRNA	miRNA	miRNA	miRNA	miRNA	miRNA	miRNA	miRNA	miRNA	miRNA	miRNA	miRNA
hsa-mir-548l	miRNA	miRNA	miRNA	miRNA	miRNA	miRNA	miRNA	miRNA	miRNA	miRNA	miRNA	miRNA	miRNA	miRNA	miRNA	miRNA	miRNA	miRNA	miRNA	miRNA	miRNA	miRNA	miRNA	miRNA	miRNA	miRNA	miRNA	miRNA	miRNA	miRNA	miRNA	miRNA
hsa-mir-1302-1	miRNA	miRNA	miRNA	miRNA	miRNA	miRNA	miRNA	miRNA	miRNA	miRNA	miRNA	miRNA	miRNA	miRNA	miRNA	miRNA	miRNA	miRNA	miRNA	miRNA	miRNA	miRNA	miRNA	miRNA	miRNA	miRNA	miRNA	miRNA	miRNA	miRNA	miRNA	miRNA
hsa-mir-1302-2	miRNA	miRNA	miRNA	miRNA	miRNA	miRNA	miRNA	miRNA	miRNA	miRNA	miRNA	miRNA	miRNA	miRNA	miRNA	miRNA	miRNA	miRNA	miRNA	miRNA	miRNA	miRNA	miRNA	miRNA	miRNA	miRNA	miRNA	miRNA	miRNA	miRNA	miRNA	miRNA
hsa-mir-1302-3	miRNA	miRNA	miRNA	miRNA	miRNA	miRNA	miRNA	miRNA	miRNA	miRNA	miRNA	miRNA	miRNA	miRNA	miRNA	miRNA	miRNA	miRNA	miRNA	miRNA	miRNA	miRNA	miRNA	miRNA	miRNA	miRNA	miRNA	miRNA	miRNA	miRNA	miRNA	miRNA
hsa-mir-1302-4	miRNA	miRNA	miRNA	miRNA	miRNA	miRNA	miRNA	miRNA	miRNA	miRNA	miRNA	miRNA	miRNA	miRNA	miRNA	miRNA	miRNA	miRNA	miRNA	miRNA	miRNA	miRNA	miRNA	miRNA	miRNA	miRNA	miRNA	miRNA	miRNA	miRNA	miRNA	miRNA
hsa-mir-1302-5	miRNA	miRNA	miRNA	miRNA	miRNA	miRNA	negative	miRNA	miRNA	miRNA	miRNA	negative	negative	miRNA	miRNA	miRNA	miRNA	miRNA	miRNA	miRNA	miRNA	miRNA	miRNA	miRNA	miRNA	miRNA	miRNA	miRNA	miRNA	miRNA	miRNA	miRNA
hsa-mir-1302-8	miRNA	miRNA	miRNA	miRNA	miRNA	miRNA	miRNA	miRNA	miRNA	miRNA	miRNA	miRNA	miRNA	miRNA	miRNA	miRNA	miRNA	miRNA	miRNA	miRNA	miRNA	miRNA	miRNA	miRNA	miRNA	miRNA	miRNA	miRNA	miRNA	miRNA	miRNA	miRNA
hsa-mir-1304	miRNA	miRNA	miRNA	miRNA	miRNA	miRNA	miRNA	miRNA	miRNA	miRNA	miRNA	miRNA	miRNA	miRNA	miRNA	miRNA	miRNA	miRNA	miRNA	miRNA	miRNA	miRNA	miRNA	miRNA	miRNA	miRNA	miRNA	miRNA	miRNA	miRNA	miRNA	miRNA
hsa-mir-1305	miRNA	miRNA	miRNA	miRNA	miRNA	miRNA	miRNA	miRNA	miRNA	miRNA	miRNA	miRNA	miRNA	miRNA	miRNA	miRNA	miRNA	miRNA	miRNA	miRNA	miRNA	miRNA	miRNA	miRNA	miRNA	miRNA	miRNA	miRNA	miRNA	miRNA	miRNA	miRNA
hsa-mir-1243	miRNA	miRNA	miRNA	miRNA	miRNA	miRNA	miRNA	miRNA	miRNA	miRNA	miRNA	miRNA	miRNA	miRNA	negative	miRNA	miRNA	miRNA	miRNA	miRNA	miRNA	miRNA	miRNA	negative	miRNA	miRNA	miRNA	miRNA	miRNA	negative	negative	miRNA
hsa-mir-548f-1	miRNA	miRNA	miRNA	miRNA	miRNA	miRNA	miRNA	miRNA	miRNA	miRNA	miRNA	miRNA	miRNA	miRNA	miRNA	miRNA	miRNA	miRNA	miRNA	miRNA	miRNA	miRNA	miRNA	miRNA	miRNA	miRNA	miRNA	miRNA	miRNA	miRNA	miRNA	miRNA
hsa-mir-548f-2	miRNA	miRNA	miRNA	miRNA	miRNA	miRNA	miRNA	miRNA	miRNA	miRNA	miRNA	miRNA	miRNA	miRNA	miRNA	miRNA	miRNA	miRNA	miRNA	miRNA	miRNA	miRNA	miRNA	miRNA	miRNA	miRNA	miRNA	miRNA	miRNA	miRNA	miRNA	miRNA
hsa-mir-548f-3	miRNA	miRNA	miRNA	miRNA	miRNA	miRNA	miRNA	miRNA	miRNA	miRNA	miRNA	miRNA	miRNA	miRNA	miRNA	miRNA	miRNA	miRNA	miRNA	miRNA	miRNA	miRNA	miRNA	miRNA	miRNA	miRNA	miRNA	miRNA	miRNA	miRNA	miRNA	miRNA
hsa-mir-548f-4	miRNA	miRNA	miRNA	miRNA	miRNA	miRNA	miRNA	miRNA	miRNA	miRNA	miRNA	miRNA	miRNA	miRNA	miRNA	miRNA	miRNA	miRNA	miRNA	miRNA	miRNA	miRNA	miRNA	miRNA	miRNA	miRNA	miRNA	miRNA	miRNA	miRNA	miRNA	miRNA
hsa-mir-548f-5	miRNA	miRNA	miRNA	miRNA	miRNA	miRNA	miRNA	miRNA	miRNA	miRNA	miRNA	miRNA	miRNA	miRNA	miRNA	miRNA	miRNA	miRNA	miRNA	miRNA	miRNA	miRNA	miRNA	miRNA	miRNA	miRNA	miRNA	miRNA	miRNA	miRNA	miRNA	miRNA
hsa-mir-1244-1	negative	negative	miRNA	negative	negative	negative	negative	miRNA	negative	negative	negative	miRNA	miRNA	miRNA	negative	negative	miRNA	miRNA	negative	negative	negative	negative	miRNA	negative	miRNA	negative	negative	miRNA	miRNA	negative	negative	negative
hsa-mir-1245a	miRNA	miRNA	miRNA	miRNA	miRNA	miRNA	miRNA	miRNA	miRNA	miRNA	miRNA	miRNA	miRNA	miRNA	miRNA	miRNA	miRNA	miRNA	miRNA	miRNA	miRNA	miRNA	miRNA	miRNA	miRNA	miRNA	miRNA	miRNA	miRNA	miRNA	miRNA	miRNA
hsa-mir-1246	negative	negative	negative	negative	miRNA	miRNA	negative	negative	negative	negative	miRNA	miRNA	negative	negative	negative	negative	negative	miRNA	negative	negative	negative	negative	negative	negative	negative	negative	negative	negative	negative	negative	negative	negative
hsa-mir-1247	miRNA	candidate	miRNA	miRNA	miRNA	miRNA	miRNA	miRNA	miRNA	miRNA	miRNA	miRNA	negative	miRNA	negative	miRNA	miRNA	miRNA	miRNA	miRNA	miRNA	miRNA	miRNA	miRNA	negative	negative	negative	miRNA	miRNA	miRNA	miRNA	miRNA
hsa-mir-1248	miRNA	miRNA	miRNA	miRNA	miRNA	miRNA	miRNA	miRNA	miRNA	miRNA	miRNA	miRNA	miRNA	miRNA	miRNA	miRNA	miRNA	miRNA	miRNA	miRNA	miRNA	miRNA	miRNA	miRNA	miRNA	miRNA	miRNA	miRNA	miRNA	miRNA	miRNA	miRNA
hsa-mir-1249	miRNA	miRNA	miRNA	miRNA	miRNA	miRNA	miRNA	miRNA	miRNA	miRNA	miRNA	miRNA	miRNA	miRNA	miRNA	miRNA	miRNA	negative	miRNA	miRNA	miRNA	miRNA	miRNA	miRNA	miRNA	miRNA	miRNA	miRNA	miRNA	miRNA	miRNA	miRNA
hsa-mir-1250	miRNA	miRNA	miRNA	miRNA	miRNA	miRNA	miRNA	miRNA	miRNA	miRNA	miRNA	miRNA	miRNA	miRNA	miRNA	miRNA	miRNA	miRNA	miRNA	miRNA	miRNA	miRNA	miRNA	miRNA	miRNA	miRNA	miRNA	miRNA	miRNA	miRNA	miRNA	miRNA
hsa-mir-1253	miRNA	miRNA	miRNA	miRNA	miRNA	miRNA	miRNA	miRNA	negative	miRNA	miRNA	miRNA	miRNA	miRNA	miRNA	miRNA	miRNA	miRNA	miRNA	miRNA	miRNA	miRNA	miRNA	miRNA	miRNA	miRNA	miRNA	miRNA	miRNA	miRNA	miRNA	miRNA
hsa-mir-1254-1	miRNA	miRNA	miRNA	miRNA	miRNA	miRNA	miRNA	miRNA	miRNA	miRNA	miRNA	miRNA	miRNA	miRNA	miRNA	miRNA	miRNA	miRNA	miRNA	negative	negative	miRNA	miRNA	miRNA	miRNA	negative	negative	miRNA	miRNA	miRNA	miRNA	miRNA
hsa-mir-1255a	miRNA	miRNA	miRNA	miRNA	miRNA	miRNA	miRNA	miRNA	miRNA	miRNA	miRNA	miRNA	miRNA	miRNA	miRNA	miRNA	miRNA	miRNA	miRNA	miRNA	miRNA	miRNA	miRNA	miRNA	miRNA	miRNA	miRNA	miRNA	miRNA	miRNA	miRNA	miRNA
hsa-mir-1256	miRNA	miRNA	miRNA	miRNA	miRNA	miRNA	miRNA	miRNA	miRNA	miRNA	miRNA	miRNA	miRNA	miRNA	miRNA	miRNA	miRNA	miRNA	miRNA	miRNA	miRNA	miRNA	miRNA	miRNA	miRNA	miRNA	miRNA	miRNA	miRNA	miRNA	miRNA	miRNA
hsa-mir-1257	miRNA	negative	miRNA	negative	miRNA	miRNA	negative	miRNA	miRNA	miRNA	miRNA	miRNA	miRNA	miRNA	negative	miRNA	miRNA	miRNA	negative	negative	negative	negative	miRNA	miRNA	negative	negative	negative	negative	miRNA	miRNA	miRNA	negative
hsa-mir-1258	miRNA	miRNA	miRNA	miRNA	miRNA	miRNA	miRNA	miRNA	miRNA	miRNA	miRNA	miRNA	miRNA	miRNA	miRNA	miRNA	miRNA	miRNA	miRNA	miRNA	miRNA	miRNA	miRNA	miRNA	miRNA	miRNA	miRNA	miRNA	miRNA	miRNA	miRNA	miRNA
hsa-mir-1260a	miRNA	negative	miRNA	negative	miRNA	miRNA	miRNA	miRNA	miRNA	miRNA	miRNA	miRNA	miRNA	miRNA	negative	negative	miRNA	negative	negative	negative	negative	negative	negative	negative	negative	negative	negative	negative	negative	negative	negative	negative
hsa-mir-548g	miRNA	miRNA	miRNA	miRNA	miRNA	miRNA	miRNA	miRNA	miRNA	miRNA	miRNA	miRNA	miRNA	miRNA	miRNA	miRNA	miRNA	miRNA	miRNA	miRNA	miRNA	miRNA	miRNA	miRNA	miRNA	miRNA	miRNA	miRNA	miRNA	miRNA	miRNA	miRNA
hsa-mir-1261	miRNA	miRNA	miRNA	miRNA	miRNA	miRNA	miRNA	miRNA	miRNA	miRNA	miRNA	miRNA	miRNA	miRNA	miRNA	miRNA	miRNA	miRNA	miRNA	miRNA	miRNA	miRNA	miRNA	miRNA	miRNA	miRNA	miRNA	miRNA	miRNA	miRNA	miRNA	miRNA
hsa-mir-1262	miRNA	negative	miRNA	negative	negative	negative	miRNA	negative	negative	miRNA	negative	miRNA	miRNA	miRNA	miRNA	negative	miRNA	negative	negative	negative	negative	miRNA	miRNA	negative	miRNA	negative	negative	miRNA	negative	negative	negative	negative
hsa-mir-1263	miRNA	miRNA	miRNA	miRNA	miRNA	miRNA	miRNA	miRNA	miRNA	miRNA	miRNA	miRNA	miRNA	miRNA	miRNA	miRNA	miRNA	miRNA	miRNA	miRNA	miRNA	miRNA	miRNA	miRNA	miRNA	miRNA	miRNA	miRNA	miRNA	miRNA	miRNA	miRNA
hsa-mir-548n	miRNA	miRNA	miRNA	miRNA	miRNA	miRNA	miRNA	miRNA	miRNA	miRNA	miRNA	miRNA	miRNA	miRNA	miRNA	miRNA	miRNA	miRNA	miRNA	miRNA	miRNA	miRNA	miRNA	miRNA	miRNA	miRNA	miRNA	miRNA	miRNA	miRNA	miRNA	miRNA
hsa-mir-548m	miRNA	miRNA	miRNA	miRNA	miRNA	miRNA	miRNA	miRNA	miRNA	miRNA	miRNA	miRNA	miRNA	miRNA	miRNA	miRNA	miRNA	miRNA	miRNA	miRNA	miRNA	miRNA	miRNA	miRNA	miRNA	miRNA	miRNA	miRNA	miRNA	miRNA	miRNA	miRNA
hsa-mir-1265	miRNA	miRNA	miRNA	miRNA	miRNA	miRNA	miRNA	miRNA	miRNA	miRNA	miRNA	miRNA	miRNA	miRNA	miRNA	miRNA	miRNA	miRNA	miRNA	miRNA	miRNA	miRNA	miRNA	miRNA	miRNA	miRNA	miRNA	miRNA	miRNA	miRNA	miRNA	miRNA
hsa-mir-548o	miRNA	negative	miRNA	negative	miRNA	miRNA	miRNA	miRNA	negative	miRNA	miRNA	negative	miRNA	negative	negative	miRNA	miRNA	miRNA	negative	negative	negative	negative	negative	negative	miRNA	negative	negative	negative	negative	negative	negative	negative
hsa-mir-1266	miRNA	miRNA	miRNA	miRNA	miRNA	miRNA	miRNA	miRNA	miRNA	miRNA	miRNA	miRNA	miRNA	miRNA	miRNA	miRNA	miRNA	miRNA	miRNA	miRNA	miRNA	miRNA	miRNA	miRNA	miRNA	miRNA	miRNA	miRNA	miRNA	miRNA	miRNA	miRNA
hsa-mir-1267	miRNA	miRNA	miRNA	miRNA	miRNA	miRNA	miRNA	miRNA	miRNA	miRNA	miRNA	miRNA	miRNA	miRNA	miRNA	miRNA	miRNA	miRNA	miRNA	miRNA	miRNA	miRNA	miRNA	miRNA	miRNA	miRNA	miRNA	miRNA	miRNA	miRNA	miRNA	miRNA
hsa-mir-1268a	miRNA	candidate	miRNA	miRNA	miRNA	negative	miRNA	negative	miRNA	miRNA	miRNA	miRNA	miRNA	miRNA	miRNA	miRNA	miRNA	miRNA	miRNA	negative	negative	miRNA	miRNA	miRNA	negative	negative	negative	miRNA	negative	miRNA	miRNA	miRNA
hsa-mir-1269a	miRNA	miRNA	miRNA	miRNA	miRNA	miRNA	miRNA	miRNA	miRNA	miRNA	miRNA	miRNA	miRNA	miRNA	miRNA	miRNA	miRNA	miRNA	miRNA	miRNA	miRNA	miRNA	miRNA	miRNA	miRNA	miRNA	miRNA	miRNA	miRNA	miRNA	miRNA	miRNA
hsa-mir-1270	miRNA	miRNA	miRNA	miRNA	miRNA	miRNA	miRNA	miRNA	miRNA	miRNA	miRNA	miRNA	miRNA	miRNA	miRNA	miRNA	miRNA	miRNA	miRNA	miRNA	miRNA	miRNA	miRNA	miRNA	miRNA	miRNA	miRNA	miRNA	miRNA	miRNA	miRNA	miRNA
hsa-mir-1272	miRNA	negative	miRNA	miRNA	miRNA	miRNA	negative	miRNA	miRNA	negative	miRNA	miRNA	negative	negative	negative	negative	miRNA	miRNA	negative	negative	negative	negative	miRNA	miRNA	miRNA	negative	negative	miRNA	negative	miRNA	miRNA	negative
hsa-mir-1273a	miRNA	miRNA	miRNA	miRNA	miRNA	miRNA	miRNA	miRNA	miRNA	miRNA	miRNA	miRNA	miRNA	miRNA	miRNA	miRNA	miRNA	miRNA	miRNA	miRNA	miRNA	miRNA	miRNA	miRNA	miRNA	miRNA	negative	miRNA	miRNA	miRNA	miRNA	miRNA
hsa-mir-548h-1	miRNA	miRNA	miRNA	miRNA	miRNA	miRNA	miRNA	miRNA	miRNA	miRNA	miRNA	miRNA	miRNA	miRNA	miRNA	miRNA	miRNA	miRNA	miRNA	miRNA	miRNA	miRNA	miRNA	miRNA	miRNA	miRNA	miRNA	miRNA	miRNA	miRNA	miRNA	miRNA
hsa-mir-548h-2	miRNA	miRNA	miRNA	miRNA	miRNA	miRNA	miRNA	miRNA	miRNA	miRNA	miRNA	miRNA	miRNA	miRNA	miRNA	miRNA	miRNA	miRNA	miRNA	miRNA	miRNA	miRNA	miRNA	miRNA	miRNA	miRNA	miRNA	miRNA	miRNA	miRNA	miRNA	miRNA
hsa-mir-548h-3	miRNA	miRNA	miRNA	miRNA	miRNA	miRNA	miRNA	miRNA	miRNA	miRNA	miRNA	miRNA	miRNA	miRNA	miRNA	miRNA	miRNA	miRNA	miRNA	miRNA	miRNA	miRNA	miRNA	miRNA	miRNA	miRNA	miRNA	miRNA	miRNA	miRNA	miRNA	miRNA
hsa-mir-548h-4	miRNA	miRNA	miRNA	miRNA	miRNA	miRNA	miRNA	miRNA	miRNA	miRNA	miRNA	miRNA	miRNA	miRNA	miRNA	miRNA	miRNA	miRNA	miRNA	miRNA	miRNA	miRNA	miRNA	miRNA	miRNA	miRNA	miRNA	miRNA	miRNA	miRNA	miRNA	miRNA
hsa-mir-1275	miRNA	negative	miRNA	negative	miRNA	negative	negative	miRNA	miRNA	miRNA	negative	miRNA	miRNA	miRNA	negative	miRNA	negative	negative	negative	negative	negative	negative	negative	negative	negative	negative	negative	negative	negative	negative	negative	negative
hsa-mir-1276	miRNA	negative	miRNA	miRNA	miRNA	negative	miRNA	miRNA	miRNA	miRNA	miRNA	miRNA	miRNA	negative	negative	miRNA	miRNA	miRNA	miRNA	negative	negative	miRNA	miRNA	miRNA	negative	negative	negative	miRNA	negative	miRNA	miRNA	negative
hsa-mir-302e	negative	negative	miRNA	negative	negative	negative	miRNA	negative	negative	miRNA	negative	negative	negative	miRNA	miRNA	negative	miRNA	miRNA	negative	negative	negative	negative	miRNA	negative	miRNA	negative	negative	miRNA	negative	negative	negative	negative
hsa-mir-302f	miRNA	miRNA	miRNA	miRNA	miRNA	miRNA	miRNA	miRNA	miRNA	miRNA	miRNA	miRNA	miRNA	miRNA	miRNA	miRNA	miRNA	miRNA	miRNA	miRNA	miRNA	negative	miRNA	miRNA	miRNA	negative	miRNA	miRNA	miRNA	miRNA	negative	miRNA
hsa-mir-1277	miRNA	miRNA	miRNA	miRNA	miRNA	miRNA	miRNA	miRNA	miRNA	miRNA	miRNA	miRNA	miRNA	miRNA	miRNA	miRNA	miRNA	miRNA	miRNA	miRNA	miRNA	miRNA	miRNA	miRNA	miRNA	miRNA	miRNA	miRNA	miRNA	miRNA	miRNA	miRNA
hsa-mir-548i-1	miRNA	miRNA	miRNA	miRNA	miRNA	miRNA	miRNA	negative	miRNA	miRNA	miRNA	miRNA	miRNA	miRNA	miRNA	miRNA	miRNA	miRNA	miRNA	miRNA	miRNA	miRNA	miRNA	miRNA	miRNA	miRNA	miRNA	miRNA	miRNA	miRNA	miRNA	miRNA
hsa-mir-548i-2	miRNA	miRNA	miRNA	miRNA	miRNA	miRNA	miRNA	miRNA	miRNA	miRNA	miRNA	miRNA	miRNA	miRNA	miRNA	miRNA	miRNA	miRNA	miRNA	miRNA	negative	miRNA	miRNA	miRNA	miRNA	negative	negative	miRNA	miRNA	miRNA	miRNA	miRNA
hsa-mir-548i-3	miRNA	miRNA	miRNA	miRNA	miRNA	miRNA	miRNA	negative	miRNA	miRNA	miRNA	miRNA	miRNA	miRNA	miRNA	miRNA	miRNA	miRNA	miRNA	miRNA	negative	miRNA	miRNA	miRNA	miRNA	negative	negative	miRNA	miRNA	miRNA	miRNA	miRNA
hsa-mir-548i-4	miRNA	miRNA	miRNA	miRNA	miRNA	miRNA	miRNA	miRNA	miRNA	miRNA	miRNA	miRNA	miRNA	miRNA	miRNA	miRNA	miRNA	miRNA	miRNA	miRNA	miRNA	miRNA	miRNA	miRNA	miRNA	miRNA	miRNA	miRNA	miRNA	miRNA	miRNA	miRNA
hsa-mir-1278	miRNA	miRNA	miRNA	miRNA	miRNA	miRNA	miRNA	miRNA	miRNA	miRNA	miRNA	miRNA	miRNA	miRNA	miRNA	miRNA	miRNA	miRNA	miRNA	miRNA	miRNA	miRNA	miRNA	miRNA	miRNA	miRNA	miRNA	miRNA	miRNA	miRNA	miRNA	miRNA
hsa-mir-1279	miRNA	miRNA	miRNA	miRNA	miRNA	miRNA	miRNA	miRNA	miRNA	miRNA	miRNA	negative	miRNA	miRNA	miRNA	miRNA	miRNA	miRNA	miRNA	miRNA	miRNA	negative	miRNA	miRNA	miRNA	miRNA	miRNA	miRNA	miRNA	miRNA	miRNA	miRNA
hsa-mir-1281	miRNA	candidate	miRNA	miRNA	miRNA	miRNA	miRNA	miRNA	miRNA	miRNA	miRNA	miRNA	miRNA	negative	miRNA	negative	miRNA	miRNA	miRNA	miRNA	miRNA	negative	miRNA	miRNA	miRNA	miRNA	miRNA	miRNA	miRNA	miRNA	miRNA	miRNA
hsa-mir-1282	miRNA	candidate	miRNA	miRNA	negative	miRNA	negative	miRNA	miRNA	miRNA	negative	miRNA	negative	negative	miRNA	miRNA	miRNA	miRNA	miRNA	negative	negative	miRNA	miRNA	miRNA	miRNA	negative	negative	miRNA	negative	miRNA	miRNA	miRNA
hsa-mir-1283-2	miRNA	miRNA	miRNA	miRNA	miRNA	miRNA	miRNA	miRNA	miRNA	miRNA	miRNA	miRNA	miRNA	miRNA	miRNA	miRNA	miRNA	miRNA	miRNA	miRNA	miRNA	miRNA	miRNA	miRNA	miRNA	miRNA	miRNA	miRNA	miRNA	miRNA	miRNA	miRNA
hsa-mir-1284	miRNA	miRNA	miRNA	miRNA	miRNA	miRNA	miRNA	miRNA	miRNA	miRNA	miRNA	miRNA	miRNA	miRNA	miRNA	negative	miRNA	miRNA	miRNA	miRNA	miRNA	negative	miRNA	negative	miRNA	miRNA	miRNA	miRNA	negative	miRNA	negative	miRNA
hsa-mir-1292	miRNA	candidate	miRNA	miRNA	miRNA	miRNA	miRNA	miRNA	miRNA	negative	negative	miRNA	miRNA	miRNA	miRNA	negative	miRNA	miRNA	miRNA	miRNA	negative	miRNA	miRNA	miRNA	negative	miRNA	negative	miRNA	miRNA	miRNA	miRNA	miRNA
hsa-mir-1252	miRNA	miRNA	miRNA	miRNA	miRNA	miRNA	miRNA	miRNA	miRNA	miRNA	miRNA	miRNA	miRNA	miRNA	miRNA	miRNA	miRNA	miRNA	miRNA	miRNA	miRNA	miRNA	miRNA	miRNA	miRNA	miRNA	miRNA	miRNA	miRNA	miRNA	miRNA	miRNA
hsa-mir-1255b-1	miRNA	miRNA	miRNA	miRNA	miRNA	miRNA	miRNA	miRNA	miRNA	miRNA	miRNA	miRNA	miRNA	miRNA	miRNA	miRNA	miRNA	miRNA	miRNA	miRNA	negative	negative	miRNA	miRNA	miRNA	negative	negative	miRNA	miRNA	miRNA	negative	miRNA
hsa-mir-1255b-2	miRNA	miRNA	miRNA	miRNA	miRNA	miRNA	miRNA	miRNA	miRNA	miRNA	miRNA	miRNA	miRNA	miRNA	miRNA	miRNA	miRNA	miRNA	miRNA	miRNA	miRNA	miRNA	miRNA	miRNA	miRNA	miRNA	miRNA	miRNA	miRNA	miRNA	miRNA	miRNA
hsa-mir-664a	miRNA	miRNA	miRNA	miRNA	miRNA	miRNA	miRNA	miRNA	miRNA	miRNA	miRNA	miRNA	miRNA	miRNA	miRNA	negative	miRNA	miRNA	miRNA	negative	negative	negative	miRNA	miRNA	miRNA	negative	negative	miRNA	negative	miRNA	miRNA	miRNA
hsa-mir-1306	miRNA	negative	miRNA	negative	miRNA	miRNA	miRNA	miRNA	miRNA	miRNA	miRNA	miRNA	miRNA	negative	miRNA	miRNA	miRNA	negative	negative	negative	negative	negative	miRNA	negative	negative	negative	negative	miRNA	negative	miRNA	miRNA	negative
hsa-mir-1307	miRNA	candidate	miRNA	miRNA	miRNA	miRNA	miRNA	miRNA	miRNA	miRNA	miRNA	miRNA	miRNA	miRNA	negative	negative	miRNA	miRNA	miRNA	miRNA	miRNA	miRNA	miRNA	miRNA	negative	negative	negative	miRNA	miRNA	miRNA	miRNA	miRNA
hsa-mir-513b	miRNA	miRNA	miRNA	miRNA	miRNA	miRNA	miRNA	miRNA	miRNA	miRNA	miRNA	miRNA	miRNA	miRNA	miRNA	miRNA	miRNA	miRNA	miRNA	miRNA	miRNA	miRNA	miRNA	miRNA	miRNA	miRNA	miRNA	miRNA	miRNA	miRNA	miRNA	miRNA
hsa-mir-513c	miRNA	miRNA	miRNA	miRNA	miRNA	miRNA	miRNA	miRNA	miRNA	miRNA	miRNA	miRNA	miRNA	miRNA	miRNA	miRNA	miRNA	miRNA	miRNA	miRNA	miRNA	miRNA	miRNA	miRNA	miRNA	miRNA	miRNA	miRNA	miRNA	miRNA	miRNA	miRNA
hsa-mir-1321	miRNA	negative	miRNA	negative	miRNA	miRNA	negative	negative	negative	negative	miRNA	miRNA	negative	miRNA	miRNA	miRNA	miRNA	negative	negative	negative	negative	negative	miRNA	negative	miRNA	negative	negative	negative	miRNA	negative	negative	negative
hsa-mir-1197	miRNA	miRNA	miRNA	miRNA	miRNA	miRNA	miRNA	miRNA	negative	miRNA	miRNA	miRNA	miRNA	miRNA	miRNA	miRNA	miRNA	miRNA	miRNA	miRNA	miRNA	miRNA	miRNA	miRNA	miRNA	miRNA	miRNA	miRNA	miRNA	miRNA	miRNA	miRNA
hsa-mir-1324	miRNA	negative	miRNA	negative	miRNA	miRNA	negative	miRNA	miRNA	negative	negative	miRNA	miRNA	negative	negative	miRNA	miRNA	miRNA	negative	negative	negative	negative	negative	negative	negative	negative	negative	negative	negative	negative	negative	negative
hsa-mir-1469	miRNA	miRNA	miRNA	miRNA	miRNA	miRNA	miRNA	miRNA	miRNA	miRNA	miRNA	miRNA	miRNA	miRNA	negative	miRNA	miRNA	miRNA	miRNA	miRNA	miRNA	miRNA	miRNA	miRNA	miRNA	miRNA	miRNA	negative	miRNA	miRNA	miRNA	miRNA
hsa-mir-1470	miRNA	miRNA	miRNA	miRNA	miRNA	miRNA	miRNA	negative	negative	miRNA	miRNA	miRNA	miRNA	miRNA	miRNA	negative	miRNA	miRNA	miRNA	miRNA	miRNA	miRNA	miRNA	miRNA	miRNA	miRNA	miRNA	miRNA	miRNA	miRNA	miRNA	miRNA
hsa-mir-1537	miRNA	miRNA	miRNA	miRNA	miRNA	miRNA	miRNA	miRNA	miRNA	miRNA	miRNA	miRNA	miRNA	miRNA	miRNA	miRNA	miRNA	miRNA	miRNA	miRNA	miRNA	miRNA	miRNA	miRNA	miRNA	miRNA	miRNA	miRNA	miRNA	miRNA	miRNA	miRNA
hsa-mir-1538	miRNA	miRNA	miRNA	miRNA	miRNA	miRNA	miRNA	miRNA	miRNA	miRNA	miRNA	miRNA	miRNA	miRNA	miRNA	miRNA	miRNA	miRNA	miRNA	miRNA	miRNA	miRNA	miRNA	miRNA	miRNA	miRNA	miRNA	miRNA	miRNA	miRNA	miRNA	miRNA
hsa-mir-1539	miRNA	candidate	miRNA	miRNA	miRNA	miRNA	miRNA	miRNA	miRNA	negative	miRNA	miRNA	miRNA	miRNA	miRNA	miRNA	miRNA	miRNA	miRNA	miRNA	miRNA	negative	miRNA	miRNA	negative	miRNA	miRNA	miRNA	miRNA	miRNA	miRNA	miRNA
hsa-mir-103b-1	miRNA	candidate	miRNA	miRNA	miRNA	miRNA	miRNA	miRNA	negative	miRNA	miRNA	miRNA	negative	miRNA	negative	miRNA	miRNA	miRNA	negative	miRNA	miRNA	negative	miRNA	miRNA	miRNA	miRNA	miRNA	miRNA	miRNA	miRNA	negative	miRNA
hsa-mir-103b-2	miRNA	candidate	miRNA	miRNA	miRNA	miRNA	miRNA	miRNA	miRNA	miRNA	negative	miRNA	miRNA	miRNA	negative	miRNA	miRNA	miRNA	miRNA	miRNA	miRNA	negative	miRNA	miRNA	miRNA	miRNA	miRNA	miRNA	miRNA	miRNA	negative	miRNA
hsa-mir-320d-1	miRNA	miRNA	miRNA	miRNA	miRNA	miRNA	miRNA	miRNA	miRNA	miRNA	miRNA	miRNA	miRNA	miRNA	miRNA	miRNA	miRNA	miRNA	miRNA	miRNA	miRNA	negative	miRNA	miRNA	miRNA	miRNA	miRNA	miRNA	miRNA	miRNA	miRNA	miRNA
hsa-mir-320c-2	miRNA	miRNA	miRNA	miRNA	miRNA	miRNA	miRNA	miRNA	miRNA	miRNA	miRNA	miRNA	miRNA	miRNA	miRNA	miRNA	miRNA	miRNA	miRNA	miRNA	miRNA	negative	miRNA	miRNA	miRNA	miRNA	miRNA	miRNA	miRNA	miRNA	miRNA	miRNA
hsa-mir-320d-2	miRNA	miRNA	miRNA	miRNA	miRNA	miRNA	miRNA	miRNA	miRNA	miRNA	miRNA	miRNA	miRNA	miRNA	miRNA	miRNA	miRNA	miRNA	miRNA	miRNA	miRNA	negative	miRNA	miRNA	miRNA	miRNA	miRNA	miRNA	miRNA	miRNA	miRNA	miRNA
hsa-mir-1825	miRNA	miRNA	miRNA	miRNA	miRNA	miRNA	miRNA	negative	miRNA	miRNA	negative	miRNA	miRNA	negative	miRNA	miRNA	miRNA	miRNA	miRNA	miRNA	miRNA	negative	miRNA	miRNA	miRNA	miRNA	miRNA	miRNA	miRNA	miRNA	miRNA	miRNA
hsa-mir-1827	miRNA	negative	miRNA	negative	miRNA	negative	miRNA	miRNA	negative	miRNA	miRNA	negative	negative	miRNA	negative	miRNA	negative	miRNA	negative	negative	negative	negative	negative	negative	negative	negative	negative	negative	negative	negative	negative	negative
hsa-mir-1909	miRNA	miRNA	miRNA	miRNA	miRNA	miRNA	negative	miRNA	negative	miRNA	miRNA	miRNA	miRNA	miRNA	miRNA	miRNA	miRNA	miRNA	miRNA	miRNA	miRNA	miRNA	miRNA	miRNA	miRNA	miRNA	miRNA	miRNA	miRNA	miRNA	miRNA	miRNA
hsa-mir-1910	miRNA	miRNA	miRNA	miRNA	miRNA	miRNA	miRNA	miRNA	miRNA	miRNA	miRNA	miRNA	miRNA	miRNA	miRNA	miRNA	miRNA	miRNA	miRNA	negative	negative	negative	miRNA	miRNA	negative	negative	negative	miRNA	negative	miRNA	miRNA	negative
hsa-mir-1911	miRNA	candidate	miRNA	miRNA	miRNA	miRNA	miRNA	miRNA	miRNA	miRNA	miRNA	miRNA	miRNA	negative	miRNA	negative	miRNA	miRNA	miRNA	miRNA	negative	miRNA	miRNA	miRNA	negative	negative	negative	miRNA	negative	miRNA	miRNA	miRNA
hsa-mir-1912	miRNA	miRNA	miRNA	miRNA	miRNA	miRNA	miRNA	miRNA	miRNA	miRNA	miRNA	miRNA	miRNA	miRNA	miRNA	miRNA	miRNA	miRNA	miRNA	negative	negative	miRNA	miRNA	miRNA	miRNA	negative	negative	miRNA	miRNA	miRNA	miRNA	miRNA
hsa-mir-1913	miRNA	negative	miRNA	miRNA	miRNA	miRNA	miRNA	miRNA	negative	miRNA	miRNA	miRNA	miRNA	miRNA	miRNA	negative	miRNA	miRNA	miRNA	negative	negative	negative	miRNA	miRNA	negative	negative	negative	miRNA	negative	miRNA	miRNA	negative
hsa-mir-1915	miRNA	miRNA	miRNA	miRNA	miRNA	miRNA	miRNA	negative	miRNA	miRNA	miRNA	miRNA	miRNA	miRNA	miRNA	miRNA	miRNA	miRNA	miRNA	miRNA	miRNA	miRNA	miRNA	miRNA	miRNA	miRNA	miRNA	miRNA	miRNA	miRNA	miRNA	miRNA
hsa-mir-1972-1	miRNA	miRNA	miRNA	miRNA	miRNA	miRNA	miRNA	miRNA	miRNA	miRNA	miRNA	miRNA	miRNA	miRNA	miRNA	miRNA	miRNA	miRNA	miRNA	miRNA	miRNA	miRNA	miRNA	miRNA	miRNA	miRNA	miRNA	miRNA	miRNA	miRNA	miRNA	miRNA
hsa-mir-1976	miRNA	miRNA	miRNA	miRNA	miRNA	miRNA	miRNA	miRNA	miRNA	miRNA	miRNA	miRNA	miRNA	miRNA	miRNA	miRNA	miRNA	miRNA	miRNA	miRNA	miRNA	negative	miRNA	miRNA	miRNA	miRNA	miRNA	miRNA	miRNA	miRNA	miRNA	miRNA
hsa-mir-2052	miRNA	candidate	miRNA	miRNA	miRNA	miRNA	miRNA	negative	negative	miRNA	negative	miRNA	miRNA	miRNA	miRNA	miRNA	miRNA	miRNA	miRNA	miRNA	miRNA	negative	miRNA	miRNA	miRNA	miRNA	miRNA	miRNA	miRNA	miRNA	negative	miRNA
hsa-mir-2053	miRNA	miRNA	miRNA	miRNA	miRNA	miRNA	miRNA	miRNA	miRNA	miRNA	miRNA	miRNA	miRNA	miRNA	miRNA	miRNA	miRNA	miRNA	miRNA	miRNA	miRNA	miRNA	miRNA	miRNA	miRNA	miRNA	miRNA	miRNA	miRNA	miRNA	miRNA	miRNA
hsa-mir-2054	miRNA	miRNA	miRNA	miRNA	miRNA	miRNA	miRNA	miRNA	miRNA	miRNA	miRNA	miRNA	miRNA	miRNA	miRNA	miRNA	miRNA	miRNA	miRNA	miRNA	miRNA	negative	miRNA	miRNA	miRNA	miRNA	miRNA	miRNA	miRNA	miRNA	miRNA	miRNA
hsa-mir-2110	miRNA	miRNA	miRNA	miRNA	miRNA	miRNA	miRNA	miRNA	miRNA	miRNA	miRNA	miRNA	miRNA	negative	miRNA	miRNA	miRNA	miRNA	miRNA	miRNA	miRNA	miRNA	miRNA	miRNA	miRNA	miRNA	miRNA	miRNA	miRNA	miRNA	miRNA	miRNA
hsa-mir-2114	miRNA	miRNA	miRNA	miRNA	miRNA	miRNA	miRNA	miRNA	miRNA	miRNA	miRNA	miRNA	negative	miRNA	miRNA	miRNA	miRNA	miRNA	miRNA	miRNA	negative	miRNA	miRNA	miRNA	negative	negative	negative	miRNA	negative	miRNA	miRNA	miRNA
hsa-mir-2115	miRNA	miRNA	miRNA	miRNA	miRNA	miRNA	miRNA	miRNA	miRNA	miRNA	miRNA	miRNA	miRNA	miRNA	miRNA	miRNA	miRNA	miRNA	miRNA	miRNA	miRNA	miRNA	miRNA	miRNA	miRNA	miRNA	miRNA	miRNA	miRNA	miRNA	miRNA	miRNA
hsa-mir-2116	miRNA	miRNA	miRNA	miRNA	miRNA	miRNA	miRNA	miRNA	miRNA	miRNA	miRNA	miRNA	miRNA	miRNA	miRNA	miRNA	miRNA	miRNA	miRNA	miRNA	miRNA	miRNA	miRNA	miRNA	miRNA	miRNA	miRNA	miRNA	miRNA	miRNA	miRNA	miRNA
hsa-mir-2117	miRNA	miRNA	miRNA	miRNA	miRNA	miRNA	miRNA	miRNA	miRNA	miRNA	miRNA	miRNA	miRNA	miRNA	miRNA	miRNA	miRNA	miRNA	miRNA	miRNA	negative	miRNA	miRNA	miRNA	miRNA	negative	negative	miRNA	miRNA	miRNA	miRNA	miRNA
hsa-mir-548q	miRNA	miRNA	miRNA	miRNA	miRNA	miRNA	miRNA	miRNA	miRNA	miRNA	miRNA	miRNA	miRNA	miRNA	miRNA	miRNA	miRNA	miRNA	miRNA	miRNA	miRNA	miRNA	miRNA	miRNA	miRNA	miRNA	miRNA	miRNA	miRNA	miRNA	miRNA	miRNA
hsa-mir-2276	miRNA	miRNA	miRNA	miRNA	miRNA	miRNA	miRNA	miRNA	miRNA	miRNA	miRNA	miRNA	miRNA	miRNA	miRNA	miRNA	miRNA	miRNA	miRNA	miRNA	miRNA	miRNA	miRNA	miRNA	miRNA	miRNA	miRNA	miRNA	miRNA	miRNA	miRNA	miRNA
hsa-mir-2278	miRNA	miRNA	miRNA	miRNA	miRNA	miRNA	miRNA	miRNA	miRNA	miRNA	miRNA	miRNA	miRNA	miRNA	miRNA	miRNA	miRNA	miRNA	miRNA	miRNA	miRNA	miRNA	miRNA	miRNA	miRNA	miRNA	negative	miRNA	miRNA	miRNA	miRNA	miRNA
hsa-mir-2681	miRNA	miRNA	miRNA	miRNA	miRNA	miRNA	miRNA	miRNA	miRNA	miRNA	miRNA	miRNA	miRNA	miRNA	miRNA	miRNA	miRNA	miRNA	miRNA	miRNA	miRNA	miRNA	miRNA	miRNA	miRNA	miRNA	miRNA	miRNA	miRNA	miRNA	miRNA	miRNA
hsa-mir-2682	miRNA	miRNA	miRNA	miRNA	miRNA	miRNA	miRNA	miRNA	miRNA	miRNA	miRNA	miRNA	miRNA	miRNA	miRNA	miRNA	miRNA	miRNA	miRNA	miRNA	miRNA	miRNA	miRNA	miRNA	miRNA	miRNA	miRNA	miRNA	miRNA	miRNA	miRNA	miRNA
hsa-mir-711	miRNA	miRNA	miRNA	miRNA	miRNA	miRNA	miRNA	miRNA	miRNA	miRNA	miRNA	miRNA	miRNA	miRNA	miRNA	miRNA	miRNA	miRNA	miRNA	negative	negative	miRNA	miRNA	miRNA	miRNA	miRNA	negative	miRNA	miRNA	miRNA	miRNA	miRNA
hsa-mir-718	miRNA	candidate	miRNA	miRNA	miRNA	miRNA	miRNA	miRNA	negative	miRNA	negative	miRNA	miRNA	miRNA	miRNA	miRNA	miRNA	negative	miRNA	negative	negative	miRNA	negative	miRNA	negative	miRNA	negative	negative	negative	miRNA	miRNA	miRNA
hsa-mir-2861	miRNA	miRNA	miRNA	miRNA	miRNA	miRNA	miRNA	miRNA	miRNA	miRNA	miRNA	miRNA	miRNA	miRNA	miRNA	miRNA	miRNA	miRNA	miRNA	miRNA	miRNA	miRNA	miRNA	miRNA	miRNA	miRNA	miRNA	miRNA	miRNA	miRNA	miRNA	miRNA
hsa-mir-2909	miRNA	miRNA	miRNA	miRNA	negative	negative	miRNA	miRNA	miRNA	negative	negative	miRNA	miRNA	miRNA	negative	miRNA	miRNA	negative	miRNA	miRNA	miRNA	miRNA	miRNA	miRNA	miRNA	miRNA	miRNA	miRNA	miRNA	miRNA	negative	miRNA
hsa-mir-3115	miRNA	miRNA	miRNA	miRNA	miRNA	miRNA	miRNA	miRNA	miRNA	miRNA	miRNA	miRNA	miRNA	miRNA	miRNA	miRNA	miRNA	miRNA	miRNA	miRNA	miRNA	miRNA	miRNA	miRNA	miRNA	miRNA	miRNA	miRNA	miRNA	miRNA	miRNA	miRNA
hsa-mir-3116-1	miRNA	miRNA	miRNA	miRNA	miRNA	miRNA	miRNA	miRNA	miRNA	miRNA	miRNA	miRNA	miRNA	miRNA	miRNA	miRNA	miRNA	miRNA	miRNA	miRNA	miRNA	miRNA	miRNA	miRNA	miRNA	miRNA	miRNA	miRNA	miRNA	miRNA	miRNA	miRNA
hsa-mir-3116-2	miRNA	miRNA	miRNA	miRNA	miRNA	miRNA	miRNA	miRNA	miRNA	miRNA	miRNA	miRNA	miRNA	miRNA	miRNA	miRNA	miRNA	miRNA	miRNA	miRNA	miRNA	miRNA	miRNA	miRNA	miRNA	miRNA	miRNA	miRNA	miRNA	miRNA	miRNA	miRNA
hsa-mir-3117	miRNA	miRNA	miRNA	miRNA	miRNA	miRNA	miRNA	miRNA	miRNA	miRNA	miRNA	miRNA	miRNA	miRNA	miRNA	miRNA	miRNA	miRNA	miRNA	miRNA	miRNA	miRNA	miRNA	miRNA	miRNA	miRNA	miRNA	miRNA	miRNA	miRNA	miRNA	miRNA
hsa-mir-3118-2	miRNA	miRNA	miRNA	miRNA	miRNA	miRNA	miRNA	miRNA	miRNA	miRNA	miRNA	miRNA	miRNA	miRNA	miRNA	miRNA	miRNA	miRNA	miRNA	miRNA	miRNA	miRNA	miRNA	miRNA	miRNA	miRNA	miRNA	miRNA	miRNA	miRNA	miRNA	miRNA
hsa-mir-3118-3	miRNA	miRNA	miRNA	miRNA	miRNA	miRNA	miRNA	miRNA	miRNA	miRNA	miRNA	miRNA	miRNA	miRNA	miRNA	miRNA	miRNA	miRNA	miRNA	miRNA	miRNA	miRNA	miRNA	miRNA	miRNA	miRNA	miRNA	miRNA	miRNA	miRNA	miRNA	miRNA
hsa-mir-3119-1	miRNA	miRNA	miRNA	miRNA	miRNA	miRNA	miRNA	miRNA	miRNA	miRNA	miRNA	miRNA	miRNA	miRNA	miRNA	miRNA	miRNA	miRNA	miRNA	miRNA	miRNA	miRNA	miRNA	miRNA	miRNA	miRNA	miRNA	miRNA	miRNA	miRNA	miRNA	miRNA
hsa-mir-3119-2	miRNA	miRNA	miRNA	miRNA	miRNA	miRNA	miRNA	miRNA	miRNA	miRNA	miRNA	miRNA	miRNA	miRNA	miRNA	miRNA	miRNA	miRNA	miRNA	miRNA	miRNA	miRNA	miRNA	miRNA	miRNA	miRNA	miRNA	miRNA	miRNA	miRNA	miRNA	miRNA
hsa-mir-3120	miRNA	miRNA	miRNA	miRNA	miRNA	miRNA	miRNA	miRNA	miRNA	miRNA	miRNA	miRNA	miRNA	miRNA	miRNA	miRNA	miRNA	miRNA	miRNA	miRNA	miRNA	miRNA	miRNA	miRNA	miRNA	miRNA	miRNA	miRNA	miRNA	miRNA	miRNA	miRNA
hsa-mir-3121	miRNA	miRNA	miRNA	miRNA	miRNA	miRNA	miRNA	miRNA	miRNA	miRNA	miRNA	miRNA	miRNA	miRNA	miRNA	miRNA	miRNA	miRNA	miRNA	miRNA	miRNA	miRNA	miRNA	miRNA	miRNA	miRNA	miRNA	miRNA	miRNA	miRNA	miRNA	miRNA
hsa-mir-3123	miRNA	miRNA	miRNA	miRNA	miRNA	miRNA	miRNA	miRNA	miRNA	miRNA	miRNA	miRNA	miRNA	miRNA	miRNA	miRNA	miRNA	miRNA	miRNA	miRNA	miRNA	miRNA	miRNA	miRNA	miRNA	miRNA	miRNA	miRNA	miRNA	miRNA	miRNA	miRNA
hsa-mir-3124	miRNA	miRNA	miRNA	miRNA	miRNA	miRNA	miRNA	miRNA	miRNA	miRNA	miRNA	miRNA	miRNA	miRNA	miRNA	miRNA	miRNA	miRNA	miRNA	miRNA	miRNA	miRNA	miRNA	miRNA	miRNA	miRNA	miRNA	miRNA	miRNA	miRNA	miRNA	miRNA
hsa-mir-548s	miRNA	miRNA	miRNA	miRNA	miRNA	miRNA	miRNA	miRNA	miRNA	miRNA	miRNA	miRNA	miRNA	miRNA	miRNA	miRNA	miRNA	miRNA	miRNA	miRNA	miRNA	miRNA	miRNA	miRNA	miRNA	miRNA	miRNA	miRNA	miRNA	miRNA	miRNA	miRNA
hsa-mir-3126	miRNA	miRNA	miRNA	miRNA	miRNA	miRNA	miRNA	miRNA	miRNA	miRNA	miRNA	miRNA	miRNA	miRNA	miRNA	miRNA	miRNA	miRNA	miRNA	miRNA	miRNA	miRNA	miRNA	miRNA	miRNA	miRNA	miRNA	miRNA	miRNA	miRNA	miRNA	miRNA
hsa-mir-3127	miRNA	miRNA	miRNA	miRNA	miRNA	miRNA	miRNA	miRNA	miRNA	miRNA	miRNA	miRNA	miRNA	miRNA	miRNA	miRNA	miRNA	miRNA	miRNA	miRNA	miRNA	miRNA	miRNA	miRNA	miRNA	miRNA	miRNA	miRNA	miRNA	miRNA	miRNA	miRNA
hsa-mir-3128	miRNA	miRNA	miRNA	miRNA	miRNA	miRNA	miRNA	miRNA	miRNA	miRNA	miRNA	miRNA	miRNA	miRNA	miRNA	miRNA	miRNA	miRNA	miRNA	miRNA	miRNA	miRNA	miRNA	miRNA	miRNA	miRNA	miRNA	miRNA	miRNA	miRNA	miRNA	miRNA
hsa-mir-3129	miRNA	miRNA	miRNA	miRNA	miRNA	miRNA	miRNA	miRNA	miRNA	miRNA	miRNA	miRNA	miRNA	miRNA	miRNA	miRNA	miRNA	miRNA	miRNA	miRNA	miRNA	miRNA	miRNA	miRNA	miRNA	miRNA	miRNA	miRNA	miRNA	miRNA	miRNA	miRNA
hsa-mir-3130-1	miRNA	miRNA	miRNA	miRNA	miRNA	miRNA	miRNA	miRNA	miRNA	miRNA	miRNA	miRNA	miRNA	miRNA	miRNA	miRNA	miRNA	miRNA	miRNA	miRNA	miRNA	miRNA	miRNA	miRNA	miRNA	miRNA	miRNA	miRNA	miRNA	miRNA	miRNA	miRNA
hsa-mir-3130-2	miRNA	miRNA	miRNA	miRNA	miRNA	miRNA	miRNA	miRNA	miRNA	miRNA	miRNA	miRNA	miRNA	miRNA	miRNA	miRNA	miRNA	miRNA	miRNA	miRNA	miRNA	miRNA	miRNA	miRNA	miRNA	miRNA	miRNA	miRNA	miRNA	miRNA	miRNA	miRNA
hsa-mir-3131	miRNA	miRNA	miRNA	miRNA	miRNA	miRNA	miRNA	miRNA	miRNA	miRNA	miRNA	miRNA	miRNA	miRNA	miRNA	miRNA	miRNA	miRNA	miRNA	negative	negative	miRNA	miRNA	miRNA	negative	negative	negative	miRNA	negative	miRNA	miRNA	miRNA
hsa-mir-3132	miRNA	miRNA	miRNA	miRNA	miRNA	miRNA	miRNA	miRNA	miRNA	miRNA	miRNA	miRNA	miRNA	miRNA	miRNA	miRNA	miRNA	miRNA	miRNA	miRNA	miRNA	miRNA	miRNA	miRNA	miRNA	miRNA	miRNA	miRNA	miRNA	miRNA	miRNA	miRNA
hsa-mir-3133	miRNA	miRNA	miRNA	miRNA	miRNA	miRNA	miRNA	miRNA	miRNA	miRNA	miRNA	miRNA	miRNA	miRNA	miRNA	miRNA	miRNA	miRNA	miRNA	miRNA	miRNA	miRNA	miRNA	miRNA	miRNA	miRNA	miRNA	miRNA	miRNA	miRNA	miRNA	miRNA
hsa-mir-3134	miRNA	miRNA	miRNA	miRNA	miRNA	miRNA	miRNA	miRNA	miRNA	miRNA	miRNA	miRNA	miRNA	miRNA	miRNA	miRNA	miRNA	miRNA	miRNA	miRNA	miRNA	miRNA	miRNA	miRNA	miRNA	miRNA	miRNA	miRNA	miRNA	miRNA	miRNA	miRNA
hsa-mir-3135a	miRNA	miRNA	miRNA	miRNA	miRNA	miRNA	miRNA	miRNA	miRNA	miRNA	miRNA	miRNA	miRNA	miRNA	miRNA	miRNA	miRNA	miRNA	miRNA	miRNA	miRNA	miRNA	miRNA	miRNA	miRNA	miRNA	miRNA	miRNA	miRNA	miRNA	miRNA	miRNA
hsa-mir-466	miRNA	miRNA	miRNA	miRNA	miRNA	miRNA	miRNA	miRNA	miRNA	miRNA	miRNA	miRNA	miRNA	miRNA	miRNA	miRNA	miRNA	miRNA	miRNA	miRNA	miRNA	miRNA	miRNA	miRNA	miRNA	miRNA	miRNA	miRNA	miRNA	miRNA	miRNA	miRNA
hsa-mir-3136	miRNA	miRNA	miRNA	miRNA	miRNA	miRNA	miRNA	miRNA	miRNA	miRNA	miRNA	miRNA	miRNA	miRNA	miRNA	miRNA	miRNA	miRNA	miRNA	miRNA	miRNA	miRNA	miRNA	miRNA	miRNA	miRNA	miRNA	miRNA	miRNA	miRNA	miRNA	miRNA
hsa-mir-544b	miRNA	miRNA	miRNA	miRNA	miRNA	miRNA	miRNA	miRNA	miRNA	miRNA	miRNA	miRNA	miRNA	miRNA	miRNA	miRNA	miRNA	miRNA	miRNA	miRNA	miRNA	miRNA	miRNA	miRNA	miRNA	miRNA	miRNA	miRNA	miRNA	miRNA	miRNA	miRNA
hsa-mir-3137	miRNA	miRNA	miRNA	miRNA	miRNA	miRNA	miRNA	miRNA	miRNA	miRNA	miRNA	miRNA	miRNA	miRNA	miRNA	miRNA	miRNA	miRNA	miRNA	miRNA	miRNA	miRNA	miRNA	miRNA	miRNA	miRNA	miRNA	miRNA	miRNA	miRNA	miRNA	miRNA
hsa-mir-3138	miRNA	miRNA	miRNA	miRNA	miRNA	miRNA	miRNA	miRNA	miRNA	miRNA	miRNA	miRNA	miRNA	miRNA	miRNA	miRNA	miRNA	miRNA	miRNA	miRNA	miRNA	miRNA	miRNA	miRNA	miRNA	miRNA	miRNA	miRNA	miRNA	miRNA	miRNA	miRNA
hsa-mir-3139	miRNA	miRNA	miRNA	miRNA	miRNA	miRNA	miRNA	miRNA	miRNA	miRNA	miRNA	miRNA	miRNA	miRNA	miRNA	miRNA	miRNA	miRNA	miRNA	negative	negative	miRNA	miRNA	miRNA	miRNA	negative	negative	miRNA	negative	miRNA	miRNA	miRNA
hsa-mir-3140	miRNA	miRNA	miRNA	miRNA	miRNA	miRNA	miRNA	miRNA	miRNA	miRNA	miRNA	miRNA	miRNA	miRNA	miRNA	miRNA	miRNA	miRNA	miRNA	miRNA	miRNA	miRNA	miRNA	miRNA	miRNA	miRNA	miRNA	miRNA	miRNA	miRNA	miRNA	miRNA
hsa-mir-548t	miRNA	miRNA	miRNA	miRNA	miRNA	miRNA	miRNA	miRNA	miRNA	miRNA	miRNA	miRNA	miRNA	miRNA	miRNA	miRNA	miRNA	miRNA	miRNA	miRNA	miRNA	miRNA	miRNA	miRNA	miRNA	miRNA	miRNA	miRNA	miRNA	miRNA	miRNA	miRNA
hsa-mir-3141	miRNA	miRNA	miRNA	miRNA	miRNA	miRNA	miRNA	miRNA	miRNA	miRNA	miRNA	miRNA	miRNA	miRNA	miRNA	miRNA	miRNA	miRNA	miRNA	miRNA	miRNA	miRNA	miRNA	miRNA	miRNA	miRNA	miRNA	miRNA	miRNA	miRNA	miRNA	miRNA
hsa-mir-3142	miRNA	miRNA	miRNA	miRNA	miRNA	miRNA	miRNA	miRNA	miRNA	miRNA	miRNA	miRNA	miRNA	miRNA	miRNA	miRNA	miRNA	miRNA	miRNA	miRNA	miRNA	miRNA	miRNA	miRNA	miRNA	miRNA	miRNA	miRNA	miRNA	miRNA	miRNA	miRNA
hsa-mir-3143	miRNA	miRNA	miRNA	miRNA	miRNA	miRNA	miRNA	miRNA	miRNA	miRNA	miRNA	miRNA	miRNA	miRNA	miRNA	miRNA	miRNA	miRNA	miRNA	miRNA	miRNA	miRNA	miRNA	miRNA	miRNA	miRNA	miRNA	miRNA	miRNA	miRNA	miRNA	miRNA
hsa-mir-548u	miRNA	miRNA	miRNA	miRNA	miRNA	miRNA	miRNA	miRNA	miRNA	miRNA	miRNA	miRNA	miRNA	miRNA	miRNA	miRNA	miRNA	miRNA	miRNA	miRNA	miRNA	miRNA	miRNA	miRNA	miRNA	miRNA	miRNA	miRNA	miRNA	miRNA	miRNA	miRNA
hsa-mir-3144	miRNA	miRNA	miRNA	miRNA	miRNA	miRNA	miRNA	miRNA	miRNA	miRNA	miRNA	miRNA	miRNA	miRNA	miRNA	miRNA	miRNA	miRNA	miRNA	miRNA	miRNA	miRNA	miRNA	miRNA	miRNA	miRNA	miRNA	miRNA	miRNA	miRNA	miRNA	miRNA
hsa-mir-3145	miRNA	miRNA	miRNA	miRNA	miRNA	miRNA	miRNA	miRNA	miRNA	miRNA	miRNA	miRNA	miRNA	miRNA	miRNA	miRNA	miRNA	miRNA	miRNA	miRNA	miRNA	miRNA	miRNA	miRNA	miRNA	miRNA	miRNA	miRNA	miRNA	miRNA	miRNA	miRNA
hsa-mir-1273c	miRNA	miRNA	miRNA	miRNA	miRNA	miRNA	miRNA	miRNA	miRNA	miRNA	miRNA	miRNA	miRNA	miRNA	miRNA	miRNA	miRNA	miRNA	miRNA	miRNA	miRNA	miRNA	miRNA	miRNA	miRNA	miRNA	miRNA	miRNA	miRNA	miRNA	miRNA	miRNA
hsa-mir-3146	miRNA	miRNA	miRNA	miRNA	miRNA	miRNA	miRNA	miRNA	miRNA	miRNA	miRNA	miRNA	miRNA	miRNA	miRNA	miRNA	miRNA	miRNA	miRNA	miRNA	miRNA	miRNA	miRNA	miRNA	miRNA	miRNA	miRNA	miRNA	miRNA	miRNA	miRNA	miRNA
hsa-mir-3147	miRNA	miRNA	miRNA	miRNA	miRNA	miRNA	miRNA	miRNA	miRNA	miRNA	miRNA	miRNA	miRNA	miRNA	miRNA	miRNA	miRNA	miRNA	miRNA	miRNA	miRNA	miRNA	miRNA	miRNA	miRNA	miRNA	miRNA	miRNA	miRNA	miRNA	miRNA	miRNA
hsa-mir-548v	miRNA	miRNA	miRNA	miRNA	miRNA	miRNA	miRNA	miRNA	miRNA	miRNA	miRNA	miRNA	miRNA	miRNA	miRNA	miRNA	miRNA	miRNA	miRNA	miRNA	miRNA	miRNA	miRNA	miRNA	miRNA	miRNA	miRNA	miRNA	miRNA	miRNA	miRNA	miRNA
hsa-mir-3149	miRNA	miRNA	miRNA	miRNA	miRNA	miRNA	miRNA	miRNA	miRNA	miRNA	miRNA	miRNA	miRNA	miRNA	miRNA	miRNA	miRNA	miRNA	miRNA	miRNA	miRNA	miRNA	miRNA	miRNA	miRNA	miRNA	miRNA	miRNA	miRNA	miRNA	miRNA	miRNA
hsa-mir-3150a	miRNA	miRNA	miRNA	miRNA	miRNA	miRNA	miRNA	miRNA	miRNA	miRNA	miRNA	miRNA	miRNA	miRNA	miRNA	miRNA	miRNA	miRNA	miRNA	miRNA	miRNA	miRNA	miRNA	miRNA	miRNA	miRNA	miRNA	miRNA	miRNA	miRNA	miRNA	miRNA
hsa-mir-3151	miRNA	miRNA	miRNA	miRNA	miRNA	miRNA	miRNA	miRNA	miRNA	miRNA	miRNA	miRNA	miRNA	miRNA	miRNA	miRNA	miRNA	miRNA	miRNA	miRNA	miRNA	miRNA	miRNA	miRNA	miRNA	miRNA	miRNA	miRNA	miRNA	miRNA	miRNA	miRNA
hsa-mir-3152	miRNA	miRNA	miRNA	miRNA	miRNA	miRNA	miRNA	miRNA	miRNA	miRNA	miRNA	miRNA	miRNA	miRNA	miRNA	miRNA	miRNA	miRNA	miRNA	miRNA	miRNA	miRNA	miRNA	miRNA	miRNA	miRNA	miRNA	miRNA	miRNA	miRNA	miRNA	miRNA
hsa-mir-3153	miRNA	miRNA	miRNA	miRNA	miRNA	miRNA	miRNA	miRNA	miRNA	miRNA	miRNA	miRNA	miRNA	miRNA	miRNA	miRNA	miRNA	miRNA	miRNA	miRNA	miRNA	miRNA	miRNA	miRNA	miRNA	miRNA	miRNA	miRNA	miRNA	miRNA	miRNA	miRNA
hsa-mir-3074	miRNA	miRNA	miRNA	miRNA	miRNA	miRNA	miRNA	miRNA	miRNA	miRNA	miRNA	miRNA	miRNA	miRNA	miRNA	miRNA	miRNA	miRNA	miRNA	miRNA	miRNA	miRNA	miRNA	miRNA	miRNA	miRNA	negative	miRNA	miRNA	miRNA	miRNA	miRNA
hsa-mir-3154	miRNA	miRNA	miRNA	miRNA	miRNA	miRNA	miRNA	miRNA	miRNA	miRNA	miRNA	miRNA	miRNA	miRNA	miRNA	miRNA	miRNA	miRNA	miRNA	miRNA	miRNA	miRNA	miRNA	miRNA	miRNA	miRNA	negative	miRNA	miRNA	miRNA	miRNA	miRNA
hsa-mir-3155a	miRNA	miRNA	miRNA	miRNA	miRNA	miRNA	miRNA	miRNA	miRNA	miRNA	miRNA	miRNA	miRNA	miRNA	miRNA	miRNA	miRNA	miRNA	miRNA	miRNA	miRNA	miRNA	miRNA	miRNA	miRNA	miRNA	miRNA	miRNA	miRNA	miRNA	miRNA	miRNA
hsa-mir-3158-1	miRNA	miRNA	miRNA	miRNA	miRNA	miRNA	miRNA	miRNA	miRNA	miRNA	miRNA	miRNA	miRNA	miRNA	miRNA	miRNA	miRNA	miRNA	miRNA	miRNA	miRNA	miRNA	miRNA	miRNA	miRNA	miRNA	miRNA	miRNA	miRNA	miRNA	miRNA	miRNA
hsa-mir-3158-2	miRNA	miRNA	miRNA	miRNA	miRNA	miRNA	miRNA	miRNA	miRNA	miRNA	miRNA	miRNA	miRNA	miRNA	miRNA	miRNA	miRNA	miRNA	miRNA	miRNA	miRNA	miRNA	miRNA	miRNA	miRNA	miRNA	miRNA	miRNA	miRNA	miRNA	miRNA	miRNA
hsa-mir-3159	miRNA	miRNA	miRNA	miRNA	miRNA	miRNA	miRNA	miRNA	miRNA	miRNA	miRNA	miRNA	miRNA	miRNA	miRNA	miRNA	miRNA	miRNA	miRNA	miRNA	miRNA	miRNA	miRNA	miRNA	miRNA	miRNA	miRNA	miRNA	miRNA	miRNA	miRNA	miRNA
hsa-mir-3160-1	miRNA	miRNA	miRNA	miRNA	miRNA	miRNA	miRNA	miRNA	miRNA	miRNA	miRNA	miRNA	miRNA	miRNA	miRNA	miRNA	miRNA	miRNA	miRNA	miRNA	miRNA	miRNA	miRNA	miRNA	miRNA	miRNA	miRNA	miRNA	miRNA	miRNA	miRNA	miRNA
hsa-mir-3160-2	miRNA	miRNA	miRNA	miRNA	miRNA	miRNA	miRNA	miRNA	miRNA	miRNA	miRNA	miRNA	miRNA	miRNA	miRNA	miRNA	miRNA	miRNA	miRNA	miRNA	miRNA	miRNA	miRNA	miRNA	miRNA	miRNA	miRNA	miRNA	miRNA	miRNA	miRNA	miRNA
hsa-mir-3162	miRNA	miRNA	miRNA	miRNA	miRNA	miRNA	miRNA	miRNA	miRNA	miRNA	miRNA	miRNA	miRNA	miRNA	miRNA	miRNA	miRNA	miRNA	miRNA	miRNA	miRNA	miRNA	miRNA	miRNA	miRNA	miRNA	miRNA	miRNA	miRNA	miRNA	miRNA	miRNA
hsa-mir-3163	miRNA	miRNA	miRNA	miRNA	miRNA	miRNA	miRNA	miRNA	miRNA	miRNA	miRNA	miRNA	miRNA	miRNA	miRNA	miRNA	miRNA	miRNA	miRNA	miRNA	miRNA	miRNA	miRNA	miRNA	miRNA	miRNA	miRNA	miRNA	miRNA	miRNA	miRNA	miRNA
hsa-mir-3164	miRNA	miRNA	miRNA	miRNA	miRNA	miRNA	miRNA	miRNA	miRNA	miRNA	miRNA	miRNA	miRNA	miRNA	miRNA	miRNA	miRNA	miRNA	miRNA	miRNA	miRNA	miRNA	miRNA	miRNA	miRNA	miRNA	miRNA	miRNA	miRNA	miRNA	miRNA	miRNA
hsa-mir-3165	miRNA	miRNA	miRNA	miRNA	miRNA	miRNA	miRNA	miRNA	miRNA	miRNA	miRNA	miRNA	miRNA	miRNA	miRNA	miRNA	miRNA	miRNA	miRNA	miRNA	miRNA	miRNA	miRNA	miRNA	miRNA	miRNA	miRNA	miRNA	miRNA	miRNA	miRNA	miRNA
hsa-mir-3166	miRNA	miRNA	miRNA	miRNA	miRNA	miRNA	miRNA	miRNA	miRNA	miRNA	miRNA	miRNA	miRNA	miRNA	miRNA	miRNA	miRNA	miRNA	miRNA	miRNA	miRNA	miRNA	miRNA	miRNA	miRNA	miRNA	miRNA	miRNA	miRNA	miRNA	miRNA	miRNA
hsa-mir-1260b	miRNA	miRNA	miRNA	miRNA	miRNA	miRNA	miRNA	miRNA	miRNA	miRNA	miRNA	negative	miRNA	miRNA	miRNA	miRNA	miRNA	miRNA	miRNA	miRNA	miRNA	miRNA	miRNA	miRNA	miRNA	miRNA	miRNA	miRNA	miRNA	miRNA	miRNA	miRNA
hsa-mir-3167	miRNA	miRNA	miRNA	miRNA	miRNA	miRNA	miRNA	miRNA	miRNA	miRNA	miRNA	miRNA	miRNA	miRNA	miRNA	miRNA	miRNA	miRNA	miRNA	miRNA	miRNA	miRNA	miRNA	miRNA	miRNA	miRNA	miRNA	miRNA	miRNA	miRNA	miRNA	miRNA
hsa-mir-3168	miRNA	negative	miRNA	negative	miRNA	miRNA	negative	miRNA	miRNA	miRNA	miRNA	miRNA	miRNA	negative	miRNA	miRNA	miRNA	negative	negative	negative	negative	negative	miRNA	negative	negative	negative	negative	miRNA	negative	negative	negative	negative
hsa-mir-3170	miRNA	miRNA	miRNA	miRNA	miRNA	miRNA	miRNA	miRNA	miRNA	miRNA	miRNA	miRNA	miRNA	miRNA	miRNA	miRNA	miRNA	miRNA	miRNA	miRNA	miRNA	miRNA	miRNA	miRNA	miRNA	miRNA	miRNA	miRNA	miRNA	miRNA	miRNA	miRNA
hsa-mir-3171	miRNA	miRNA	miRNA	miRNA	miRNA	miRNA	miRNA	miRNA	miRNA	miRNA	miRNA	miRNA	miRNA	miRNA	miRNA	miRNA	miRNA	miRNA	miRNA	miRNA	miRNA	miRNA	miRNA	miRNA	miRNA	miRNA	miRNA	miRNA	miRNA	miRNA	miRNA	miRNA
hsa-mir-3173	miRNA	miRNA	miRNA	miRNA	miRNA	miRNA	miRNA	miRNA	miRNA	miRNA	miRNA	miRNA	miRNA	miRNA	miRNA	miRNA	miRNA	miRNA	miRNA	miRNA	miRNA	miRNA	miRNA	miRNA	miRNA	miRNA	miRNA	miRNA	miRNA	miRNA	miRNA	miRNA
hsa-mir-1193	miRNA	miRNA	miRNA	miRNA	miRNA	miRNA	miRNA	miRNA	miRNA	miRNA	miRNA	miRNA	miRNA	miRNA	miRNA	miRNA	miRNA	miRNA	miRNA	miRNA	miRNA	miRNA	miRNA	miRNA	miRNA	miRNA	miRNA	miRNA	miRNA	miRNA	miRNA	miRNA
hsa-mir-323b	miRNA	miRNA	miRNA	miRNA	miRNA	miRNA	miRNA	miRNA	miRNA	miRNA	miRNA	miRNA	miRNA	miRNA	miRNA	miRNA	miRNA	miRNA	miRNA	miRNA	miRNA	miRNA	miRNA	miRNA	miRNA	miRNA	miRNA	miRNA	miRNA	miRNA	miRNA	miRNA
hsa-mir-3118-4	miRNA	miRNA	miRNA	miRNA	miRNA	miRNA	miRNA	miRNA	miRNA	miRNA	miRNA	miRNA	miRNA	miRNA	miRNA	miRNA	miRNA	miRNA	miRNA	miRNA	miRNA	miRNA	miRNA	miRNA	miRNA	miRNA	miRNA	miRNA	miRNA	miRNA	miRNA	miRNA
hsa-mir-3174	miRNA	miRNA	miRNA	miRNA	miRNA	miRNA	miRNA	miRNA	miRNA	miRNA	miRNA	miRNA	miRNA	miRNA	miRNA	miRNA	miRNA	miRNA	miRNA	miRNA	miRNA	miRNA	miRNA	miRNA	miRNA	miRNA	miRNA	miRNA	miRNA	miRNA	miRNA	miRNA
hsa-mir-3175	miRNA	miRNA	miRNA	miRNA	miRNA	miRNA	miRNA	miRNA	miRNA	miRNA	miRNA	miRNA	miRNA	miRNA	miRNA	miRNA	miRNA	miRNA	miRNA	miRNA	miRNA	miRNA	miRNA	miRNA	miRNA	miRNA	miRNA	negative	miRNA	miRNA	miRNA	miRNA
hsa-mir-3176	miRNA	miRNA	miRNA	miRNA	miRNA	miRNA	miRNA	miRNA	miRNA	miRNA	miRNA	miRNA	miRNA	miRNA	miRNA	miRNA	miRNA	miRNA	miRNA	miRNA	miRNA	miRNA	miRNA	miRNA	miRNA	miRNA	miRNA	miRNA	miRNA	miRNA	miRNA	miRNA
hsa-mir-3177	miRNA	miRNA	miRNA	miRNA	miRNA	miRNA	miRNA	negative	miRNA	miRNA	miRNA	miRNA	miRNA	miRNA	miRNA	miRNA	miRNA	miRNA	miRNA	miRNA	miRNA	miRNA	miRNA	miRNA	negative	miRNA	negative	miRNA	miRNA	miRNA	miRNA	miRNA
hsa-mir-3178	miRNA	miRNA	miRNA	miRNA	miRNA	miRNA	negative	miRNA	miRNA	miRNA	miRNA	miRNA	miRNA	miRNA	miRNA	miRNA	miRNA	miRNA	miRNA	miRNA	miRNA	miRNA	miRNA	miRNA	negative	miRNA	miRNA	miRNA	miRNA	miRNA	miRNA	miRNA
hsa-mir-3179-1	miRNA	miRNA	miRNA	miRNA	miRNA	miRNA	miRNA	miRNA	miRNA	miRNA	miRNA	miRNA	miRNA	miRNA	miRNA	miRNA	miRNA	miRNA	miRNA	miRNA	miRNA	miRNA	miRNA	miRNA	miRNA	miRNA	miRNA	miRNA	miRNA	miRNA	miRNA	miRNA
hsa-mir-3180-1	miRNA	miRNA	miRNA	miRNA	miRNA	miRNA	miRNA	miRNA	miRNA	miRNA	miRNA	miRNA	miRNA	negative	miRNA	miRNA	miRNA	miRNA	miRNA	miRNA	miRNA	miRNA	miRNA	miRNA	negative	miRNA	miRNA	miRNA	miRNA	miRNA	miRNA	miRNA
hsa-mir-3180-2	miRNA	miRNA	miRNA	miRNA	miRNA	miRNA	miRNA	miRNA	miRNA	miRNA	miRNA	miRNA	miRNA	miRNA	miRNA	miRNA	miRNA	miRNA	miRNA	miRNA	miRNA	miRNA	miRNA	miRNA	negative	miRNA	miRNA	miRNA	miRNA	miRNA	miRNA	miRNA
hsa-mir-3179-2	miRNA	miRNA	miRNA	miRNA	miRNA	miRNA	miRNA	miRNA	miRNA	miRNA	miRNA	miRNA	miRNA	miRNA	miRNA	miRNA	miRNA	miRNA	miRNA	miRNA	miRNA	miRNA	miRNA	miRNA	miRNA	miRNA	miRNA	miRNA	miRNA	miRNA	miRNA	miRNA
hsa-mir-3180-3	miRNA	miRNA	miRNA	miRNA	miRNA	miRNA	miRNA	miRNA	miRNA	miRNA	miRNA	miRNA	miRNA	negative	miRNA	miRNA	miRNA	miRNA	miRNA	miRNA	miRNA	miRNA	miRNA	miRNA	negative	miRNA	miRNA	miRNA	miRNA	miRNA	miRNA	miRNA
hsa-mir-3179-3	miRNA	miRNA	miRNA	miRNA	miRNA	miRNA	miRNA	miRNA	miRNA	miRNA	miRNA	miRNA	miRNA	miRNA	miRNA	miRNA	miRNA	miRNA	miRNA	miRNA	miRNA	miRNA	miRNA	miRNA	miRNA	miRNA	miRNA	miRNA	miRNA	miRNA	miRNA	miRNA
hsa-mir-548w	miRNA	miRNA	miRNA	miRNA	miRNA	miRNA	miRNA	miRNA	miRNA	miRNA	miRNA	miRNA	miRNA	miRNA	miRNA	miRNA	miRNA	miRNA	miRNA	miRNA	miRNA	miRNA	miRNA	miRNA	miRNA	miRNA	miRNA	miRNA	miRNA	miRNA	miRNA	miRNA
hsa-mir-3181	miRNA	miRNA	miRNA	miRNA	miRNA	miRNA	miRNA	miRNA	miRNA	miRNA	miRNA	miRNA	miRNA	miRNA	miRNA	miRNA	miRNA	miRNA	miRNA	miRNA	miRNA	miRNA	miRNA	miRNA	miRNA	miRNA	miRNA	miRNA	miRNA	miRNA	miRNA	miRNA
hsa-mir-3182	miRNA	miRNA	miRNA	miRNA	miRNA	miRNA	miRNA	miRNA	miRNA	miRNA	miRNA	miRNA	miRNA	miRNA	miRNA	miRNA	miRNA	miRNA	miRNA	miRNA	miRNA	miRNA	miRNA	miRNA	miRNA	miRNA	miRNA	miRNA	miRNA	miRNA	miRNA	miRNA
hsa-mir-3183	miRNA	miRNA	miRNA	miRNA	miRNA	miRNA	miRNA	miRNA	miRNA	miRNA	miRNA	negative	miRNA	miRNA	miRNA	miRNA	miRNA	miRNA	miRNA	miRNA	miRNA	miRNA	miRNA	miRNA	negative	miRNA	miRNA	miRNA	miRNA	miRNA	miRNA	miRNA
hsa-mir-3184	miRNA	miRNA	miRNA	miRNA	miRNA	miRNA	miRNA	miRNA	miRNA	miRNA	miRNA	miRNA	miRNA	miRNA	miRNA	miRNA	miRNA	miRNA	miRNA	negative	negative	miRNA	miRNA	miRNA	miRNA	negative	negative	miRNA	negative	miRNA	miRNA	miRNA
hsa-mir-3185	miRNA	miRNA	miRNA	miRNA	miRNA	miRNA	miRNA	negative	miRNA	miRNA	miRNA	miRNA	miRNA	miRNA	miRNA	miRNA	miRNA	miRNA	miRNA	miRNA	miRNA	miRNA	miRNA	miRNA	miRNA	miRNA	miRNA	miRNA	miRNA	miRNA	miRNA	miRNA
hsa-mir-3065	miRNA	miRNA	miRNA	miRNA	miRNA	miRNA	miRNA	miRNA	miRNA	miRNA	miRNA	miRNA	miRNA	miRNA	miRNA	miRNA	miRNA	miRNA	miRNA	miRNA	miRNA	miRNA	miRNA	miRNA	miRNA	miRNA	miRNA	miRNA	miRNA	miRNA	miRNA	miRNA
hsa-mir-3186	miRNA	miRNA	miRNA	miRNA	miRNA	miRNA	miRNA	miRNA	miRNA	miRNA	miRNA	miRNA	miRNA	miRNA	miRNA	miRNA	miRNA	miRNA	miRNA	miRNA	miRNA	miRNA	miRNA	miRNA	miRNA	miRNA	miRNA	miRNA	miRNA	miRNA	miRNA	miRNA
hsa-mir-3187	miRNA	miRNA	miRNA	miRNA	miRNA	miRNA	miRNA	miRNA	miRNA	miRNA	miRNA	miRNA	miRNA	miRNA	miRNA	miRNA	miRNA	miRNA	miRNA	miRNA	miRNA	miRNA	miRNA	miRNA	miRNA	miRNA	miRNA	miRNA	miRNA	miRNA	miRNA	miRNA
hsa-mir-3188	miRNA	miRNA	miRNA	miRNA	miRNA	miRNA	miRNA	miRNA	miRNA	miRNA	miRNA	miRNA	miRNA	miRNA	miRNA	miRNA	miRNA	miRNA	miRNA	miRNA	miRNA	miRNA	miRNA	miRNA	miRNA	miRNA	miRNA	miRNA	miRNA	miRNA	miRNA	miRNA
hsa-mir-3189	miRNA	miRNA	miRNA	miRNA	miRNA	miRNA	miRNA	miRNA	miRNA	miRNA	miRNA	miRNA	miRNA	miRNA	miRNA	miRNA	miRNA	miRNA	miRNA	miRNA	miRNA	miRNA	miRNA	miRNA	miRNA	miRNA	negative	miRNA	miRNA	miRNA	miRNA	miRNA
hsa-mir-320e	miRNA	miRNA	miRNA	miRNA	miRNA	miRNA	miRNA	miRNA	miRNA	miRNA	miRNA	miRNA	miRNA	miRNA	miRNA	miRNA	miRNA	miRNA	miRNA	miRNA	miRNA	miRNA	miRNA	miRNA	miRNA	miRNA	miRNA	miRNA	miRNA	miRNA	miRNA	miRNA
hsa-mir-3190	miRNA	miRNA	miRNA	miRNA	miRNA	miRNA	miRNA	miRNA	miRNA	miRNA	miRNA	miRNA	miRNA	miRNA	miRNA	miRNA	miRNA	miRNA	miRNA	miRNA	miRNA	miRNA	miRNA	miRNA	miRNA	miRNA	miRNA	miRNA	miRNA	miRNA	miRNA	miRNA
hsa-mir-3191	miRNA	miRNA	miRNA	miRNA	miRNA	miRNA	miRNA	miRNA	miRNA	miRNA	miRNA	miRNA	miRNA	miRNA	miRNA	miRNA	miRNA	miRNA	miRNA	miRNA	miRNA	miRNA	miRNA	miRNA	miRNA	miRNA	miRNA	miRNA	miRNA	miRNA	miRNA	miRNA
hsa-mir-3193	miRNA	miRNA	miRNA	miRNA	miRNA	miRNA	miRNA	miRNA	miRNA	miRNA	miRNA	miRNA	miRNA	miRNA	miRNA	miRNA	miRNA	miRNA	miRNA	miRNA	miRNA	miRNA	miRNA	miRNA	miRNA	miRNA	miRNA	miRNA	miRNA	miRNA	miRNA	miRNA
hsa-mir-3194	miRNA	miRNA	miRNA	miRNA	miRNA	miRNA	miRNA	miRNA	miRNA	miRNA	miRNA	miRNA	miRNA	miRNA	miRNA	miRNA	miRNA	miRNA	miRNA	negative	negative	miRNA	miRNA	miRNA	negative	miRNA	negative	miRNA	miRNA	miRNA	miRNA	miRNA
hsa-mir-3195	miRNA	candidate	miRNA	miRNA	miRNA	miRNA	miRNA	miRNA	miRNA	miRNA	miRNA	miRNA	miRNA	miRNA	miRNA	negative	negative	miRNA	miRNA	negative	negative	miRNA	miRNA	miRNA	negative	negative	negative	negative	miRNA	miRNA	miRNA	miRNA
hsa-mir-3196	miRNA	miRNA	miRNA	miRNA	miRNA	miRNA	miRNA	negative	miRNA	miRNA	miRNA	miRNA	miRNA	miRNA	miRNA	miRNA	miRNA	miRNA	miRNA	miRNA	miRNA	miRNA	miRNA	miRNA	miRNA	miRNA	miRNA	negative	miRNA	miRNA	miRNA	miRNA
hsa-mir-3156-3	miRNA	miRNA	miRNA	miRNA	miRNA	miRNA	miRNA	miRNA	miRNA	miRNA	miRNA	miRNA	miRNA	miRNA	miRNA	miRNA	miRNA	miRNA	miRNA	miRNA	miRNA	miRNA	miRNA	miRNA	miRNA	miRNA	miRNA	miRNA	miRNA	miRNA	miRNA	miRNA
hsa-mir-548x	miRNA	miRNA	miRNA	miRNA	miRNA	miRNA	miRNA	miRNA	miRNA	miRNA	miRNA	miRNA	miRNA	miRNA	miRNA	miRNA	miRNA	miRNA	miRNA	miRNA	miRNA	miRNA	miRNA	miRNA	miRNA	miRNA	miRNA	miRNA	miRNA	miRNA	miRNA	miRNA
hsa-mir-3197	miRNA	candidate	miRNA	miRNA	miRNA	miRNA	miRNA	negative	miRNA	miRNA	miRNA	miRNA	miRNA	miRNA	miRNA	miRNA	negative	miRNA	miRNA	negative	negative	miRNA	miRNA	miRNA	negative	negative	negative	miRNA	negative	miRNA	miRNA	miRNA
hsa-mir-3198-1	miRNA	miRNA	miRNA	miRNA	miRNA	miRNA	miRNA	miRNA	miRNA	miRNA	miRNA	miRNA	miRNA	miRNA	miRNA	miRNA	miRNA	miRNA	miRNA	miRNA	miRNA	miRNA	miRNA	miRNA	miRNA	miRNA	miRNA	miRNA	miRNA	miRNA	miRNA	miRNA
hsa-mir-3199-1	miRNA	miRNA	miRNA	miRNA	miRNA	miRNA	miRNA	miRNA	miRNA	miRNA	miRNA	miRNA	miRNA	miRNA	miRNA	miRNA	miRNA	miRNA	miRNA	miRNA	miRNA	miRNA	miRNA	miRNA	miRNA	miRNA	miRNA	miRNA	miRNA	miRNA	miRNA	miRNA
hsa-mir-3199-2	miRNA	miRNA	miRNA	miRNA	miRNA	miRNA	miRNA	miRNA	miRNA	miRNA	miRNA	miRNA	miRNA	miRNA	miRNA	miRNA	miRNA	miRNA	miRNA	miRNA	miRNA	miRNA	miRNA	miRNA	miRNA	miRNA	miRNA	miRNA	miRNA	miRNA	miRNA	miRNA
hsa-mir-3200	miRNA	miRNA	miRNA	miRNA	miRNA	miRNA	miRNA	miRNA	miRNA	miRNA	negative	miRNA	miRNA	miRNA	miRNA	miRNA	miRNA	miRNA	miRNA	miRNA	miRNA	miRNA	miRNA	miRNA	miRNA	miRNA	miRNA	miRNA	miRNA	miRNA	miRNA	miRNA
hsa-mir-3201	miRNA	miRNA	miRNA	miRNA	miRNA	miRNA	miRNA	miRNA	miRNA	miRNA	miRNA	miRNA	miRNA	miRNA	miRNA	miRNA	miRNA	miRNA	miRNA	miRNA	miRNA	miRNA	miRNA	miRNA	miRNA	miRNA	miRNA	miRNA	miRNA	miRNA	miRNA	miRNA
hsa-mir-514b	miRNA	miRNA	miRNA	miRNA	miRNA	miRNA	miRNA	miRNA	miRNA	miRNA	miRNA	miRNA	miRNA	miRNA	miRNA	miRNA	miRNA	miRNA	miRNA	miRNA	miRNA	miRNA	miRNA	miRNA	miRNA	miRNA	miRNA	miRNA	miRNA	miRNA	miRNA	miRNA
hsa-mir-3202-1	miRNA	miRNA	miRNA	miRNA	miRNA	miRNA	miRNA	miRNA	miRNA	miRNA	miRNA	miRNA	miRNA	miRNA	miRNA	miRNA	miRNA	miRNA	miRNA	miRNA	miRNA	miRNA	miRNA	miRNA	miRNA	miRNA	miRNA	miRNA	miRNA	miRNA	miRNA	miRNA
hsa-mir-3202-2	miRNA	miRNA	miRNA	miRNA	miRNA	miRNA	miRNA	miRNA	miRNA	miRNA	miRNA	miRNA	miRNA	miRNA	miRNA	miRNA	miRNA	miRNA	miRNA	miRNA	miRNA	miRNA	miRNA	miRNA	miRNA	miRNA	miRNA	miRNA	miRNA	miRNA	miRNA	miRNA
hsa-mir-1273d	miRNA	miRNA	miRNA	miRNA	miRNA	miRNA	miRNA	miRNA	miRNA	miRNA	miRNA	miRNA	miRNA	miRNA	miRNA	miRNA	miRNA	miRNA	miRNA	miRNA	miRNA	miRNA	miRNA	miRNA	miRNA	miRNA	miRNA	miRNA	miRNA	miRNA	miRNA	miRNA
hsa-mir-4295	miRNA	miRNA	miRNA	miRNA	miRNA	miRNA	miRNA	miRNA	miRNA	miRNA	miRNA	miRNA	miRNA	miRNA	miRNA	miRNA	miRNA	miRNA	miRNA	miRNA	negative	negative	miRNA	miRNA	miRNA	negative	negative	miRNA	miRNA	miRNA	miRNA	miRNA
hsa-mir-4296	miRNA	candidate	miRNA	miRNA	miRNA	miRNA	miRNA	miRNA	miRNA	miRNA	miRNA	miRNA	miRNA	miRNA	negative	miRNA	miRNA	negative	miRNA	miRNA	miRNA	miRNA	miRNA	miRNA	miRNA	miRNA	negative	miRNA	negative	miRNA	miRNA	miRNA
hsa-mir-4297	miRNA	miRNA	miRNA	miRNA	miRNA	miRNA	miRNA	negative	miRNA	miRNA	negative	miRNA	miRNA	miRNA	miRNA	miRNA	miRNA	miRNA	miRNA	miRNA	miRNA	miRNA	miRNA	miRNA	negative	miRNA	miRNA	miRNA	miRNA	miRNA	miRNA	miRNA
hsa-mir-378c	miRNA	miRNA	miRNA	miRNA	miRNA	miRNA	miRNA	miRNA	miRNA	miRNA	miRNA	miRNA	miRNA	negative	miRNA	miRNA	miRNA	miRNA	miRNA	negative	negative	miRNA	miRNA	miRNA	miRNA	negative	negative	miRNA	miRNA	miRNA	miRNA	miRNA
hsa-mir-4294	miRNA	miRNA	miRNA	miRNA	negative	miRNA	miRNA	negative	negative	miRNA	negative	miRNA	miRNA	miRNA	miRNA	miRNA	miRNA	miRNA	miRNA	miRNA	miRNA	miRNA	miRNA	miRNA	miRNA	miRNA	miRNA	miRNA	miRNA	miRNA	miRNA	miRNA
hsa-mir-4301	miRNA	miRNA	miRNA	miRNA	miRNA	miRNA	miRNA	miRNA	miRNA	miRNA	negative	miRNA	miRNA	miRNA	miRNA	miRNA	miRNA	miRNA	miRNA	miRNA	miRNA	miRNA	miRNA	miRNA	miRNA	miRNA	miRNA	miRNA	miRNA	miRNA	miRNA	miRNA
hsa-mir-4299	miRNA	miRNA	miRNA	miRNA	miRNA	miRNA	miRNA	miRNA	miRNA	miRNA	miRNA	miRNA	miRNA	miRNA	miRNA	miRNA	miRNA	miRNA	miRNA	miRNA	miRNA	miRNA	miRNA	miRNA	miRNA	miRNA	miRNA	miRNA	miRNA	miRNA	miRNA	miRNA
hsa-mir-4298	miRNA	negative	miRNA	negative	miRNA	negative	miRNA	miRNA	negative	negative	negative	miRNA	miRNA	miRNA	negative	miRNA	miRNA	negative	negative	negative	negative	negative	miRNA	negative	negative	negative	negative	miRNA	negative	negative	negative	negative
hsa-mir-4300	miRNA	miRNA	miRNA	miRNA	miRNA	miRNA	miRNA	miRNA	miRNA	miRNA	miRNA	miRNA	miRNA	negative	miRNA	miRNA	miRNA	miRNA	miRNA	negative	negative	miRNA	miRNA	miRNA	miRNA	negative	negative	miRNA	negative	miRNA	miRNA	miRNA
hsa-mir-4304	miRNA	miRNA	miRNA	miRNA	miRNA	miRNA	miRNA	miRNA	miRNA	miRNA	miRNA	miRNA	miRNA	miRNA	miRNA	miRNA	miRNA	miRNA	miRNA	miRNA	miRNA	miRNA	miRNA	miRNA	miRNA	miRNA	miRNA	miRNA	miRNA	miRNA	miRNA	miRNA
hsa-mir-4302	miRNA	negative	miRNA	negative	miRNA	miRNA	miRNA	miRNA	miRNA	miRNA	negative	negative	negative	miRNA	negative	miRNA	miRNA	negative	negative	negative	negative	negative	negative	negative	negative	negative	negative	negative	negative	negative	negative	negative
hsa-mir-4303	miRNA	miRNA	miRNA	miRNA	miRNA	miRNA	miRNA	miRNA	negative	miRNA	miRNA	miRNA	miRNA	miRNA	miRNA	miRNA	miRNA	miRNA	miRNA	miRNA	miRNA	negative	miRNA	miRNA	miRNA	miRNA	miRNA	miRNA	miRNA	miRNA	miRNA	miRNA
hsa-mir-4305	miRNA	negative	miRNA	miRNA	miRNA	miRNA	miRNA	miRNA	miRNA	miRNA	miRNA	miRNA	negative	miRNA	miRNA	miRNA	miRNA	miRNA	negative	negative	negative	negative	miRNA	miRNA	miRNA	negative	negative	miRNA	negative	miRNA	miRNA	negative
hsa-mir-4306	miRNA	miRNA	miRNA	miRNA	miRNA	miRNA	miRNA	miRNA	miRNA	miRNA	negative	miRNA	negative	miRNA	miRNA	miRNA	miRNA	miRNA	miRNA	miRNA	miRNA	miRNA	miRNA	miRNA	miRNA	miRNA	miRNA	miRNA	miRNA	miRNA	miRNA	miRNA
hsa-mir-4309	miRNA	miRNA	miRNA	miRNA	miRNA	miRNA	negative	miRNA	miRNA	miRNA	miRNA	miRNA	miRNA	miRNA	miRNA	miRNA	miRNA	miRNA	miRNA	negative	miRNA	miRNA	miRNA	miRNA	miRNA	miRNA	negative	miRNA	miRNA	miRNA	miRNA	miRNA
hsa-mir-4307	miRNA	miRNA	miRNA	miRNA	miRNA	miRNA	miRNA	miRNA	miRNA	miRNA	miRNA	miRNA	miRNA	miRNA	miRNA	miRNA	miRNA	miRNA	miRNA	miRNA	miRNA	miRNA	miRNA	miRNA	miRNA	miRNA	miRNA	miRNA	miRNA	miRNA	miRNA	miRNA
hsa-mir-4308	miRNA	miRNA	miRNA	miRNA	miRNA	miRNA	miRNA	miRNA	miRNA	miRNA	miRNA	miRNA	miRNA	miRNA	miRNA	miRNA	miRNA	miRNA	miRNA	miRNA	miRNA	miRNA	miRNA	miRNA	miRNA	miRNA	miRNA	miRNA	miRNA	miRNA	miRNA	miRNA
hsa-mir-4310	miRNA	candidate	miRNA	miRNA	miRNA	miRNA	miRNA	negative	miRNA	miRNA	miRNA	miRNA	miRNA	miRNA	miRNA	negative	miRNA	miRNA	miRNA	negative	negative	miRNA	miRNA	miRNA	negative	miRNA	miRNA	miRNA	miRNA	miRNA	miRNA	miRNA
hsa-mir-4311	miRNA	miRNA	miRNA	miRNA	miRNA	miRNA	miRNA	miRNA	miRNA	miRNA	miRNA	negative	miRNA	miRNA	miRNA	miRNA	miRNA	miRNA	miRNA	negative	negative	miRNA	miRNA	miRNA	negative	negative	negative	miRNA	miRNA	miRNA	miRNA	miRNA
hsa-mir-4312	miRNA	miRNA	miRNA	miRNA	miRNA	miRNA	miRNA	miRNA	miRNA	miRNA	miRNA	miRNA	miRNA	miRNA	miRNA	miRNA	miRNA	miRNA	miRNA	negative	negative	miRNA	miRNA	miRNA	negative	negative	negative	miRNA	negative	miRNA	miRNA	miRNA
hsa-mir-4313	miRNA	miRNA	miRNA	miRNA	miRNA	miRNA	miRNA	miRNA	miRNA	miRNA	miRNA	miRNA	miRNA	miRNA	miRNA	miRNA	miRNA	miRNA	miRNA	miRNA	miRNA	miRNA	miRNA	miRNA	miRNA	miRNA	miRNA	miRNA	miRNA	miRNA	miRNA	miRNA
hsa-mir-4315-1	negative	negative	negative	negative	negative	negative	miRNA	negative	negative	negative	negative	miRNA	negative	negative	negative	negative	negative	negative	negative	negative	negative	negative	negative	negative	negative	negative	negative	negative	negative	negative	negative	negative
hsa-mir-4316	miRNA	negative	miRNA	negative	miRNA	negative	miRNA	miRNA	negative	negative	miRNA	negative	miRNA	miRNA	negative	miRNA	miRNA	negative	negative	negative	negative	negative	negative	negative	negative	negative	negative	negative	negative	miRNA	miRNA	negative
hsa-mir-4314	miRNA	negative	miRNA	negative	miRNA	negative	miRNA	negative	miRNA	miRNA	negative	miRNA	miRNA	miRNA	negative	miRNA	miRNA	miRNA	negative	negative	negative	negative	miRNA	negative	negative	negative	negative	negative	negative	negative	miRNA	negative
hsa-mir-4318	miRNA	negative	miRNA	negative	miRNA	miRNA	miRNA	miRNA	negative	miRNA	negative	miRNA	miRNA	negative	negative	negative	miRNA	miRNA	negative	negative	negative	negative	miRNA	negative	miRNA	negative	negative	negative	negative	negative	negative	negative
hsa-mir-4319	miRNA	negative	miRNA	negative	miRNA	miRNA	miRNA	miRNA	miRNA	negative	miRNA	miRNA	negative	miRNA	miRNA	miRNA	miRNA	negative	negative	negative	negative	negative	miRNA	negative	negative	negative	negative	miRNA	negative	negative	miRNA	negative
hsa-mir-4320	miRNA	candidate	miRNA	miRNA	miRNA	miRNA	miRNA	miRNA	miRNA	miRNA	negative	negative	miRNA	miRNA	negative	miRNA	miRNA	negative	miRNA	miRNA	negative	miRNA	miRNA	miRNA	miRNA	miRNA	miRNA	miRNA	miRNA	negative	negative	miRNA
hsa-mir-4317	miRNA	candidate	miRNA	miRNA	miRNA	miRNA	miRNA	miRNA	miRNA	negative	negative	negative	miRNA	miRNA	miRNA	miRNA	miRNA	negative	miRNA	miRNA	miRNA	miRNA	miRNA	negative	miRNA	miRNA	miRNA	miRNA	miRNA	miRNA	negative	miRNA
hsa-mir-4322	miRNA	miRNA	miRNA	miRNA	miRNA	miRNA	miRNA	negative	miRNA	negative	negative	miRNA	miRNA	miRNA	miRNA	miRNA	miRNA	miRNA	miRNA	miRNA	miRNA	miRNA	miRNA	miRNA	negative	miRNA	miRNA	miRNA	miRNA	miRNA	miRNA	miRNA
hsa-mir-4321	miRNA	candidate	miRNA	miRNA	miRNA	negative	miRNA	negative	miRNA	miRNA	miRNA	miRNA	miRNA	negative	miRNA	miRNA	miRNA	miRNA	miRNA	miRNA	miRNA	miRNA	miRNA	miRNA	miRNA	miRNA	miRNA	miRNA	miRNA	miRNA	miRNA	miRNA
hsa-mir-4323	miRNA	miRNA	miRNA	miRNA	miRNA	miRNA	miRNA	miRNA	miRNA	negative	miRNA	miRNA	miRNA	miRNA	miRNA	miRNA	miRNA	miRNA	miRNA	miRNA	miRNA	miRNA	miRNA	miRNA	miRNA	miRNA	miRNA	miRNA	miRNA	miRNA	miRNA	miRNA
hsa-mir-4324	miRNA	miRNA	miRNA	miRNA	miRNA	miRNA	miRNA	miRNA	miRNA	miRNA	miRNA	miRNA	miRNA	negative	miRNA	miRNA	miRNA	miRNA	miRNA	miRNA	miRNA	miRNA	miRNA	miRNA	miRNA	miRNA	miRNA	miRNA	miRNA	miRNA	miRNA	miRNA
hsa-mir-4256	miRNA	miRNA	miRNA	miRNA	miRNA	miRNA	miRNA	miRNA	miRNA	miRNA	miRNA	miRNA	miRNA	miRNA	miRNA	miRNA	miRNA	miRNA	miRNA	miRNA	miRNA	negative	miRNA	miRNA	miRNA	miRNA	miRNA	miRNA	miRNA	miRNA	miRNA	miRNA
hsa-mir-4257	miRNA	negative	miRNA	negative	miRNA	negative	miRNA	negative	miRNA	miRNA	negative	miRNA	miRNA	miRNA	miRNA	miRNA	negative	miRNA	negative	negative	negative	negative	negative	negative	negative	negative	negative	negative	negative	negative	negative	negative
hsa-mir-4258	miRNA	miRNA	miRNA	miRNA	miRNA	miRNA	miRNA	miRNA	miRNA	miRNA	miRNA	miRNA	miRNA	miRNA	miRNA	miRNA	miRNA	miRNA	miRNA	miRNA	miRNA	miRNA	miRNA	miRNA	miRNA	miRNA	miRNA	miRNA	miRNA	miRNA	miRNA	miRNA
hsa-mir-4259	miRNA	negative	miRNA	negative	miRNA	negative	miRNA	miRNA	miRNA	miRNA	miRNA	miRNA	miRNA	miRNA	negative	negative	miRNA	miRNA	miRNA	negative	negative	negative	negative	negative	miRNA	negative	negative	negative	miRNA	miRNA	negative	negative
hsa-mir-4260	miRNA	negative	miRNA	miRNA	miRNA	miRNA	miRNA	negative	negative	negative	miRNA	miRNA	miRNA	miRNA	miRNA	miRNA	miRNA	miRNA	miRNA	negative	negative	negative	miRNA	miRNA	negative	negative	negative	miRNA	negative	miRNA	miRNA	negative
hsa-mir-4253	negative	negative	miRNA	negative	negative	negative	negative	negative	miRNA	negative	miRNA	negative	miRNA	miRNA	negative	miRNA	miRNA	negative	negative	negative	negative	negative	negative	negative	negative	negative	negative	negative	negative	negative	negative	negative
hsa-mir-4251	miRNA	negative	miRNA	negative	miRNA	miRNA	miRNA	miRNA	miRNA	negative	miRNA	negative	miRNA	miRNA	negative	miRNA	miRNA	negative	miRNA	negative	negative	miRNA	negative	miRNA	negative	negative	negative	miRNA	negative	negative	negative	negative
hsa-mir-4254	miRNA	miRNA	miRNA	miRNA	miRNA	miRNA	miRNA	miRNA	miRNA	miRNA	miRNA	miRNA	miRNA	miRNA	miRNA	miRNA	miRNA	miRNA	miRNA	miRNA	miRNA	miRNA	miRNA	miRNA	miRNA	miRNA	miRNA	miRNA	miRNA	miRNA	miRNA	miRNA
hsa-mir-4252	miRNA	miRNA	miRNA	miRNA	miRNA	miRNA	miRNA	miRNA	miRNA	miRNA	miRNA	miRNA	miRNA	miRNA	miRNA	miRNA	miRNA	miRNA	miRNA	negative	negative	miRNA	miRNA	miRNA	negative	negative	negative	miRNA	negative	miRNA	miRNA	miRNA
hsa-mir-4325	miRNA	negative	miRNA	negative	miRNA	miRNA	miRNA	negative	miRNA	miRNA	negative	miRNA	miRNA	miRNA	miRNA	miRNA	negative	miRNA	negative	negative	negative	negative	negative	negative	negative	negative	negative	negative	negative	negative	negative	negative
hsa-mir-4326	miRNA	negative	miRNA	negative	miRNA	miRNA	negative	miRNA	miRNA	miRNA	miRNA	miRNA	miRNA	negative	miRNA	miRNA	miRNA	negative	miRNA	negative	negative	miRNA	miRNA	negative	negative	negative	negative	negative	negative	miRNA	miRNA	negative
hsa-mir-4327	miRNA	candidate	miRNA	miRNA	miRNA	miRNA	miRNA	miRNA	negative	miRNA	miRNA	miRNA	miRNA	miRNA	miRNA	miRNA	miRNA	negative	miRNA	negative	negative	miRNA	miRNA	miRNA	miRNA	negative	negative	miRNA	negative	miRNA	miRNA	miRNA
hsa-mir-4261	miRNA	negative	miRNA	negative	miRNA	miRNA	miRNA	miRNA	negative	negative	miRNA	miRNA	negative	miRNA	miRNA	miRNA	miRNA	miRNA	negative	negative	negative	negative	miRNA	miRNA	negative	negative	negative	miRNA	negative	miRNA	miRNA	negative
hsa-mir-4265	miRNA	miRNA	miRNA	miRNA	miRNA	miRNA	miRNA	miRNA	miRNA	miRNA	miRNA	miRNA	miRNA	miRNA	miRNA	miRNA	miRNA	negative	negative	miRNA	miRNA	negative	negative	negative	miRNA	miRNA	miRNA	negative	miRNA	negative	negative	negative
hsa-mir-4266	miRNA	miRNA	miRNA	miRNA	miRNA	miRNA	miRNA	miRNA	miRNA	negative	miRNA	miRNA	miRNA	miRNA	miRNA	miRNA	miRNA	miRNA	miRNA	miRNA	miRNA	negative	miRNA	miRNA	miRNA	miRNA	miRNA	miRNA	miRNA	miRNA	miRNA	miRNA
hsa-mir-4267	miRNA	miRNA	miRNA	miRNA	miRNA	miRNA	miRNA	miRNA	miRNA	miRNA	miRNA	negative	miRNA	miRNA	miRNA	miRNA	miRNA	miRNA	miRNA	negative	negative	miRNA	miRNA	miRNA	negative	miRNA	negative	miRNA	miRNA	miRNA	miRNA	miRNA
hsa-mir-4262	miRNA	miRNA	miRNA	miRNA	miRNA	miRNA	miRNA	miRNA	miRNA	miRNA	miRNA	miRNA	miRNA	miRNA	miRNA	miRNA	miRNA	miRNA	miRNA	miRNA	miRNA	negative	miRNA	miRNA	miRNA	miRNA	miRNA	miRNA	miRNA	miRNA	miRNA	miRNA
hsa-mir-2355	miRNA	miRNA	miRNA	miRNA	miRNA	miRNA	miRNA	miRNA	miRNA	miRNA	miRNA	miRNA	miRNA	miRNA	miRNA	miRNA	miRNA	miRNA	miRNA	miRNA	miRNA	miRNA	miRNA	miRNA	miRNA	miRNA	miRNA	miRNA	miRNA	miRNA	miRNA	miRNA
hsa-mir-4268	miRNA	miRNA	miRNA	miRNA	miRNA	miRNA	miRNA	miRNA	miRNA	miRNA	miRNA	miRNA	miRNA	miRNA	miRNA	miRNA	miRNA	miRNA	miRNA	negative	negative	miRNA	miRNA	miRNA	miRNA	negative	negative	miRNA	negative	miRNA	miRNA	miRNA
hsa-mir-4269	miRNA	negative	miRNA	miRNA	miRNA	miRNA	miRNA	miRNA	negative	negative	negative	miRNA	miRNA	miRNA	miRNA	miRNA	miRNA	negative	miRNA	negative	negative	miRNA	miRNA	miRNA	negative	negative	negative	negative	negative	miRNA	miRNA	negative
hsa-mir-4263	negative	negative	negative	negative	negative	negative	negative	miRNA	negative	negative	miRNA	negative	negative	negative	negative	negative	negative	negative	negative	negative	negative	negative	negative	negative	negative	negative	negative	negative	negative	negative	negative	negative
hsa-mir-4264	miRNA	miRNA	miRNA	negative	miRNA	miRNA	miRNA	miRNA	miRNA	miRNA	miRNA	miRNA	miRNA	miRNA	miRNA	miRNA	miRNA	miRNA	negative	negative	negative	negative	miRNA	negative	miRNA	negative	negative	miRNA	negative	negative	negative	negative
hsa-mir-4270	miRNA	miRNA	miRNA	miRNA	miRNA	miRNA	miRNA	negative	miRNA	miRNA	miRNA	miRNA	miRNA	miRNA	miRNA	miRNA	miRNA	miRNA	miRNA	negative	negative	negative	miRNA	miRNA	negative	miRNA	negative	miRNA	negative	miRNA	miRNA	miRNA
hsa-mir-4271	miRNA	negative	miRNA	negative	miRNA	miRNA	negative	miRNA	miRNA	miRNA	miRNA	negative	miRNA	miRNA	miRNA	miRNA	miRNA	miRNA	negative	negative	negative	miRNA	miRNA	negative	miRNA	negative	negative	negative	negative	miRNA	negative	negative
hsa-mir-4272	miRNA	negative	miRNA	negative	negative	negative	miRNA	miRNA	negative	miRNA	miRNA	miRNA	negative	negative	miRNA	miRNA	negative	negative	negative	negative	negative	negative	miRNA	negative	miRNA	negative	negative	miRNA	miRNA	negative	negative	negative
hsa-mir-4273	miRNA	negative	miRNA	miRNA	miRNA	miRNA	miRNA	miRNA	negative	miRNA	miRNA	miRNA	miRNA	miRNA	miRNA	miRNA	miRNA	miRNA	miRNA	negative	negative	miRNA	miRNA	negative	miRNA	negative	negative	miRNA	negative	miRNA	negative	negative
hsa-mir-4276	miRNA	miRNA	miRNA	miRNA	negative	negative	miRNA	miRNA	miRNA	negative	negative	miRNA	negative	miRNA	miRNA	negative	miRNA	negative	miRNA	miRNA	miRNA	miRNA	miRNA	miRNA	miRNA	miRNA	miRNA	miRNA	miRNA	miRNA	miRNA	miRNA
hsa-mir-4275	miRNA	negative	miRNA	miRNA	negative	negative	miRNA	negative	miRNA	miRNA	negative	miRNA	negative	miRNA	negative	negative	miRNA	miRNA	miRNA	negative	negative	miRNA	miRNA	miRNA	miRNA	negative	negative	miRNA	negative	negative	negative	negative
hsa-mir-4281	miRNA	candidate	miRNA	miRNA	miRNA	miRNA	negative	negative	miRNA	miRNA	miRNA	miRNA	miRNA	miRNA	miRNA	miRNA	negative	negative	miRNA	negative	negative	miRNA	miRNA	miRNA	negative	negative	negative	miRNA	miRNA	miRNA	miRNA	miRNA
hsa-mir-4277	miRNA	miRNA	miRNA	miRNA	miRNA	miRNA	miRNA	miRNA	miRNA	miRNA	miRNA	miRNA	miRNA	miRNA	miRNA	miRNA	miRNA	miRNA	miRNA	negative	negative	negative	miRNA	miRNA	negative	negative	negative	miRNA	negative	miRNA	miRNA	negative
hsa-mir-4279	miRNA	miRNA	miRNA	miRNA	miRNA	negative	miRNA	miRNA	miRNA	miRNA	miRNA	negative	miRNA	miRNA	miRNA	miRNA	miRNA	negative	miRNA	miRNA	miRNA	negative	miRNA	miRNA	miRNA	miRNA	miRNA	miRNA	miRNA	miRNA	miRNA	miRNA
hsa-mir-4278	negative	negative	negative	negative	negative	negative	negative	negative	negative	negative	negative	negative	negative	negative	negative	miRNA	negative	miRNA	negative	negative	negative	miRNA	negative	negative	miRNA	negative	negative	negative	negative	negative	negative	negative
hsa-mir-4280	miRNA	miRNA	miRNA	miRNA	miRNA	negative	miRNA	miRNA	miRNA	miRNA	miRNA	miRNA	miRNA	miRNA	miRNA	miRNA	miRNA	miRNA	miRNA	negative	negative	miRNA	miRNA	miRNA	miRNA	negative	negative	miRNA	miRNA	miRNA	miRNA	miRNA
hsa-mir-4282	miRNA	miRNA	miRNA	miRNA	miRNA	miRNA	miRNA	miRNA	miRNA	miRNA	miRNA	miRNA	miRNA	miRNA	miRNA	miRNA	miRNA	miRNA	miRNA	miRNA	miRNA	miRNA	miRNA	miRNA	miRNA	miRNA	miRNA	miRNA	miRNA	miRNA	miRNA	miRNA
hsa-mir-4285	negative	negative	negative	negative	negative	negative	negative	negative	miRNA	negative	negative	negative	negative	negative	negative	negative	negative	negative	negative	negative	negative	negative	negative	negative	negative	negative	negative	negative	negative	negative	negative	negative
hsa-mir-4283-1	negative	negative	negative	negative	negative	negative	negative	miRNA	negative	negative	negative	miRNA	miRNA	negative	negative	negative	negative	negative	negative	negative	negative	negative	negative	negative	negative	negative	negative	negative	negative	negative	negative	negative
hsa-mir-4284	negative	negative	miRNA	negative	miRNA	negative	miRNA	negative	miRNA	negative	miRNA	miRNA	negative	negative	negative	negative	miRNA	miRNA	negative	negative	negative	negative	negative	negative	negative	negative	negative	negative	negative	negative	negative	negative
hsa-mir-4286	miRNA	negative	miRNA	miRNA	miRNA	miRNA	miRNA	miRNA	miRNA	miRNA	negative	negative	miRNA	negative	miRNA	negative	miRNA	miRNA	miRNA	negative	negative	miRNA	miRNA	negative	miRNA	negative	negative	miRNA	miRNA	negative	negative	negative
hsa-mir-4287	miRNA	miRNA	miRNA	miRNA	miRNA	miRNA	miRNA	miRNA	negative	miRNA	miRNA	miRNA	miRNA	miRNA	miRNA	miRNA	miRNA	miRNA	miRNA	negative	negative	miRNA	miRNA	miRNA	miRNA	negative	negative	miRNA	negative	miRNA	miRNA	miRNA
hsa-mir-4288	miRNA	miRNA	miRNA	miRNA	miRNA	miRNA	miRNA	miRNA	miRNA	miRNA	miRNA	miRNA	miRNA	miRNA	miRNA	miRNA	miRNA	miRNA	miRNA	miRNA	miRNA	miRNA	miRNA	miRNA	miRNA	miRNA	miRNA	miRNA	miRNA	miRNA	miRNA	miRNA
hsa-mir-4292	miRNA	negative	miRNA	negative	miRNA	miRNA	miRNA	negative	miRNA	miRNA	miRNA	miRNA	miRNA	miRNA	miRNA	miRNA	miRNA	miRNA	negative	negative	miRNA	negative	negative	negative	negative	miRNA	miRNA	negative	miRNA	miRNA	negative	negative
hsa-mir-4289	miRNA	miRNA	miRNA	miRNA	miRNA	miRNA	miRNA	miRNA	miRNA	miRNA	miRNA	miRNA	miRNA	negative	miRNA	miRNA	miRNA	miRNA	miRNA	negative	negative	miRNA	miRNA	miRNA	miRNA	negative	negative	miRNA	negative	miRNA	miRNA	miRNA
hsa-mir-4290	miRNA	miRNA	miRNA	miRNA	miRNA	miRNA	miRNA	miRNA	miRNA	miRNA	miRNA	miRNA	miRNA	miRNA	miRNA	miRNA	miRNA	miRNA	miRNA	miRNA	negative	miRNA	miRNA	miRNA	miRNA	miRNA	negative	negative	miRNA	miRNA	miRNA	miRNA
hsa-mir-4291	miRNA	negative	miRNA	miRNA	negative	miRNA	negative	miRNA	negative	miRNA	miRNA	negative	miRNA	miRNA	miRNA	miRNA	negative	miRNA	miRNA	negative	negative	miRNA	miRNA	miRNA	negative	negative	negative	negative	negative	miRNA	miRNA	negative
hsa-mir-4329	miRNA	miRNA	miRNA	miRNA	miRNA	negative	miRNA	miRNA	miRNA	miRNA	miRNA	negative	miRNA	miRNA	miRNA	miRNA	miRNA	miRNA	miRNA	miRNA	miRNA	miRNA	miRNA	miRNA	miRNA	miRNA	miRNA	miRNA	miRNA	miRNA	miRNA	miRNA
hsa-mir-4330	miRNA	miRNA	miRNA	miRNA	miRNA	miRNA	miRNA	miRNA	miRNA	miRNA	miRNA	miRNA	miRNA	miRNA	miRNA	miRNA	miRNA	miRNA	miRNA	miRNA	negative	miRNA	miRNA	miRNA	negative	negative	negative	miRNA	miRNA	miRNA	miRNA	miRNA
hsa-mir-500b	miRNA	miRNA	miRNA	miRNA	miRNA	miRNA	miRNA	miRNA	miRNA	miRNA	miRNA	miRNA	miRNA	miRNA	miRNA	miRNA	miRNA	miRNA	miRNA	negative	negative	miRNA	miRNA	miRNA	miRNA	negative	negative	miRNA	miRNA	miRNA	miRNA	miRNA
hsa-mir-1184-2	negative	negative	miRNA	negative	miRNA	miRNA	miRNA	negative	miRNA	negative	negative	miRNA	negative	miRNA	negative	negative	negative	miRNA	negative	negative	negative	negative	miRNA	negative	negative	negative	negative	negative	negative	negative	negative	negative
hsa-mir-1184-3	negative	negative	miRNA	negative	miRNA	miRNA	miRNA	negative	miRNA	negative	negative	miRNA	negative	miRNA	negative	negative	negative	miRNA	negative	negative	negative	negative	miRNA	negative	negative	negative	negative	negative	negative	negative	negative	negative
hsa-mir-1233-2	miRNA	candidate	miRNA	miRNA	negative	miRNA	miRNA	miRNA	miRNA	miRNA	negative	negative	negative	negative	miRNA	negative	miRNA	miRNA	miRNA	negative	negative	miRNA	negative	miRNA	negative	miRNA	negative	negative	miRNA	miRNA	miRNA	miRNA
hsa-mir-1244-2	negative	negative	miRNA	negative	negative	negative	negative	miRNA	negative	negative	negative	miRNA	miRNA	miRNA	negative	negative	miRNA	miRNA	negative	negative	negative	negative	miRNA	negative	miRNA	negative	negative	miRNA	miRNA	negative	negative	negative
hsa-mir-1244-3	negative	negative	miRNA	negative	negative	negative	negative	miRNA	negative	negative	negative	miRNA	miRNA	miRNA	negative	negative	miRNA	miRNA	negative	negative	negative	negative	miRNA	negative	miRNA	negative	negative	miRNA	miRNA	negative	negative	negative
hsa-mir-1972-2	miRNA	miRNA	miRNA	miRNA	miRNA	miRNA	miRNA	miRNA	miRNA	miRNA	miRNA	miRNA	miRNA	miRNA	miRNA	miRNA	miRNA	miRNA	miRNA	miRNA	miRNA	miRNA	miRNA	miRNA	miRNA	miRNA	miRNA	miRNA	miRNA	miRNA	miRNA	miRNA
hsa-mir-1302-9	miRNA	miRNA	miRNA	miRNA	miRNA	miRNA	miRNA	miRNA	miRNA	miRNA	miRNA	miRNA	miRNA	miRNA	miRNA	miRNA	miRNA	miRNA	miRNA	miRNA	miRNA	miRNA	miRNA	miRNA	miRNA	miRNA	miRNA	miRNA	miRNA	miRNA	miRNA	miRNA
hsa-mir-1302-10	miRNA	miRNA	miRNA	miRNA	miRNA	miRNA	miRNA	miRNA	miRNA	miRNA	miRNA	miRNA	miRNA	miRNA	miRNA	miRNA	miRNA	miRNA	miRNA	miRNA	miRNA	miRNA	miRNA	miRNA	miRNA	miRNA	miRNA	miRNA	miRNA	miRNA	miRNA	miRNA
hsa-mir-1302-11	miRNA	miRNA	miRNA	miRNA	miRNA	miRNA	miRNA	miRNA	miRNA	miRNA	miRNA	miRNA	miRNA	miRNA	miRNA	miRNA	miRNA	miRNA	miRNA	miRNA	miRNA	miRNA	miRNA	miRNA	miRNA	miRNA	miRNA	miRNA	miRNA	miRNA	miRNA	miRNA
hsa-mir-4283-2	negative	negative	negative	negative	negative	negative	negative	miRNA	negative	negative	negative	miRNA	miRNA	negative	negative	negative	negative	negative	negative	negative	negative	negative	negative	negative	negative	negative	negative	negative	negative	negative	negative	negative
hsa-mir-4315-2	negative	negative	negative	negative	negative	negative	miRNA	negative	negative	negative	negative	miRNA	negative	negative	negative	negative	negative	negative	negative	negative	negative	negative	negative	negative	negative	negative	negative	negative	negative	negative	negative	negative
hsa-mir-3605	miRNA	negative	miRNA	negative	miRNA	miRNA	miRNA	miRNA	miRNA	negative	negative	miRNA	miRNA	miRNA	negative	negative	miRNA	negative	negative	negative	negative	negative	negative	negative	negative	negative	negative	negative	negative	negative	negative	negative
hsa-mir-3606	miRNA	miRNA	miRNA	miRNA	miRNA	miRNA	miRNA	miRNA	miRNA	miRNA	miRNA	miRNA	miRNA	miRNA	miRNA	miRNA	miRNA	miRNA	miRNA	miRNA	miRNA	miRNA	miRNA	miRNA	miRNA	miRNA	miRNA	miRNA	miRNA	miRNA	miRNA	miRNA
hsa-mir-3607	miRNA	negative	miRNA	negative	miRNA	miRNA	miRNA	negative	negative	miRNA	negative	miRNA	miRNA	miRNA	negative	miRNA	negative	miRNA	negative	negative	negative	negative	miRNA	negative	miRNA	negative	negative	miRNA	negative	negative	negative	negative
hsa-mir-3609	miRNA	miRNA	miRNA	miRNA	miRNA	miRNA	miRNA	miRNA	miRNA	miRNA	miRNA	miRNA	miRNA	miRNA	miRNA	miRNA	miRNA	miRNA	miRNA	miRNA	miRNA	miRNA	miRNA	miRNA	miRNA	miRNA	miRNA	miRNA	miRNA	miRNA	miRNA	miRNA
hsa-mir-3610	miRNA	candidate	miRNA	miRNA	miRNA	miRNA	miRNA	negative	negative	miRNA	miRNA	miRNA	miRNA	miRNA	miRNA	negative	miRNA	miRNA	miRNA	miRNA	miRNA	miRNA	negative	miRNA	miRNA	miRNA	miRNA	miRNA	miRNA	miRNA	miRNA	miRNA
hsa-mir-3611	miRNA	miRNA	miRNA	miRNA	miRNA	miRNA	miRNA	miRNA	miRNA	miRNA	miRNA	miRNA	miRNA	miRNA	miRNA	miRNA	miRNA	miRNA	miRNA	miRNA	miRNA	miRNA	miRNA	miRNA	miRNA	miRNA	miRNA	miRNA	miRNA	miRNA	miRNA	miRNA
hsa-mir-3612	miRNA	candidate	miRNA	miRNA	miRNA	miRNA	negative	miRNA	miRNA	miRNA	miRNA	miRNA	miRNA	negative	miRNA	miRNA	miRNA	miRNA	miRNA	negative	negative	miRNA	miRNA	miRNA	miRNA	negative	negative	miRNA	negative	miRNA	miRNA	miRNA
hsa-mir-3613	miRNA	miRNA	miRNA	miRNA	miRNA	miRNA	miRNA	miRNA	miRNA	miRNA	miRNA	miRNA	miRNA	miRNA	miRNA	negative	miRNA	miRNA	miRNA	miRNA	miRNA	miRNA	miRNA	miRNA	miRNA	miRNA	miRNA	miRNA	miRNA	miRNA	miRNA	miRNA
hsa-mir-3614	miRNA	miRNA	miRNA	miRNA	miRNA	miRNA	miRNA	miRNA	miRNA	miRNA	miRNA	miRNA	miRNA	miRNA	miRNA	miRNA	miRNA	miRNA	miRNA	miRNA	miRNA	miRNA	miRNA	miRNA	miRNA	miRNA	miRNA	miRNA	miRNA	miRNA	miRNA	miRNA
hsa-mir-3615	miRNA	negative	miRNA	miRNA	miRNA	miRNA	negative	negative	negative	negative	miRNA	miRNA	miRNA	miRNA	miRNA	miRNA	miRNA	miRNA	miRNA	negative	negative	miRNA	miRNA	miRNA	negative	negative	negative	negative	negative	miRNA	miRNA	negative
hsa-mir-3616	miRNA	miRNA	miRNA	miRNA	miRNA	miRNA	miRNA	miRNA	miRNA	miRNA	miRNA	miRNA	miRNA	miRNA	miRNA	miRNA	miRNA	miRNA	miRNA	miRNA	miRNA	miRNA	miRNA	miRNA	miRNA	miRNA	miRNA	miRNA	miRNA	miRNA	miRNA	miRNA
hsa-mir-3617	miRNA	miRNA	miRNA	miRNA	miRNA	miRNA	miRNA	miRNA	negative	miRNA	miRNA	miRNA	miRNA	miRNA	miRNA	miRNA	miRNA	miRNA	miRNA	miRNA	miRNA	miRNA	miRNA	miRNA	miRNA	miRNA	miRNA	miRNA	miRNA	miRNA	miRNA	miRNA
hsa-mir-3618	miRNA	miRNA	miRNA	miRNA	miRNA	miRNA	miRNA	miRNA	miRNA	miRNA	miRNA	miRNA	negative	miRNA	miRNA	miRNA	miRNA	miRNA	miRNA	negative	negative	miRNA	miRNA	miRNA	miRNA	negative	negative	miRNA	miRNA	miRNA	miRNA	miRNA
hsa-mir-3619	miRNA	miRNA	miRNA	miRNA	miRNA	miRNA	miRNA	miRNA	miRNA	miRNA	miRNA	miRNA	miRNA	miRNA	miRNA	miRNA	miRNA	miRNA	miRNA	miRNA	miRNA	miRNA	miRNA	miRNA	miRNA	miRNA	miRNA	miRNA	miRNA	miRNA	miRNA	miRNA
hsa-mir-23c	miRNA	miRNA	miRNA	miRNA	miRNA	miRNA	miRNA	miRNA	miRNA	miRNA	miRNA	miRNA	miRNA	negative	miRNA	miRNA	miRNA	miRNA	miRNA	negative	negative	miRNA	miRNA	miRNA	miRNA	negative	negative	miRNA	miRNA	miRNA	miRNA	miRNA
hsa-mir-3620	miRNA	negative	miRNA	negative	miRNA	miRNA	miRNA	miRNA	miRNA	miRNA	miRNA	miRNA	negative	negative	miRNA	miRNA	miRNA	miRNA	negative	negative	negative	negative	negative	negative	negative	negative	negative	negative	negative	miRNA	miRNA	negative
hsa-mir-3621	miRNA	negative	miRNA	negative	miRNA	miRNA	negative	miRNA	negative	miRNA	miRNA	miRNA	miRNA	miRNA	miRNA	miRNA	negative	miRNA	miRNA	negative	negative	negative	negative	miRNA	negative	negative	negative	negative	negative	miRNA	miRNA	negative
hsa-mir-3622a	miRNA	miRNA	miRNA	miRNA	miRNA	miRNA	miRNA	miRNA	miRNA	miRNA	miRNA	miRNA	miRNA	miRNA	miRNA	miRNA	miRNA	miRNA	miRNA	miRNA	miRNA	miRNA	miRNA	miRNA	miRNA	miRNA	miRNA	miRNA	miRNA	miRNA	miRNA	miRNA
hsa-mir-3622b	miRNA	miRNA	miRNA	miRNA	miRNA	miRNA	miRNA	miRNA	miRNA	miRNA	miRNA	miRNA	miRNA	miRNA	miRNA	miRNA	miRNA	miRNA	miRNA	miRNA	miRNA	miRNA	miRNA	miRNA	miRNA	miRNA	miRNA	miRNA	miRNA	miRNA	miRNA	miRNA
hsa-mir-3646	miRNA	miRNA	miRNA	miRNA	miRNA	miRNA	miRNA	miRNA	miRNA	miRNA	miRNA	miRNA	miRNA	miRNA	miRNA	miRNA	miRNA	miRNA	miRNA	miRNA	miRNA	miRNA	miRNA	miRNA	miRNA	miRNA	miRNA	miRNA	miRNA	miRNA	miRNA	miRNA
hsa-mir-3648-1	miRNA	miRNA	miRNA	miRNA	miRNA	miRNA	miRNA	miRNA	miRNA	miRNA	miRNA	miRNA	miRNA	miRNA	miRNA	miRNA	miRNA	miRNA	miRNA	miRNA	miRNA	miRNA	miRNA	miRNA	miRNA	miRNA	miRNA	miRNA	miRNA	miRNA	miRNA	miRNA
hsa-mir-3649	miRNA	miRNA	miRNA	miRNA	miRNA	miRNA	miRNA	negative	miRNA	miRNA	miRNA	miRNA	miRNA	miRNA	miRNA	miRNA	miRNA	miRNA	miRNA	negative	negative	miRNA	miRNA	miRNA	miRNA	negative	negative	miRNA	negative	miRNA	miRNA	miRNA
hsa-mir-3650	miRNA	miRNA	miRNA	miRNA	miRNA	miRNA	miRNA	miRNA	miRNA	miRNA	miRNA	miRNA	miRNA	miRNA	miRNA	miRNA	miRNA	miRNA	miRNA	miRNA	miRNA	miRNA	miRNA	miRNA	miRNA	miRNA	miRNA	miRNA	miRNA	miRNA	miRNA	miRNA
hsa-mir-3651	negative	negative	negative	negative	negative	negative	negative	negative	negative	negative	negative	negative	miRNA	miRNA	negative	negative	negative	negative	negative	negative	negative	negative	negative	negative	negative	negative	negative	negative	negative	negative	negative	negative
hsa-mir-3652	miRNA	candidate	miRNA	miRNA	miRNA	miRNA	miRNA	miRNA	miRNA	miRNA	miRNA	miRNA	miRNA	miRNA	negative	miRNA	miRNA	miRNA	miRNA	negative	miRNA	miRNA	miRNA	miRNA	negative	negative	negative	negative	miRNA	miRNA	miRNA	miRNA
hsa-mir-3653	miRNA	miRNA	miRNA	miRNA	miRNA	miRNA	miRNA	miRNA	miRNA	miRNA	miRNA	miRNA	miRNA	miRNA	miRNA	miRNA	miRNA	miRNA	miRNA	negative	negative	negative	miRNA	miRNA	negative	negative	negative	miRNA	negative	miRNA	miRNA	negative
hsa-mir-3654	miRNA	negative	miRNA	negative	miRNA	miRNA	miRNA	negative	miRNA	miRNA	miRNA	miRNA	miRNA	negative	negative	miRNA	miRNA	negative	negative	negative	negative	negative	negative	negative	negative	negative	negative	negative	negative	negative	negative	negative
hsa-mir-3655	miRNA	negative	miRNA	miRNA	miRNA	miRNA	miRNA	negative	miRNA	miRNA	miRNA	miRNA	miRNA	miRNA	miRNA	miRNA	miRNA	miRNA	miRNA	negative	negative	negative	miRNA	miRNA	negative	negative	negative	miRNA	negative	miRNA	miRNA	negative
hsa-mir-3656	negative	negative	miRNA	negative	miRNA	negative	negative	miRNA	miRNA	negative	miRNA	negative	negative	miRNA	negative	miRNA	negative	miRNA	negative	negative	negative	negative	negative	negative	negative	negative	negative	negative	negative	negative	negative	negative
hsa-mir-3657	miRNA	miRNA	miRNA	miRNA	miRNA	miRNA	miRNA	miRNA	miRNA	miRNA	miRNA	miRNA	miRNA	miRNA	miRNA	miRNA	miRNA	miRNA	miRNA	miRNA	miRNA	miRNA	miRNA	miRNA	miRNA	miRNA	miRNA	miRNA	miRNA	miRNA	miRNA	miRNA
hsa-mir-3658	miRNA	negative	miRNA	negative	miRNA	miRNA	negative	miRNA	negative	miRNA	miRNA	miRNA	miRNA	miRNA	miRNA	miRNA	miRNA	miRNA	negative	negative	miRNA	negative	negative	negative	miRNA	miRNA	miRNA	negative	miRNA	negative	negative	negative
hsa-mir-1273e	miRNA	miRNA	miRNA	miRNA	miRNA	miRNA	miRNA	miRNA	miRNA	miRNA	miRNA	miRNA	miRNA	miRNA	miRNA	miRNA	miRNA	miRNA	miRNA	miRNA	miRNA	miRNA	miRNA	miRNA	miRNA	miRNA	miRNA	miRNA	miRNA	miRNA	miRNA	miRNA
hsa-mir-3659	miRNA	miRNA	miRNA	miRNA	miRNA	miRNA	miRNA	miRNA	miRNA	miRNA	miRNA	miRNA	miRNA	miRNA	miRNA	miRNA	miRNA	miRNA	miRNA	miRNA	miRNA	miRNA	miRNA	miRNA	miRNA	miRNA	miRNA	miRNA	miRNA	miRNA	miRNA	miRNA
hsa-mir-3660	miRNA	miRNA	miRNA	miRNA	miRNA	miRNA	miRNA	miRNA	miRNA	miRNA	miRNA	miRNA	miRNA	miRNA	miRNA	miRNA	miRNA	miRNA	miRNA	miRNA	miRNA	miRNA	miRNA	miRNA	miRNA	miRNA	miRNA	miRNA	miRNA	miRNA	miRNA	miRNA
hsa-mir-3661	miRNA	candidate	miRNA	miRNA	miRNA	miRNA	miRNA	miRNA	negative	miRNA	negative	miRNA	miRNA	miRNA	miRNA	miRNA	miRNA	miRNA	miRNA	negative	negative	miRNA	miRNA	miRNA	negative	negative	negative	miRNA	negative	miRNA	miRNA	miRNA
hsa-mir-3662	negative	negative	negative	negative	negative	negative	negative	negative	miRNA	miRNA	miRNA	negative	miRNA	miRNA	negative	negative	negative	negative	negative	negative	negative	negative	negative	negative	miRNA	negative	negative	negative	negative	negative	negative	negative
hsa-mir-3663	miRNA	miRNA	miRNA	miRNA	miRNA	miRNA	miRNA	miRNA	miRNA	miRNA	miRNA	miRNA	miRNA	miRNA	miRNA	miRNA	miRNA	miRNA	miRNA	miRNA	miRNA	miRNA	miRNA	miRNA	miRNA	miRNA	miRNA	miRNA	miRNA	miRNA	miRNA	miRNA
hsa-mir-3664	miRNA	miRNA	miRNA	miRNA	miRNA	miRNA	miRNA	miRNA	miRNA	miRNA	miRNA	miRNA	miRNA	miRNA	miRNA	miRNA	miRNA	miRNA	miRNA	miRNA	miRNA	miRNA	miRNA	miRNA	miRNA	miRNA	miRNA	miRNA	miRNA	miRNA	miRNA	miRNA
hsa-mir-3665	miRNA	miRNA	miRNA	miRNA	negative	miRNA	miRNA	miRNA	negative	miRNA	negative	miRNA	miRNA	negative	miRNA	miRNA	miRNA	miRNA	miRNA	miRNA	miRNA	miRNA	miRNA	miRNA	negative	miRNA	miRNA	miRNA	miRNA	miRNA	miRNA	miRNA
hsa-mir-3666	miRNA	candidate	miRNA	miRNA	miRNA	miRNA	negative	miRNA	miRNA	negative	negative	miRNA	miRNA	miRNA	negative	miRNA	miRNA	miRNA	miRNA	miRNA	negative	negative	miRNA	negative	miRNA	negative	negative	miRNA	miRNA	miRNA	miRNA	miRNA
hsa-mir-3667	miRNA	miRNA	miRNA	miRNA	miRNA	miRNA	miRNA	miRNA	miRNA	miRNA	miRNA	miRNA	miRNA	miRNA	miRNA	miRNA	miRNA	miRNA	miRNA	miRNA	miRNA	miRNA	miRNA	miRNA	miRNA	miRNA	miRNA	miRNA	miRNA	miRNA	miRNA	miRNA
hsa-mir-3668	miRNA	miRNA	miRNA	miRNA	miRNA	miRNA	miRNA	miRNA	miRNA	miRNA	miRNA	miRNA	miRNA	miRNA	miRNA	miRNA	miRNA	miRNA	miRNA	miRNA	miRNA	miRNA	miRNA	miRNA	miRNA	miRNA	miRNA	miRNA	miRNA	miRNA	miRNA	miRNA
hsa-mir-3670-1	miRNA	miRNA	miRNA	negative	miRNA	miRNA	miRNA	miRNA	miRNA	miRNA	miRNA	negative	miRNA	miRNA	miRNA	miRNA	miRNA	miRNA	miRNA	negative	negative	negative	miRNA	miRNA	negative	negative	negative	miRNA	negative	negative	miRNA	negative
hsa-mir-3671	miRNA	negative	miRNA	miRNA	miRNA	miRNA	negative	miRNA	negative	miRNA	miRNA	miRNA	miRNA	miRNA	miRNA	miRNA	miRNA	miRNA	miRNA	negative	negative	negative	miRNA	miRNA	miRNA	negative	negative	miRNA	miRNA	negative	negative	negative
hsa-mir-3672	miRNA	miRNA	miRNA	miRNA	miRNA	miRNA	miRNA	miRNA	miRNA	miRNA	miRNA	miRNA	miRNA	miRNA	miRNA	miRNA	miRNA	miRNA	miRNA	miRNA	miRNA	miRNA	miRNA	miRNA	miRNA	miRNA	miRNA	miRNA	miRNA	miRNA	miRNA	miRNA
hsa-mir-3674	miRNA	negative	miRNA	negative	miRNA	miRNA	miRNA	miRNA	miRNA	miRNA	negative	miRNA	miRNA	miRNA	negative	miRNA	miRNA	negative	negative	negative	negative	negative	miRNA	negative	miRNA	negative	negative	miRNA	negative	negative	negative	negative
hsa-mir-3675	miRNA	miRNA	miRNA	miRNA	miRNA	miRNA	miRNA	miRNA	miRNA	miRNA	miRNA	negative	miRNA	miRNA	miRNA	miRNA	miRNA	miRNA	miRNA	miRNA	miRNA	miRNA	miRNA	miRNA	miRNA	miRNA	miRNA	miRNA	miRNA	miRNA	miRNA	miRNA
hsa-mir-3677	miRNA	miRNA	miRNA	miRNA	miRNA	miRNA	miRNA	miRNA	miRNA	miRNA	miRNA	miRNA	miRNA	miRNA	miRNA	miRNA	miRNA	miRNA	miRNA	miRNA	miRNA	miRNA	miRNA	miRNA	miRNA	miRNA	miRNA	miRNA	miRNA	miRNA	miRNA	miRNA
hsa-mir-3678	miRNA	miRNA	miRNA	miRNA	miRNA	miRNA	miRNA	miRNA	miRNA	miRNA	miRNA	miRNA	miRNA	miRNA	miRNA	miRNA	miRNA	miRNA	miRNA	miRNA	miRNA	miRNA	miRNA	miRNA	miRNA	miRNA	miRNA	miRNA	miRNA	miRNA	miRNA	miRNA
hsa-mir-3679	miRNA	miRNA	miRNA	miRNA	miRNA	miRNA	miRNA	miRNA	miRNA	miRNA	miRNA	miRNA	miRNA	miRNA	miRNA	miRNA	miRNA	miRNA	miRNA	miRNA	miRNA	miRNA	miRNA	miRNA	miRNA	miRNA	miRNA	miRNA	miRNA	miRNA	miRNA	miRNA
hsa-mir-3680-1	miRNA	miRNA	miRNA	miRNA	miRNA	miRNA	miRNA	miRNA	miRNA	miRNA	miRNA	miRNA	miRNA	miRNA	miRNA	miRNA	miRNA	miRNA	miRNA	miRNA	miRNA	miRNA	miRNA	miRNA	miRNA	miRNA	miRNA	miRNA	miRNA	miRNA	miRNA	miRNA
hsa-mir-3681	miRNA	miRNA	miRNA	miRNA	miRNA	miRNA	miRNA	miRNA	miRNA	miRNA	miRNA	miRNA	miRNA	miRNA	miRNA	miRNA	miRNA	miRNA	miRNA	miRNA	miRNA	miRNA	miRNA	miRNA	miRNA	miRNA	miRNA	miRNA	miRNA	miRNA	miRNA	miRNA
hsa-mir-3682	miRNA	miRNA	miRNA	miRNA	miRNA	miRNA	miRNA	miRNA	miRNA	miRNA	miRNA	miRNA	miRNA	miRNA	miRNA	miRNA	miRNA	miRNA	miRNA	miRNA	miRNA	miRNA	miRNA	miRNA	miRNA	miRNA	miRNA	miRNA	miRNA	miRNA	miRNA	miRNA
hsa-mir-3683	miRNA	miRNA	miRNA	miRNA	miRNA	miRNA	miRNA	miRNA	miRNA	miRNA	miRNA	miRNA	miRNA	miRNA	miRNA	miRNA	miRNA	miRNA	miRNA	miRNA	miRNA	miRNA	miRNA	miRNA	miRNA	miRNA	miRNA	miRNA	miRNA	miRNA	miRNA	miRNA
hsa-mir-3684	miRNA	miRNA	miRNA	miRNA	miRNA	miRNA	miRNA	miRNA	miRNA	miRNA	miRNA	miRNA	miRNA	miRNA	miRNA	miRNA	miRNA	miRNA	miRNA	miRNA	miRNA	miRNA	miRNA	miRNA	miRNA	miRNA	miRNA	miRNA	miRNA	miRNA	miRNA	miRNA
hsa-mir-3685	miRNA	miRNA	miRNA	miRNA	miRNA	miRNA	miRNA	miRNA	miRNA	miRNA	miRNA	miRNA	miRNA	miRNA	miRNA	miRNA	miRNA	miRNA	miRNA	miRNA	miRNA	miRNA	miRNA	miRNA	miRNA	miRNA	miRNA	miRNA	miRNA	miRNA	miRNA	miRNA
hsa-mir-3686	miRNA	miRNA	miRNA	miRNA	miRNA	miRNA	miRNA	miRNA	miRNA	miRNA	miRNA	miRNA	miRNA	miRNA	miRNA	miRNA	miRNA	miRNA	miRNA	miRNA	miRNA	miRNA	miRNA	miRNA	miRNA	miRNA	miRNA	miRNA	miRNA	miRNA	miRNA	miRNA
hsa-mir-3687-1	miRNA	candidate	miRNA	miRNA	miRNA	miRNA	miRNA	miRNA	miRNA	miRNA	miRNA	miRNA	miRNA	miRNA	miRNA	miRNA	negative	negative	miRNA	miRNA	miRNA	miRNA	miRNA	miRNA	negative	miRNA	miRNA	miRNA	miRNA	miRNA	miRNA	miRNA
hsa-mir-3688-1	miRNA	miRNA	miRNA	miRNA	miRNA	miRNA	miRNA	miRNA	miRNA	miRNA	miRNA	miRNA	miRNA	miRNA	miRNA	miRNA	miRNA	miRNA	miRNA	miRNA	miRNA	miRNA	miRNA	miRNA	miRNA	miRNA	miRNA	miRNA	miRNA	miRNA	miRNA	miRNA
hsa-mir-3689a	miRNA	miRNA	miRNA	miRNA	miRNA	miRNA	miRNA	miRNA	miRNA	miRNA	miRNA	miRNA	miRNA	miRNA	miRNA	miRNA	miRNA	miRNA	miRNA	miRNA	miRNA	miRNA	miRNA	miRNA	miRNA	miRNA	miRNA	miRNA	miRNA	miRNA	miRNA	miRNA
hsa-mir-3690-1	miRNA	miRNA	miRNA	miRNA	miRNA	miRNA	miRNA	miRNA	miRNA	miRNA	miRNA	miRNA	miRNA	miRNA	miRNA	miRNA	miRNA	miRNA	miRNA	negative	negative	miRNA	miRNA	miRNA	miRNA	negative	negative	miRNA	negative	miRNA	miRNA	miRNA
hsa-mir-3691	miRNA	miRNA	miRNA	miRNA	miRNA	miRNA	miRNA	miRNA	miRNA	miRNA	miRNA	miRNA	miRNA	miRNA	miRNA	miRNA	miRNA	miRNA	miRNA	miRNA	miRNA	miRNA	miRNA	miRNA	miRNA	miRNA	miRNA	miRNA	miRNA	miRNA	miRNA	miRNA
hsa-mir-3713	miRNA	miRNA	miRNA	miRNA	miRNA	miRNA	miRNA	miRNA	miRNA	miRNA	miRNA	miRNA	miRNA	miRNA	miRNA	miRNA	miRNA	miRNA	miRNA	miRNA	miRNA	miRNA	miRNA	miRNA	miRNA	miRNA	miRNA	miRNA	miRNA	miRNA	miRNA	miRNA
hsa-mir-3714	miRNA	candidate	miRNA	miRNA	miRNA	miRNA	miRNA	negative	miRNA	miRNA	negative	miRNA	miRNA	miRNA	miRNA	miRNA	miRNA	miRNA	miRNA	negative	negative	miRNA	miRNA	miRNA	negative	miRNA	negative	miRNA	negative	miRNA	miRNA	miRNA
hsa-mir-3180-4	miRNA	miRNA	miRNA	miRNA	miRNA	miRNA	miRNA	miRNA	miRNA	miRNA	miRNA	miRNA	miRNA	miRNA	miRNA	miRNA	miRNA	miRNA	miRNA	miRNA	miRNA	miRNA	miRNA	miRNA	miRNA	miRNA	miRNA	miRNA	miRNA	miRNA	miRNA	miRNA
hsa-mir-3180-5	miRNA	miRNA	miRNA	miRNA	miRNA	miRNA	miRNA	miRNA	miRNA	miRNA	miRNA	miRNA	miRNA	miRNA	miRNA	miRNA	miRNA	miRNA	miRNA	miRNA	miRNA	miRNA	miRNA	miRNA	miRNA	miRNA	miRNA	miRNA	miRNA	miRNA	miRNA	miRNA
hsa-mir-3907	miRNA	candidate	miRNA	miRNA	miRNA	miRNA	miRNA	miRNA	miRNA	miRNA	miRNA	negative	negative	miRNA	miRNA	miRNA	miRNA	miRNA	miRNA	miRNA	miRNA	miRNA	miRNA	miRNA	miRNA	negative	negative	miRNA	miRNA	miRNA	miRNA	miRNA
hsa-mir-3689b	miRNA	miRNA	miRNA	miRNA	miRNA	miRNA	miRNA	miRNA	miRNA	miRNA	miRNA	miRNA	miRNA	miRNA	miRNA	miRNA	miRNA	miRNA	miRNA	miRNA	miRNA	miRNA	miRNA	miRNA	miRNA	miRNA	miRNA	miRNA	miRNA	miRNA	miRNA	miRNA
hsa-mir-3908	miRNA	miRNA	miRNA	miRNA	miRNA	miRNA	miRNA	miRNA	miRNA	miRNA	miRNA	miRNA	miRNA	miRNA	miRNA	miRNA	miRNA	miRNA	miRNA	miRNA	negative	miRNA	miRNA	negative	miRNA	negative	negative	miRNA	miRNA	miRNA	negative	miRNA
hsa-mir-3909	miRNA	miRNA	miRNA	miRNA	miRNA	miRNA	miRNA	miRNA	miRNA	miRNA	miRNA	miRNA	miRNA	miRNA	miRNA	miRNA	miRNA	miRNA	miRNA	miRNA	miRNA	miRNA	miRNA	miRNA	miRNA	miRNA	miRNA	miRNA	miRNA	miRNA	miRNA	miRNA
hsa-mir-3911	miRNA	miRNA	miRNA	miRNA	miRNA	miRNA	miRNA	miRNA	miRNA	miRNA	miRNA	miRNA	miRNA	miRNA	miRNA	miRNA	miRNA	miRNA	miRNA	miRNA	negative	miRNA	miRNA	miRNA	miRNA	negative	negative	miRNA	miRNA	miRNA	miRNA	miRNA
hsa-mir-3912	miRNA	miRNA	miRNA	miRNA	miRNA	miRNA	miRNA	miRNA	miRNA	miRNA	miRNA	miRNA	miRNA	miRNA	miRNA	miRNA	miRNA	miRNA	miRNA	miRNA	miRNA	miRNA	miRNA	miRNA	miRNA	miRNA	miRNA	miRNA	miRNA	miRNA	miRNA	miRNA
hsa-mir-3913-1	miRNA	miRNA	miRNA	miRNA	miRNA	miRNA	miRNA	miRNA	miRNA	miRNA	miRNA	miRNA	miRNA	miRNA	miRNA	miRNA	miRNA	miRNA	miRNA	miRNA	miRNA	miRNA	miRNA	miRNA	miRNA	miRNA	miRNA	miRNA	miRNA	miRNA	miRNA	miRNA
hsa-mir-3913-2	miRNA	miRNA	miRNA	miRNA	miRNA	miRNA	miRNA	miRNA	miRNA	miRNA	miRNA	miRNA	miRNA	miRNA	miRNA	miRNA	miRNA	miRNA	miRNA	miRNA	miRNA	miRNA	miRNA	miRNA	miRNA	miRNA	miRNA	miRNA	miRNA	miRNA	miRNA	miRNA
hsa-mir-3914-1	miRNA	miRNA	miRNA	miRNA	miRNA	miRNA	miRNA	miRNA	miRNA	miRNA	miRNA	miRNA	miRNA	miRNA	miRNA	miRNA	miRNA	miRNA	miRNA	miRNA	miRNA	miRNA	miRNA	miRNA	miRNA	miRNA	miRNA	miRNA	miRNA	miRNA	miRNA	miRNA
hsa-mir-3915	miRNA	miRNA	miRNA	miRNA	miRNA	miRNA	miRNA	miRNA	miRNA	miRNA	miRNA	miRNA	miRNA	miRNA	miRNA	miRNA	miRNA	miRNA	miRNA	miRNA	miRNA	miRNA	miRNA	miRNA	miRNA	miRNA	miRNA	miRNA	miRNA	miRNA	miRNA	miRNA
hsa-mir-3914-2	miRNA	miRNA	miRNA	miRNA	miRNA	miRNA	miRNA	miRNA	miRNA	miRNA	miRNA	miRNA	miRNA	miRNA	miRNA	miRNA	miRNA	miRNA	miRNA	miRNA	miRNA	miRNA	miRNA	miRNA	miRNA	miRNA	miRNA	miRNA	miRNA	miRNA	miRNA	miRNA
hsa-mir-3916	miRNA	negative	miRNA	negative	miRNA	miRNA	miRNA	miRNA	miRNA	miRNA	miRNA	miRNA	miRNA	negative	negative	miRNA	miRNA	miRNA	negative	negative	negative	miRNA	negative	negative	negative	negative	negative	negative	negative	negative	negative	negative
hsa-mir-3917	miRNA	negative	miRNA	negative	miRNA	miRNA	miRNA	miRNA	miRNA	miRNA	miRNA	miRNA	miRNA	miRNA	negative	miRNA	negative	miRNA	negative	negative	negative	negative	negative	negative	negative	negative	negative	negative	negative	negative	negative	negative
hsa-mir-3918	miRNA	miRNA	miRNA	miRNA	miRNA	miRNA	miRNA	miRNA	miRNA	miRNA	miRNA	miRNA	miRNA	miRNA	miRNA	miRNA	miRNA	miRNA	miRNA	miRNA	miRNA	miRNA	miRNA	miRNA	miRNA	miRNA	miRNA	miRNA	miRNA	miRNA	miRNA	miRNA
hsa-mir-3919	miRNA	miRNA	miRNA	miRNA	miRNA	miRNA	miRNA	miRNA	miRNA	miRNA	miRNA	miRNA	miRNA	miRNA	miRNA	miRNA	miRNA	miRNA	miRNA	miRNA	miRNA	miRNA	miRNA	miRNA	miRNA	miRNA	miRNA	miRNA	miRNA	miRNA	miRNA	miRNA
hsa-mir-3150b	miRNA	miRNA	miRNA	miRNA	miRNA	miRNA	miRNA	miRNA	miRNA	miRNA	miRNA	miRNA	miRNA	miRNA	miRNA	miRNA	miRNA	miRNA	miRNA	miRNA	miRNA	miRNA	miRNA	miRNA	miRNA	miRNA	miRNA	miRNA	miRNA	miRNA	miRNA	miRNA
hsa-mir-3920	miRNA	miRNA	miRNA	miRNA	miRNA	miRNA	miRNA	miRNA	miRNA	miRNA	miRNA	miRNA	miRNA	miRNA	miRNA	miRNA	miRNA	miRNA	miRNA	miRNA	miRNA	miRNA	miRNA	miRNA	miRNA	miRNA	miRNA	miRNA	miRNA	miRNA	miRNA	miRNA
hsa-mir-3921	miRNA	miRNA	miRNA	miRNA	miRNA	miRNA	miRNA	miRNA	miRNA	miRNA	miRNA	miRNA	miRNA	miRNA	miRNA	miRNA	miRNA	miRNA	miRNA	miRNA	miRNA	miRNA	miRNA	miRNA	miRNA	miRNA	miRNA	miRNA	miRNA	miRNA	miRNA	miRNA
hsa-mir-3922	miRNA	miRNA	miRNA	miRNA	miRNA	miRNA	miRNA	miRNA	miRNA	miRNA	miRNA	miRNA	miRNA	miRNA	miRNA	miRNA	miRNA	miRNA	miRNA	miRNA	miRNA	miRNA	miRNA	miRNA	miRNA	miRNA	miRNA	miRNA	miRNA	miRNA	miRNA	miRNA
hsa-mir-3923	miRNA	miRNA	miRNA	miRNA	miRNA	miRNA	miRNA	miRNA	miRNA	miRNA	miRNA	miRNA	miRNA	miRNA	miRNA	miRNA	miRNA	miRNA	miRNA	miRNA	miRNA	miRNA	miRNA	miRNA	miRNA	miRNA	miRNA	miRNA	miRNA	miRNA	miRNA	miRNA
hsa-mir-3910-2	miRNA	miRNA	miRNA	miRNA	miRNA	miRNA	miRNA	miRNA	miRNA	miRNA	miRNA	miRNA	miRNA	miRNA	miRNA	miRNA	miRNA	miRNA	miRNA	miRNA	miRNA	miRNA	miRNA	miRNA	miRNA	miRNA	miRNA	miRNA	miRNA	miRNA	miRNA	miRNA
hsa-mir-3924	miRNA	miRNA	miRNA	miRNA	miRNA	miRNA	miRNA	miRNA	miRNA	miRNA	miRNA	miRNA	miRNA	miRNA	miRNA	miRNA	miRNA	miRNA	miRNA	miRNA	miRNA	miRNA	miRNA	miRNA	miRNA	miRNA	miRNA	miRNA	miRNA	miRNA	miRNA	miRNA
hsa-mir-3925	miRNA	miRNA	miRNA	miRNA	miRNA	miRNA	miRNA	miRNA	miRNA	miRNA	miRNA	miRNA	miRNA	miRNA	miRNA	miRNA	miRNA	miRNA	miRNA	miRNA	miRNA	miRNA	miRNA	miRNA	miRNA	miRNA	miRNA	miRNA	miRNA	miRNA	miRNA	miRNA
hsa-mir-3926-1	miRNA	miRNA	miRNA	miRNA	miRNA	miRNA	miRNA	miRNA	miRNA	miRNA	miRNA	miRNA	miRNA	miRNA	miRNA	miRNA	miRNA	miRNA	miRNA	miRNA	miRNA	miRNA	miRNA	miRNA	miRNA	miRNA	miRNA	miRNA	miRNA	miRNA	miRNA	miRNA
hsa-mir-3927	miRNA	miRNA	miRNA	miRNA	miRNA	miRNA	miRNA	miRNA	miRNA	miRNA	miRNA	miRNA	miRNA	miRNA	miRNA	miRNA	miRNA	miRNA	miRNA	miRNA	miRNA	miRNA	miRNA	miRNA	miRNA	miRNA	miRNA	miRNA	miRNA	miRNA	miRNA	miRNA
hsa-mir-3926-2	miRNA	miRNA	miRNA	miRNA	miRNA	miRNA	miRNA	miRNA	miRNA	miRNA	miRNA	miRNA	miRNA	miRNA	miRNA	miRNA	miRNA	miRNA	miRNA	miRNA	miRNA	miRNA	miRNA	miRNA	miRNA	miRNA	miRNA	miRNA	miRNA	miRNA	miRNA	miRNA
hsa-mir-3928	miRNA	miRNA	miRNA	miRNA	miRNA	miRNA	miRNA	miRNA	miRNA	miRNA	miRNA	miRNA	miRNA	miRNA	miRNA	miRNA	miRNA	miRNA	miRNA	miRNA	miRNA	miRNA	miRNA	miRNA	miRNA	miRNA	miRNA	miRNA	miRNA	miRNA	miRNA	miRNA
hsa-mir-3929	miRNA	miRNA	miRNA	miRNA	miRNA	miRNA	miRNA	miRNA	miRNA	miRNA	miRNA	miRNA	miRNA	miRNA	miRNA	miRNA	miRNA	miRNA	miRNA	miRNA	miRNA	miRNA	miRNA	miRNA	miRNA	miRNA	miRNA	miRNA	miRNA	miRNA	miRNA	miRNA
hsa-mir-3934	miRNA	miRNA	miRNA	miRNA	miRNA	miRNA	miRNA	miRNA	miRNA	miRNA	miRNA	miRNA	miRNA	negative	miRNA	miRNA	miRNA	miRNA	miRNA	miRNA	negative	miRNA	miRNA	miRNA	miRNA	negative	negative	miRNA	miRNA	miRNA	miRNA	miRNA
hsa-mir-3935	miRNA	miRNA	miRNA	miRNA	miRNA	miRNA	miRNA	miRNA	miRNA	miRNA	miRNA	miRNA	miRNA	miRNA	miRNA	miRNA	miRNA	miRNA	miRNA	miRNA	miRNA	miRNA	miRNA	miRNA	miRNA	miRNA	miRNA	miRNA	miRNA	miRNA	miRNA	miRNA
hsa-mir-3938	miRNA	miRNA	miRNA	miRNA	miRNA	miRNA	miRNA	miRNA	miRNA	miRNA	miRNA	miRNA	miRNA	miRNA	miRNA	miRNA	miRNA	miRNA	miRNA	miRNA	miRNA	miRNA	miRNA	miRNA	miRNA	miRNA	miRNA	miRNA	miRNA	miRNA	miRNA	miRNA
hsa-mir-548y	miRNA	miRNA	miRNA	miRNA	miRNA	miRNA	miRNA	miRNA	miRNA	miRNA	miRNA	miRNA	miRNA	miRNA	miRNA	miRNA	miRNA	miRNA	miRNA	miRNA	miRNA	miRNA	miRNA	miRNA	miRNA	miRNA	miRNA	miRNA	miRNA	miRNA	miRNA	miRNA
hsa-mir-3939	miRNA	miRNA	miRNA	negative	miRNA	miRNA	miRNA	miRNA	miRNA	miRNA	negative	miRNA	miRNA	miRNA	miRNA	miRNA	miRNA	miRNA	negative	negative	negative	negative	miRNA	negative	miRNA	negative	negative	miRNA	negative	miRNA	miRNA	negative
hsa-mir-3940	miRNA	miRNA	miRNA	miRNA	miRNA	miRNA	miRNA	miRNA	miRNA	miRNA	miRNA	miRNA	miRNA	miRNA	miRNA	miRNA	miRNA	miRNA	miRNA	miRNA	miRNA	miRNA	miRNA	miRNA	miRNA	miRNA	miRNA	miRNA	miRNA	miRNA	miRNA	miRNA
hsa-mir-3942	miRNA	miRNA	miRNA	miRNA	miRNA	miRNA	miRNA	miRNA	miRNA	miRNA	miRNA	miRNA	miRNA	miRNA	miRNA	miRNA	miRNA	miRNA	miRNA	miRNA	miRNA	miRNA	miRNA	miRNA	miRNA	miRNA	miRNA	miRNA	miRNA	miRNA	miRNA	miRNA
hsa-mir-3943	miRNA	miRNA	miRNA	miRNA	miRNA	miRNA	miRNA	miRNA	miRNA	miRNA	miRNA	miRNA	miRNA	negative	miRNA	miRNA	miRNA	miRNA	miRNA	miRNA	miRNA	miRNA	miRNA	miRNA	miRNA	miRNA	miRNA	miRNA	miRNA	miRNA	miRNA	miRNA
hsa-mir-3944	miRNA	miRNA	miRNA	miRNA	miRNA	miRNA	miRNA	miRNA	miRNA	miRNA	miRNA	miRNA	miRNA	miRNA	miRNA	miRNA	miRNA	miRNA	miRNA	miRNA	miRNA	miRNA	miRNA	miRNA	miRNA	miRNA	miRNA	miRNA	miRNA	miRNA	miRNA	miRNA
hsa-mir-374c	miRNA	miRNA	miRNA	miRNA	miRNA	miRNA	miRNA	miRNA	miRNA	miRNA	miRNA	miRNA	miRNA	miRNA	miRNA	miRNA	miRNA	miRNA	miRNA	miRNA	miRNA	miRNA	miRNA	miRNA	miRNA	miRNA	miRNA	miRNA	miRNA	miRNA	miRNA	miRNA
hsa-mir-642b	miRNA	miRNA	miRNA	miRNA	miRNA	miRNA	miRNA	miRNA	miRNA	miRNA	miRNA	miRNA	miRNA	miRNA	miRNA	miRNA	miRNA	miRNA	miRNA	miRNA	miRNA	miRNA	miRNA	miRNA	miRNA	miRNA	miRNA	miRNA	miRNA	miRNA	miRNA	miRNA
hsa-mir-550b-1	miRNA	miRNA	miRNA	miRNA	miRNA	miRNA	miRNA	miRNA	miRNA	miRNA	miRNA	miRNA	miRNA	miRNA	miRNA	miRNA	miRNA	miRNA	miRNA	miRNA	miRNA	miRNA	miRNA	miRNA	miRNA	miRNA	miRNA	miRNA	miRNA	miRNA	miRNA	miRNA
hsa-mir-550b-2	miRNA	miRNA	miRNA	miRNA	miRNA	miRNA	miRNA	miRNA	miRNA	miRNA	miRNA	miRNA	miRNA	miRNA	miRNA	miRNA	miRNA	miRNA	miRNA	miRNA	miRNA	miRNA	miRNA	miRNA	miRNA	miRNA	miRNA	miRNA	miRNA	miRNA	miRNA	miRNA
hsa-mir-548z	miRNA	miRNA	miRNA	miRNA	miRNA	miRNA	miRNA	miRNA	miRNA	miRNA	miRNA	miRNA	miRNA	miRNA	miRNA	miRNA	miRNA	miRNA	miRNA	miRNA	miRNA	miRNA	miRNA	miRNA	miRNA	miRNA	miRNA	miRNA	miRNA	miRNA	miRNA	miRNA
hsa-mir-548aa-1	miRNA	miRNA	miRNA	miRNA	miRNA	miRNA	miRNA	miRNA	miRNA	miRNA	miRNA	miRNA	miRNA	miRNA	miRNA	miRNA	miRNA	miRNA	miRNA	miRNA	miRNA	miRNA	miRNA	miRNA	miRNA	miRNA	miRNA	miRNA	miRNA	miRNA	miRNA	miRNA
hsa-mir-548aa-2	miRNA	miRNA	miRNA	miRNA	miRNA	miRNA	miRNA	miRNA	miRNA	miRNA	miRNA	miRNA	miRNA	miRNA	miRNA	miRNA	miRNA	miRNA	miRNA	miRNA	miRNA	miRNA	miRNA	miRNA	miRNA	miRNA	miRNA	miRNA	miRNA	miRNA	miRNA	miRNA
hsa-mir-548o-2	miRNA	miRNA	miRNA	miRNA	miRNA	miRNA	miRNA	miRNA	miRNA	miRNA	miRNA	miRNA	miRNA	miRNA	miRNA	miRNA	miRNA	miRNA	miRNA	miRNA	miRNA	miRNA	miRNA	miRNA	miRNA	miRNA	miRNA	miRNA	miRNA	miRNA	miRNA	miRNA
hsa-mir-1254-2	miRNA	candidate	miRNA	miRNA	miRNA	miRNA	miRNA	negative	miRNA	negative	miRNA	miRNA	miRNA	miRNA	miRNA	miRNA	miRNA	miRNA	miRNA	miRNA	miRNA	miRNA	miRNA	negative	miRNA	miRNA	miRNA	miRNA	miRNA	miRNA	negative	miRNA
hsa-mir-1268b	miRNA	negative	miRNA	negative	miRNA	negative	miRNA	miRNA	negative	miRNA	negative	miRNA	miRNA	miRNA	negative	miRNA	negative	negative	negative	negative	negative	negative	miRNA	negative	negative	negative	negative	negative	negative	negative	negative	negative
hsa-mir-378d-1	miRNA	miRNA	miRNA	miRNA	miRNA	miRNA	miRNA	miRNA	negative	miRNA	miRNA	miRNA	miRNA	miRNA	miRNA	miRNA	miRNA	miRNA	miRNA	negative	negative	negative	miRNA	miRNA	miRNA	negative	negative	miRNA	negative	miRNA	miRNA	miRNA
hsa-mir-378e	miRNA	negative	miRNA	miRNA	negative	miRNA	miRNA	negative	miRNA	miRNA	negative	negative	negative	miRNA	miRNA	miRNA	miRNA	miRNA	miRNA	negative	negative	negative	miRNA	miRNA	negative	negative	negative	miRNA	negative	miRNA	miRNA	negative
hsa-mir-548h-5	miRNA	miRNA	miRNA	miRNA	miRNA	miRNA	miRNA	miRNA	miRNA	miRNA	miRNA	miRNA	miRNA	miRNA	miRNA	miRNA	miRNA	miRNA	miRNA	miRNA	miRNA	miRNA	miRNA	miRNA	miRNA	miRNA	miRNA	miRNA	miRNA	miRNA	miRNA	miRNA
hsa-mir-548ab	miRNA	miRNA	miRNA	miRNA	miRNA	miRNA	miRNA	miRNA	miRNA	miRNA	miRNA	miRNA	miRNA	miRNA	miRNA	miRNA	miRNA	miRNA	miRNA	miRNA	miRNA	miRNA	miRNA	miRNA	miRNA	miRNA	miRNA	miRNA	miRNA	miRNA	miRNA	miRNA
hsa-mir-4417	negative	negative	miRNA	negative	miRNA	negative	miRNA	negative	miRNA	negative	miRNA	miRNA	negative	negative	negative	miRNA	negative	miRNA	negative	negative	negative	negative	negative	negative	negative	negative	negative	negative	negative	negative	negative	negative
hsa-mir-4418	miRNA	miRNA	miRNA	miRNA	miRNA	miRNA	negative	miRNA	negative	miRNA	miRNA	miRNA	miRNA	miRNA	negative	miRNA	miRNA	negative	miRNA	miRNA	miRNA	miRNA	miRNA	miRNA	miRNA	miRNA	miRNA	miRNA	miRNA	miRNA	negative	miRNA
hsa-mir-4419a	miRNA	candidate	miRNA	miRNA	miRNA	miRNA	miRNA	miRNA	miRNA	miRNA	miRNA	negative	miRNA	negative	miRNA	miRNA	miRNA	miRNA	miRNA	negative	negative	miRNA	miRNA	miRNA	miRNA	negative	negative	miRNA	negative	miRNA	miRNA	miRNA
hsa-mir-378f	miRNA	negative	miRNA	negative	miRNA	miRNA	negative	miRNA	miRNA	negative	negative	miRNA	miRNA	miRNA	negative	miRNA	miRNA	negative	negative	negative	miRNA	miRNA	miRNA	negative	miRNA	miRNA	negative	negative	negative	negative	negative	negative
hsa-mir-4420	miRNA	candidate	miRNA	miRNA	miRNA	miRNA	negative	miRNA	miRNA	miRNA	miRNA	miRNA	negative	miRNA	miRNA	miRNA	miRNA	miRNA	miRNA	miRNA	miRNA	miRNA	miRNA	miRNA	miRNA	miRNA	negative	miRNA	miRNA	miRNA	negative	miRNA
hsa-mir-4421	miRNA	miRNA	miRNA	miRNA	miRNA	miRNA	miRNA	miRNA	miRNA	miRNA	miRNA	miRNA	miRNA	miRNA	miRNA	miRNA	miRNA	miRNA	miRNA	miRNA	miRNA	miRNA	miRNA	miRNA	miRNA	miRNA	miRNA	miRNA	miRNA	miRNA	miRNA	miRNA
hsa-mir-4422	miRNA	miRNA	miRNA	miRNA	miRNA	miRNA	miRNA	miRNA	miRNA	miRNA	miRNA	miRNA	miRNA	miRNA	miRNA	miRNA	miRNA	miRNA	miRNA	miRNA	miRNA	miRNA	miRNA	miRNA	miRNA	miRNA	miRNA	miRNA	miRNA	miRNA	miRNA	miRNA
hsa-mir-4423	miRNA	miRNA	miRNA	miRNA	miRNA	miRNA	miRNA	miRNA	miRNA	miRNA	miRNA	miRNA	miRNA	miRNA	miRNA	miRNA	miRNA	miRNA	miRNA	miRNA	miRNA	miRNA	miRNA	miRNA	miRNA	miRNA	miRNA	miRNA	miRNA	miRNA	miRNA	miRNA
hsa-mir-378g	miRNA	miRNA	miRNA	miRNA	miRNA	miRNA	miRNA	miRNA	miRNA	miRNA	miRNA	miRNA	miRNA	miRNA	miRNA	miRNA	miRNA	miRNA	miRNA	miRNA	miRNA	negative	miRNA	miRNA	miRNA	miRNA	miRNA	miRNA	miRNA	miRNA	miRNA	miRNA
hsa-mir-548ac	miRNA	miRNA	miRNA	miRNA	miRNA	miRNA	miRNA	miRNA	miRNA	miRNA	miRNA	miRNA	miRNA	miRNA	miRNA	miRNA	miRNA	miRNA	miRNA	miRNA	miRNA	miRNA	miRNA	miRNA	miRNA	miRNA	miRNA	miRNA	miRNA	miRNA	miRNA	miRNA
hsa-mir-4424	miRNA	miRNA	miRNA	miRNA	miRNA	miRNA	miRNA	miRNA	miRNA	miRNA	miRNA	miRNA	miRNA	miRNA	miRNA	miRNA	miRNA	miRNA	miRNA	miRNA	miRNA	miRNA	miRNA	miRNA	miRNA	miRNA	miRNA	miRNA	miRNA	miRNA	miRNA	miRNA
hsa-mir-4425	miRNA	miRNA	miRNA	miRNA	miRNA	miRNA	miRNA	miRNA	miRNA	miRNA	miRNA	miRNA	miRNA	miRNA	miRNA	miRNA	miRNA	miRNA	miRNA	miRNA	miRNA	miRNA	miRNA	miRNA	miRNA	miRNA	miRNA	miRNA	miRNA	miRNA	miRNA	miRNA
hsa-mir-4426	miRNA	candidate	miRNA	miRNA	negative	miRNA	negative	miRNA	miRNA	miRNA	negative	miRNA	miRNA	miRNA	miRNA	miRNA	miRNA	negative	miRNA	negative	miRNA	negative	miRNA	negative	miRNA	miRNA	miRNA	negative	miRNA	negative	negative	miRNA
hsa-mir-4427	miRNA	miRNA	miRNA	miRNA	miRNA	miRNA	miRNA	miRNA	miRNA	miRNA	miRNA	miRNA	miRNA	miRNA	miRNA	miRNA	miRNA	miRNA	miRNA	miRNA	miRNA	miRNA	miRNA	miRNA	miRNA	miRNA	miRNA	miRNA	miRNA	miRNA	miRNA	miRNA
hsa-mir-4428	miRNA	miRNA	miRNA	miRNA	miRNA	miRNA	miRNA	miRNA	miRNA	miRNA	miRNA	miRNA	miRNA	miRNA	miRNA	miRNA	miRNA	miRNA	miRNA	miRNA	miRNA	miRNA	miRNA	miRNA	miRNA	miRNA	miRNA	miRNA	miRNA	miRNA	miRNA	miRNA
hsa-mir-4429	negative	negative	negative	negative	negative	negative	miRNA	negative	negative	negative	miRNA	miRNA	negative	miRNA	negative	negative	negative	negative	negative	negative	negative	negative	negative	negative	negative	negative	negative	negative	negative	negative	negative	negative
hsa-mir-4430	miRNA	candidate	miRNA	miRNA	miRNA	miRNA	miRNA	miRNA	miRNA	miRNA	negative	miRNA	miRNA	miRNA	miRNA	miRNA	miRNA	miRNA	miRNA	miRNA	miRNA	negative	miRNA	miRNA	miRNA	miRNA	miRNA	miRNA	miRNA	miRNA	miRNA	miRNA
hsa-mir-548ad	miRNA	miRNA	miRNA	miRNA	miRNA	miRNA	miRNA	miRNA	miRNA	miRNA	miRNA	miRNA	miRNA	miRNA	miRNA	miRNA	miRNA	miRNA	miRNA	miRNA	miRNA	miRNA	miRNA	miRNA	miRNA	miRNA	miRNA	miRNA	miRNA	miRNA	miRNA	miRNA
hsa-mir-4431	miRNA	miRNA	miRNA	miRNA	miRNA	miRNA	miRNA	miRNA	miRNA	miRNA	miRNA	miRNA	miRNA	miRNA	miRNA	miRNA	miRNA	miRNA	miRNA	miRNA	miRNA	miRNA	miRNA	miRNA	miRNA	miRNA	miRNA	miRNA	miRNA	miRNA	miRNA	miRNA
hsa-mir-4432	miRNA	miRNA	miRNA	miRNA	miRNA	miRNA	miRNA	miRNA	miRNA	miRNA	miRNA	miRNA	miRNA	miRNA	miRNA	miRNA	miRNA	miRNA	miRNA	miRNA	miRNA	miRNA	miRNA	miRNA	miRNA	miRNA	negative	miRNA	miRNA	miRNA	miRNA	miRNA
hsa-mir-4433a	miRNA	miRNA	miRNA	miRNA	miRNA	miRNA	miRNA	miRNA	miRNA	miRNA	miRNA	miRNA	miRNA	miRNA	miRNA	miRNA	miRNA	miRNA	miRNA	miRNA	miRNA	miRNA	miRNA	miRNA	miRNA	miRNA	miRNA	miRNA	miRNA	miRNA	miRNA	miRNA
hsa-mir-4434	miRNA	miRNA	miRNA	miRNA	miRNA	miRNA	miRNA	miRNA	miRNA	miRNA	miRNA	miRNA	miRNA	miRNA	miRNA	miRNA	miRNA	miRNA	miRNA	miRNA	miRNA	miRNA	miRNA	miRNA	miRNA	miRNA	miRNA	miRNA	miRNA	miRNA	miRNA	miRNA
hsa-mir-4435-1	miRNA	negative	miRNA	negative	miRNA	miRNA	miRNA	miRNA	negative	miRNA	miRNA	miRNA	negative	miRNA	miRNA	miRNA	miRNA	miRNA	negative	negative	negative	negative	negative	negative	negative	negative	negative	negative	negative	negative	miRNA	negative
hsa-mir-4436a	miRNA	miRNA	miRNA	miRNA	miRNA	miRNA	miRNA	miRNA	miRNA	miRNA	miRNA	miRNA	miRNA	miRNA	miRNA	miRNA	miRNA	miRNA	miRNA	miRNA	miRNA	miRNA	miRNA	miRNA	miRNA	miRNA	miRNA	miRNA	miRNA	miRNA	miRNA	miRNA
hsa-mir-4435-2	miRNA	negative	miRNA	negative	miRNA	negative	miRNA	miRNA	negative	negative	miRNA	miRNA	miRNA	miRNA	negative	miRNA	miRNA	miRNA	negative	negative	negative	negative	negative	negative	negative	negative	negative	negative	negative	negative	negative	negative
hsa-mir-4437	miRNA	miRNA	miRNA	miRNA	miRNA	miRNA	miRNA	miRNA	miRNA	miRNA	miRNA	miRNA	miRNA	miRNA	miRNA	miRNA	miRNA	miRNA	miRNA	miRNA	miRNA	miRNA	miRNA	miRNA	miRNA	miRNA	miRNA	miRNA	miRNA	miRNA	miRNA	miRNA
hsa-mir-548ae-1	miRNA	miRNA	miRNA	miRNA	miRNA	miRNA	miRNA	miRNA	miRNA	miRNA	miRNA	miRNA	miRNA	negative	miRNA	miRNA	miRNA	miRNA	miRNA	negative	negative	miRNA	miRNA	miRNA	miRNA	negative	negative	miRNA	negative	miRNA	miRNA	miRNA
hsa-mir-548ae-2	miRNA	miRNA	miRNA	miRNA	miRNA	miRNA	miRNA	miRNA	miRNA	miRNA	miRNA	miRNA	miRNA	miRNA	miRNA	miRNA	miRNA	miRNA	miRNA	miRNA	miRNA	miRNA	miRNA	miRNA	miRNA	miRNA	miRNA	miRNA	miRNA	miRNA	miRNA	miRNA
hsa-mir-4438	miRNA	miRNA	miRNA	miRNA	miRNA	miRNA	miRNA	miRNA	miRNA	miRNA	miRNA	miRNA	miRNA	miRNA	miRNA	miRNA	miRNA	miRNA	miRNA	miRNA	miRNA	miRNA	miRNA	miRNA	miRNA	miRNA	miRNA	miRNA	miRNA	miRNA	miRNA	miRNA
hsa-mir-4439	miRNA	miRNA	miRNA	miRNA	miRNA	miRNA	miRNA	miRNA	miRNA	miRNA	miRNA	miRNA	miRNA	miRNA	miRNA	miRNA	miRNA	miRNA	miRNA	miRNA	miRNA	miRNA	miRNA	miRNA	miRNA	miRNA	miRNA	miRNA	miRNA	miRNA	miRNA	miRNA
hsa-mir-4440	miRNA	candidate	miRNA	miRNA	miRNA	miRNA	miRNA	miRNA	miRNA	miRNA	miRNA	miRNA	miRNA	negative	negative	miRNA	miRNA	negative	miRNA	negative	negative	miRNA	miRNA	miRNA	miRNA	negative	negative	miRNA	miRNA	miRNA	miRNA	miRNA
hsa-mir-4441	miRNA	miRNA	miRNA	miRNA	miRNA	miRNA	miRNA	miRNA	miRNA	miRNA	miRNA	miRNA	miRNA	miRNA	miRNA	miRNA	miRNA	miRNA	miRNA	miRNA	miRNA	miRNA	miRNA	miRNA	miRNA	miRNA	miRNA	miRNA	miRNA	miRNA	miRNA	miRNA
hsa-mir-4442	miRNA	miRNA	miRNA	miRNA	miRNA	miRNA	miRNA	miRNA	miRNA	miRNA	miRNA	miRNA	negative	miRNA	miRNA	miRNA	miRNA	miRNA	miRNA	negative	negative	miRNA	miRNA	miRNA	miRNA	miRNA	negative	miRNA	miRNA	miRNA	miRNA	miRNA
hsa-mir-4443	miRNA	miRNA	miRNA	miRNA	miRNA	miRNA	miRNA	miRNA	miRNA	miRNA	miRNA	miRNA	miRNA	miRNA	miRNA	miRNA	miRNA	miRNA	miRNA	miRNA	negative	miRNA	miRNA	miRNA	miRNA	negative	negative	miRNA	miRNA	miRNA	miRNA	miRNA
hsa-mir-4444-1	miRNA	miRNA	miRNA	miRNA	miRNA	miRNA	miRNA	miRNA	miRNA	miRNA	miRNA	miRNA	miRNA	miRNA	miRNA	miRNA	miRNA	miRNA	miRNA	miRNA	miRNA	miRNA	miRNA	miRNA	negative	miRNA	miRNA	miRNA	miRNA	miRNA	miRNA	miRNA
hsa-mir-4445	miRNA	miRNA	miRNA	miRNA	miRNA	miRNA	miRNA	miRNA	miRNA	miRNA	miRNA	miRNA	miRNA	miRNA	miRNA	miRNA	miRNA	miRNA	miRNA	miRNA	miRNA	miRNA	miRNA	miRNA	miRNA	miRNA	miRNA	miRNA	miRNA	miRNA	miRNA	miRNA
hsa-mir-4446	miRNA	miRNA	miRNA	miRNA	miRNA	miRNA	miRNA	miRNA	miRNA	miRNA	miRNA	miRNA	miRNA	miRNA	miRNA	miRNA	miRNA	miRNA	miRNA	miRNA	miRNA	miRNA	miRNA	miRNA	miRNA	miRNA	miRNA	miRNA	miRNA	miRNA	miRNA	miRNA
hsa-mir-4447	miRNA	candidate	miRNA	miRNA	miRNA	negative	negative	miRNA	miRNA	miRNA	miRNA	negative	miRNA	miRNA	negative	miRNA	miRNA	miRNA	negative	miRNA	miRNA	negative	miRNA	negative	miRNA	miRNA	miRNA	negative	miRNA	negative	negative	miRNA
hsa-mir-4448	miRNA	negative	miRNA	negative	miRNA	negative	negative	miRNA	miRNA	miRNA	miRNA	miRNA	negative	miRNA	negative	miRNA	miRNA	miRNA	negative	negative	negative	negative	miRNA	negative	negative	negative	negative	miRNA	negative	negative	miRNA	negative
hsa-mir-4449	miRNA	miRNA	miRNA	miRNA	miRNA	miRNA	miRNA	miRNA	miRNA	miRNA	miRNA	miRNA	miRNA	miRNA	miRNA	miRNA	miRNA	miRNA	miRNA	miRNA	miRNA	miRNA	miRNA	miRNA	miRNA	miRNA	miRNA	miRNA	miRNA	miRNA	miRNA	miRNA
hsa-mir-548ag-1	miRNA	miRNA	miRNA	miRNA	miRNA	miRNA	miRNA	miRNA	miRNA	miRNA	miRNA	miRNA	miRNA	miRNA	miRNA	miRNA	miRNA	miRNA	miRNA	miRNA	miRNA	miRNA	miRNA	miRNA	miRNA	miRNA	miRNA	miRNA	miRNA	miRNA	miRNA	miRNA
hsa-mir-4450	miRNA	candidate	miRNA	miRNA	miRNA	negative	miRNA	miRNA	miRNA	miRNA	miRNA	negative	negative	miRNA	miRNA	miRNA	negative	miRNA	negative	negative	miRNA	miRNA	miRNA	miRNA	negative	miRNA	negative	miRNA	miRNA	negative	miRNA	miRNA
hsa-mir-548ah	miRNA	miRNA	miRNA	miRNA	miRNA	miRNA	miRNA	miRNA	miRNA	miRNA	miRNA	miRNA	miRNA	miRNA	miRNA	miRNA	miRNA	miRNA	miRNA	miRNA	miRNA	miRNA	miRNA	miRNA	miRNA	miRNA	miRNA	miRNA	miRNA	miRNA	miRNA	miRNA
hsa-mir-4451	miRNA	miRNA	miRNA	miRNA	miRNA	miRNA	miRNA	miRNA	miRNA	miRNA	miRNA	miRNA	miRNA	miRNA	miRNA	miRNA	miRNA	miRNA	miRNA	miRNA	miRNA	miRNA	miRNA	miRNA	miRNA	miRNA	miRNA	miRNA	miRNA	miRNA	miRNA	miRNA
hsa-mir-4452	miRNA	miRNA	miRNA	miRNA	miRNA	miRNA	miRNA	miRNA	miRNA	miRNA	miRNA	miRNA	miRNA	miRNA	miRNA	miRNA	miRNA	miRNA	miRNA	miRNA	miRNA	miRNA	miRNA	miRNA	miRNA	miRNA	miRNA	miRNA	miRNA	miRNA	miRNA	miRNA
hsa-mir-4453	miRNA	candidate	miRNA	miRNA	miRNA	miRNA	miRNA	miRNA	miRNA	miRNA	miRNA	negative	miRNA	miRNA	miRNA	negative	miRNA	miRNA	miRNA	negative	negative	miRNA	miRNA	miRNA	negative	negative	negative	miRNA	negative	miRNA	miRNA	miRNA
hsa-mir-4454	miRNA	negative	miRNA	negative	miRNA	miRNA	miRNA	negative	miRNA	miRNA	negative	negative	miRNA	miRNA	negative	negative	miRNA	negative	negative	negative	negative	negative	negative	negative	negative	negative	negative	negative	negative	negative	negative	negative
hsa-mir-4455	miRNA	miRNA	miRNA	miRNA	miRNA	negative	miRNA	miRNA	miRNA	miRNA	miRNA	miRNA	miRNA	miRNA	miRNA	miRNA	miRNA	miRNA	miRNA	miRNA	miRNA	negative	miRNA	miRNA	miRNA	miRNA	miRNA	miRNA	miRNA	miRNA	miRNA	miRNA
hsa-mir-4456	miRNA	miRNA	miRNA	miRNA	miRNA	miRNA	miRNA	miRNA	miRNA	miRNA	miRNA	miRNA	miRNA	miRNA	miRNA	negative	miRNA	miRNA	miRNA	miRNA	miRNA	negative	miRNA	miRNA	miRNA	miRNA	miRNA	miRNA	miRNA	miRNA	miRNA	miRNA
hsa-mir-4457	miRNA	miRNA	miRNA	miRNA	miRNA	miRNA	miRNA	miRNA	miRNA	miRNA	miRNA	miRNA	miRNA	miRNA	miRNA	miRNA	miRNA	miRNA	miRNA	miRNA	miRNA	miRNA	miRNA	miRNA	miRNA	miRNA	miRNA	miRNA	miRNA	miRNA	miRNA	miRNA
hsa-mir-4458	miRNA	miRNA	miRNA	miRNA	miRNA	miRNA	negative	miRNA	miRNA	miRNA	miRNA	miRNA	miRNA	miRNA	miRNA	miRNA	miRNA	miRNA	miRNA	negative	negative	negative	miRNA	miRNA	miRNA	negative	negative	miRNA	miRNA	miRNA	miRNA	miRNA
hsa-mir-4460	miRNA	miRNA	miRNA	miRNA	miRNA	miRNA	miRNA	miRNA	miRNA	miRNA	miRNA	miRNA	miRNA	miRNA	miRNA	miRNA	miRNA	miRNA	miRNA	miRNA	miRNA	miRNA	miRNA	miRNA	miRNA	miRNA	miRNA	miRNA	miRNA	miRNA	miRNA	miRNA
hsa-mir-4461	miRNA	candidate	miRNA	miRNA	miRNA	miRNA	miRNA	miRNA	miRNA	miRNA	miRNA	miRNA	miRNA	negative	miRNA	negative	miRNA	miRNA	miRNA	negative	negative	miRNA	miRNA	miRNA	miRNA	negative	negative	miRNA	miRNA	miRNA	miRNA	miRNA
hsa-mir-378h	negative	negative	negative	negative	negative	negative	miRNA	miRNA	miRNA	negative	negative	negative	negative	negative	negative	miRNA	negative	negative	negative	negative	negative	negative	negative	negative	negative	negative	negative	negative	negative	negative	negative	negative
hsa-mir-3135b	miRNA	miRNA	miRNA	miRNA	miRNA	miRNA	miRNA	miRNA	miRNA	miRNA	miRNA	miRNA	miRNA	miRNA	miRNA	miRNA	miRNA	miRNA	miRNA	miRNA	miRNA	miRNA	miRNA	miRNA	miRNA	miRNA	miRNA	miRNA	miRNA	miRNA	miRNA	miRNA
hsa-mir-4462	miRNA	miRNA	miRNA	miRNA	miRNA	miRNA	miRNA	miRNA	miRNA	miRNA	miRNA	miRNA	negative	negative	miRNA	miRNA	miRNA	miRNA	miRNA	miRNA	miRNA	miRNA	miRNA	miRNA	miRNA	miRNA	miRNA	miRNA	miRNA	miRNA	miRNA	miRNA
hsa-mir-4463	miRNA	miRNA	miRNA	miRNA	miRNA	miRNA	miRNA	miRNA	miRNA	miRNA	miRNA	miRNA	miRNA	miRNA	miRNA	miRNA	miRNA	miRNA	miRNA	miRNA	miRNA	miRNA	miRNA	miRNA	miRNA	miRNA	miRNA	miRNA	miRNA	miRNA	miRNA	miRNA
hsa-mir-4464	miRNA	miRNA	miRNA	miRNA	miRNA	miRNA	miRNA	miRNA	miRNA	miRNA	miRNA	miRNA	miRNA	miRNA	miRNA	miRNA	miRNA	miRNA	miRNA	miRNA	miRNA	miRNA	miRNA	miRNA	miRNA	miRNA	miRNA	miRNA	miRNA	miRNA	miRNA	miRNA
hsa-mir-548ai	miRNA	miRNA	miRNA	miRNA	miRNA	miRNA	miRNA	miRNA	miRNA	miRNA	miRNA	miRNA	miRNA	miRNA	miRNA	miRNA	miRNA	miRNA	miRNA	miRNA	miRNA	miRNA	miRNA	miRNA	miRNA	miRNA	miRNA	miRNA	miRNA	miRNA	miRNA	miRNA
hsa-mir-548aj-1	miRNA	miRNA	miRNA	miRNA	miRNA	miRNA	miRNA	miRNA	miRNA	miRNA	miRNA	miRNA	miRNA	miRNA	miRNA	miRNA	miRNA	miRNA	miRNA	miRNA	miRNA	miRNA	miRNA	miRNA	miRNA	miRNA	miRNA	miRNA	miRNA	miRNA	miRNA	miRNA
hsa-mir-548aj-2	miRNA	miRNA	miRNA	miRNA	miRNA	miRNA	miRNA	miRNA	miRNA	miRNA	miRNA	miRNA	miRNA	miRNA	miRNA	miRNA	miRNA	miRNA	miRNA	miRNA	miRNA	miRNA	miRNA	miRNA	miRNA	miRNA	miRNA	miRNA	miRNA	miRNA	miRNA	miRNA
hsa-mir-4465	miRNA	miRNA	miRNA	miRNA	miRNA	miRNA	miRNA	miRNA	miRNA	miRNA	miRNA	miRNA	miRNA	miRNA	miRNA	miRNA	miRNA	miRNA	miRNA	miRNA	miRNA	miRNA	miRNA	miRNA	miRNA	miRNA	miRNA	miRNA	miRNA	miRNA	miRNA	miRNA
hsa-mir-4466	miRNA	miRNA	miRNA	miRNA	miRNA	miRNA	miRNA	miRNA	miRNA	miRNA	miRNA	miRNA	miRNA	miRNA	miRNA	miRNA	miRNA	miRNA	miRNA	miRNA	miRNA	negative	miRNA	miRNA	miRNA	miRNA	miRNA	miRNA	miRNA	miRNA	miRNA	miRNA
hsa-mir-4467	miRNA	miRNA	miRNA	miRNA	miRNA	miRNA	miRNA	miRNA	miRNA	miRNA	miRNA	miRNA	miRNA	miRNA	miRNA	miRNA	miRNA	miRNA	miRNA	miRNA	miRNA	miRNA	miRNA	miRNA	miRNA	miRNA	miRNA	miRNA	miRNA	miRNA	miRNA	miRNA
hsa-mir-4468	miRNA	miRNA	miRNA	miRNA	miRNA	miRNA	miRNA	miRNA	miRNA	miRNA	miRNA	miRNA	miRNA	miRNA	miRNA	miRNA	miRNA	miRNA	miRNA	negative	negative	miRNA	miRNA	miRNA	negative	negative	negative	miRNA	negative	miRNA	miRNA	miRNA
hsa-mir-4469	miRNA	miRNA	miRNA	miRNA	miRNA	miRNA	miRNA	miRNA	miRNA	miRNA	miRNA	miRNA	miRNA	miRNA	miRNA	miRNA	miRNA	miRNA	miRNA	miRNA	miRNA	miRNA	miRNA	miRNA	miRNA	miRNA	miRNA	miRNA	miRNA	miRNA	miRNA	miRNA
hsa-mir-4470	miRNA	miRNA	miRNA	miRNA	miRNA	miRNA	miRNA	miRNA	miRNA	miRNA	miRNA	miRNA	miRNA	miRNA	miRNA	miRNA	miRNA	miRNA	miRNA	miRNA	miRNA	miRNA	miRNA	miRNA	miRNA	miRNA	miRNA	miRNA	miRNA	miRNA	miRNA	miRNA
hsa-mir-4471	miRNA	miRNA	miRNA	miRNA	miRNA	miRNA	miRNA	miRNA	miRNA	miRNA	miRNA	miRNA	miRNA	miRNA	miRNA	miRNA	miRNA	miRNA	miRNA	miRNA	miRNA	miRNA	miRNA	miRNA	miRNA	miRNA	miRNA	miRNA	miRNA	miRNA	miRNA	miRNA
hsa-mir-4472-1	miRNA	miRNA	miRNA	miRNA	miRNA	miRNA	miRNA	miRNA	miRNA	miRNA	miRNA	miRNA	miRNA	miRNA	miRNA	miRNA	miRNA	miRNA	negative	miRNA	negative	miRNA	miRNA	negative	miRNA	miRNA	miRNA	negative	miRNA	miRNA	miRNA	miRNA
hsa-mir-4472-2	miRNA	candidate	miRNA	miRNA	miRNA	miRNA	miRNA	negative	miRNA	negative	miRNA	miRNA	miRNA	negative	negative	miRNA	negative	miRNA	negative	negative	negative	miRNA	miRNA	negative	miRNA	miRNA	negative	miRNA	miRNA	miRNA	negative	miRNA
hsa-mir-4473	miRNA	miRNA	miRNA	miRNA	miRNA	miRNA	miRNA	miRNA	miRNA	miRNA	miRNA	miRNA	miRNA	miRNA	miRNA	miRNA	miRNA	miRNA	miRNA	miRNA	miRNA	miRNA	miRNA	miRNA	miRNA	miRNA	miRNA	miRNA	miRNA	miRNA	miRNA	miRNA
hsa-mir-4476	miRNA	miRNA	miRNA	miRNA	miRNA	miRNA	miRNA	miRNA	miRNA	miRNA	miRNA	miRNA	miRNA	miRNA	miRNA	miRNA	miRNA	miRNA	miRNA	miRNA	miRNA	miRNA	miRNA	miRNA	miRNA	miRNA	miRNA	miRNA	miRNA	miRNA	miRNA	miRNA
hsa-mir-4477a	miRNA	miRNA	miRNA	miRNA	miRNA	miRNA	miRNA	miRNA	miRNA	miRNA	miRNA	miRNA	miRNA	miRNA	miRNA	miRNA	miRNA	miRNA	miRNA	miRNA	miRNA	miRNA	miRNA	miRNA	miRNA	miRNA	miRNA	miRNA	miRNA	miRNA	miRNA	miRNA
hsa-mir-4477b	miRNA	miRNA	miRNA	miRNA	miRNA	miRNA	miRNA	miRNA	miRNA	miRNA	miRNA	miRNA	miRNA	miRNA	miRNA	miRNA	miRNA	miRNA	miRNA	miRNA	miRNA	miRNA	miRNA	miRNA	miRNA	miRNA	miRNA	miRNA	miRNA	miRNA	miRNA	miRNA
hsa-mir-4478	miRNA	negative	miRNA	negative	negative	negative	negative	miRNA	negative	miRNA	miRNA	negative	miRNA	miRNA	negative	miRNA	miRNA	negative	miRNA	negative	negative	negative	negative	miRNA	negative	negative	negative	miRNA	negative	miRNA	miRNA	negative
hsa-mir-3689c	miRNA	miRNA	miRNA	miRNA	miRNA	miRNA	miRNA	miRNA	miRNA	miRNA	miRNA	miRNA	miRNA	miRNA	miRNA	miRNA	negative	miRNA	miRNA	miRNA	miRNA	miRNA	miRNA	miRNA	miRNA	miRNA	miRNA	miRNA	miRNA	miRNA	miRNA	miRNA
hsa-mir-548x-2	miRNA	miRNA	miRNA	miRNA	miRNA	miRNA	miRNA	miRNA	miRNA	miRNA	miRNA	miRNA	miRNA	miRNA	miRNA	miRNA	miRNA	miRNA	miRNA	miRNA	miRNA	miRNA	miRNA	miRNA	miRNA	miRNA	miRNA	miRNA	miRNA	miRNA	miRNA	miRNA
hsa-mir-3689d-1	miRNA	miRNA	miRNA	miRNA	miRNA	miRNA	miRNA	miRNA	miRNA	miRNA	miRNA	miRNA	miRNA	miRNA	miRNA	miRNA	miRNA	miRNA	miRNA	negative	negative	miRNA	miRNA	miRNA	negative	negative	negative	miRNA	negative	miRNA	miRNA	miRNA
hsa-mir-3689d-2	miRNA	miRNA	miRNA	miRNA	miRNA	miRNA	miRNA	miRNA	miRNA	miRNA	miRNA	miRNA	miRNA	miRNA	miRNA	miRNA	miRNA	miRNA	miRNA	negative	negative	miRNA	miRNA	miRNA	miRNA	negative	negative	miRNA	negative	miRNA	miRNA	miRNA
hsa-mir-3689e	miRNA	miRNA	miRNA	miRNA	miRNA	miRNA	miRNA	miRNA	miRNA	miRNA	miRNA	miRNA	miRNA	miRNA	miRNA	miRNA	miRNA	miRNA	miRNA	miRNA	miRNA	miRNA	miRNA	miRNA	miRNA	miRNA	negative	miRNA	miRNA	miRNA	miRNA	miRNA
hsa-mir-3689f	miRNA	miRNA	miRNA	miRNA	miRNA	miRNA	miRNA	miRNA	miRNA	miRNA	miRNA	miRNA	miRNA	miRNA	miRNA	miRNA	miRNA	miRNA	miRNA	miRNA	miRNA	miRNA	miRNA	miRNA	miRNA	miRNA	miRNA	miRNA	miRNA	miRNA	miRNA	miRNA
hsa-mir-4479	miRNA	miRNA	miRNA	miRNA	miRNA	miRNA	miRNA	negative	miRNA	miRNA	miRNA	miRNA	miRNA	miRNA	miRNA	miRNA	miRNA	miRNA	miRNA	miRNA	miRNA	negative	miRNA	miRNA	miRNA	miRNA	miRNA	miRNA	miRNA	miRNA	miRNA	miRNA
hsa-mir-3155b	miRNA	miRNA	miRNA	miRNA	miRNA	miRNA	miRNA	miRNA	miRNA	miRNA	miRNA	miRNA	miRNA	miRNA	miRNA	miRNA	miRNA	miRNA	miRNA	miRNA	miRNA	miRNA	miRNA	miRNA	miRNA	miRNA	miRNA	miRNA	miRNA	miRNA	miRNA	miRNA
hsa-mir-548ak	miRNA	miRNA	miRNA	miRNA	miRNA	miRNA	miRNA	miRNA	miRNA	miRNA	miRNA	miRNA	miRNA	miRNA	miRNA	miRNA	miRNA	miRNA	miRNA	miRNA	miRNA	miRNA	miRNA	miRNA	miRNA	miRNA	miRNA	miRNA	miRNA	miRNA	miRNA	miRNA
hsa-mir-4480	miRNA	miRNA	miRNA	miRNA	miRNA	miRNA	miRNA	miRNA	miRNA	miRNA	miRNA	miRNA	miRNA	miRNA	miRNA	miRNA	miRNA	miRNA	miRNA	miRNA	miRNA	miRNA	miRNA	miRNA	miRNA	miRNA	miRNA	miRNA	miRNA	miRNA	miRNA	miRNA
hsa-mir-4481	miRNA	negative	miRNA	negative	miRNA	miRNA	miRNA	miRNA	miRNA	miRNA	negative	miRNA	negative	negative	negative	miRNA	miRNA	negative	negative	negative	negative	negative	negative	negative	negative	negative	negative	negative	negative	negative	negative	negative
hsa-mir-4482	miRNA	miRNA	miRNA	miRNA	miRNA	miRNA	miRNA	miRNA	miRNA	miRNA	miRNA	miRNA	miRNA	miRNA	miRNA	miRNA	miRNA	miRNA	miRNA	miRNA	miRNA	miRNA	miRNA	miRNA	miRNA	miRNA	negative	miRNA	miRNA	miRNA	miRNA	miRNA
hsa-mir-4483	miRNA	miRNA	miRNA	miRNA	miRNA	miRNA	miRNA	miRNA	miRNA	miRNA	miRNA	miRNA	miRNA	miRNA	miRNA	negative	miRNA	miRNA	miRNA	miRNA	miRNA	miRNA	miRNA	miRNA	miRNA	miRNA	miRNA	miRNA	miRNA	miRNA	miRNA	miRNA
hsa-mir-4484	miRNA	miRNA	miRNA	miRNA	miRNA	miRNA	miRNA	miRNA	miRNA	miRNA	miRNA	miRNA	miRNA	miRNA	miRNA	miRNA	miRNA	miRNA	miRNA	miRNA	miRNA	miRNA	miRNA	miRNA	miRNA	miRNA	miRNA	miRNA	miRNA	miRNA	miRNA	miRNA
hsa-mir-4485	miRNA	negative	miRNA	negative	miRNA	miRNA	negative	miRNA	miRNA	miRNA	negative	miRNA	miRNA	miRNA	negative	miRNA	miRNA	negative	negative	negative	negative	negative	negative	negative	negative	negative	negative	negative	negative	negative	negative	negative
hsa-mir-4486	miRNA	candidate	miRNA	miRNA	miRNA	miRNA	miRNA	miRNA	miRNA	miRNA	miRNA	miRNA	miRNA	miRNA	miRNA	miRNA	miRNA	negative	miRNA	negative	negative	miRNA	miRNA	miRNA	negative	miRNA	negative	miRNA	negative	miRNA	miRNA	miRNA
hsa-mir-4487	miRNA	miRNA	miRNA	miRNA	miRNA	miRNA	miRNA	miRNA	miRNA	miRNA	miRNA	miRNA	miRNA	miRNA	miRNA	miRNA	miRNA	miRNA	miRNA	miRNA	miRNA	miRNA	miRNA	miRNA	miRNA	miRNA	miRNA	miRNA	miRNA	miRNA	miRNA	miRNA
hsa-mir-4488	miRNA	miRNA	miRNA	miRNA	miRNA	negative	negative	miRNA	miRNA	miRNA	miRNA	miRNA	miRNA	miRNA	miRNA	miRNA	miRNA	miRNA	miRNA	miRNA	miRNA	miRNA	miRNA	miRNA	miRNA	miRNA	miRNA	negative	miRNA	miRNA	miRNA	miRNA
hsa-mir-4489	miRNA	negative	miRNA	miRNA	miRNA	miRNA	miRNA	miRNA	miRNA	miRNA	miRNA	miRNA	miRNA	miRNA	miRNA	negative	negative	miRNA	negative	miRNA	miRNA	negative	negative	negative	miRNA	miRNA	miRNA	negative	miRNA	negative	negative	negative
hsa-mir-548al	miRNA	miRNA	miRNA	miRNA	miRNA	miRNA	miRNA	miRNA	miRNA	miRNA	miRNA	miRNA	miRNA	miRNA	miRNA	miRNA	miRNA	miRNA	miRNA	miRNA	miRNA	miRNA	miRNA	miRNA	miRNA	miRNA	miRNA	miRNA	miRNA	miRNA	miRNA	miRNA
hsa-mir-4490	miRNA	miRNA	miRNA	miRNA	miRNA	miRNA	miRNA	miRNA	miRNA	miRNA	miRNA	miRNA	miRNA	miRNA	miRNA	miRNA	miRNA	miRNA	miRNA	miRNA	miRNA	miRNA	miRNA	miRNA	miRNA	miRNA	miRNA	miRNA	miRNA	miRNA	miRNA	miRNA
hsa-mir-4491	miRNA	miRNA	miRNA	miRNA	miRNA	miRNA	miRNA	miRNA	miRNA	miRNA	miRNA	miRNA	miRNA	miRNA	miRNA	miRNA	miRNA	miRNA	miRNA	miRNA	miRNA	miRNA	miRNA	miRNA	miRNA	miRNA	miRNA	miRNA	miRNA	miRNA	miRNA	miRNA
hsa-mir-4492	miRNA	negative	miRNA	negative	miRNA	miRNA	miRNA	negative	miRNA	negative	negative	miRNA	miRNA	miRNA	negative	miRNA	miRNA	negative	miRNA	negative	negative	miRNA	negative	negative	negative	negative	negative	negative	negative	miRNA	miRNA	negative
hsa-mir-4493	miRNA	miRNA	miRNA	miRNA	miRNA	miRNA	miRNA	miRNA	miRNA	miRNA	miRNA	miRNA	miRNA	miRNA	miRNA	miRNA	miRNA	miRNA	miRNA	miRNA	miRNA	miRNA	miRNA	miRNA	miRNA	miRNA	miRNA	miRNA	miRNA	miRNA	miRNA	miRNA
hsa-mir-4494	miRNA	miRNA	miRNA	miRNA	miRNA	miRNA	miRNA	miRNA	miRNA	miRNA	miRNA	miRNA	miRNA	miRNA	miRNA	miRNA	miRNA	miRNA	miRNA	miRNA	miRNA	miRNA	miRNA	miRNA	miRNA	miRNA	miRNA	miRNA	miRNA	miRNA	miRNA	miRNA
hsa-mir-4495	miRNA	miRNA	miRNA	miRNA	miRNA	miRNA	miRNA	miRNA	miRNA	miRNA	miRNA	miRNA	miRNA	miRNA	miRNA	miRNA	miRNA	miRNA	miRNA	miRNA	miRNA	miRNA	miRNA	miRNA	miRNA	miRNA	miRNA	miRNA	miRNA	miRNA	miRNA	miRNA
hsa-mir-4496	miRNA	negative	miRNA	negative	miRNA	miRNA	miRNA	miRNA	miRNA	miRNA	negative	miRNA	miRNA	miRNA	miRNA	miRNA	miRNA	miRNA	negative	negative	negative	negative	miRNA	negative	negative	negative	negative	miRNA	negative	negative	negative	negative
hsa-mir-4497	miRNA	miRNA	miRNA	miRNA	miRNA	miRNA	miRNA	miRNA	miRNA	miRNA	miRNA	miRNA	miRNA	miRNA	miRNA	negative	miRNA	miRNA	miRNA	miRNA	miRNA	miRNA	miRNA	miRNA	miRNA	miRNA	miRNA	miRNA	miRNA	miRNA	miRNA	miRNA
hsa-mir-4498	miRNA	negative	miRNA	negative	miRNA	miRNA	negative	miRNA	negative	negative	miRNA	miRNA	miRNA	miRNA	negative	miRNA	negative	miRNA	negative	negative	negative	negative	negative	negative	negative	negative	negative	negative	negative	negative	negative	negative
hsa-mir-4419b	miRNA	miRNA	miRNA	miRNA	miRNA	miRNA	miRNA	miRNA	miRNA	miRNA	miRNA	miRNA	miRNA	miRNA	miRNA	miRNA	negative	miRNA	miRNA	negative	negative	miRNA	miRNA	miRNA	negative	negative	negative	miRNA	negative	miRNA	miRNA	miRNA
hsa-mir-4499	miRNA	miRNA	miRNA	miRNA	miRNA	miRNA	miRNA	miRNA	miRNA	miRNA	miRNA	negative	miRNA	miRNA	miRNA	miRNA	miRNA	miRNA	miRNA	negative	negative	miRNA	miRNA	miRNA	miRNA	miRNA	negative	miRNA	negative	miRNA	miRNA	miRNA
hsa-mir-4500	miRNA	miRNA	miRNA	miRNA	miRNA	miRNA	miRNA	miRNA	miRNA	miRNA	miRNA	miRNA	miRNA	negative	miRNA	miRNA	miRNA	miRNA	miRNA	negative	negative	negative	miRNA	miRNA	miRNA	negative	negative	miRNA	negative	miRNA	negative	negative
hsa-mir-4501	miRNA	miRNA	miRNA	miRNA	miRNA	miRNA	miRNA	miRNA	miRNA	negative	miRNA	miRNA	miRNA	miRNA	miRNA	miRNA	negative	miRNA	miRNA	miRNA	miRNA	miRNA	miRNA	miRNA	miRNA	miRNA	miRNA	miRNA	miRNA	miRNA	negative	miRNA
hsa-mir-4502	miRNA	miRNA	miRNA	miRNA	miRNA	miRNA	miRNA	miRNA	miRNA	miRNA	miRNA	miRNA	miRNA	miRNA	miRNA	miRNA	miRNA	miRNA	miRNA	negative	negative	miRNA	miRNA	miRNA	miRNA	negative	negative	miRNA	negative	miRNA	miRNA	miRNA
hsa-mir-4503	miRNA	miRNA	miRNA	miRNA	miRNA	miRNA	miRNA	miRNA	miRNA	miRNA	miRNA	miRNA	miRNA	miRNA	miRNA	miRNA	miRNA	miRNA	miRNA	miRNA	miRNA	miRNA	miRNA	miRNA	miRNA	miRNA	miRNA	miRNA	miRNA	miRNA	miRNA	miRNA
hsa-mir-4504	miRNA	miRNA	miRNA	miRNA	miRNA	miRNA	miRNA	miRNA	miRNA	miRNA	miRNA	miRNA	miRNA	miRNA	miRNA	miRNA	miRNA	miRNA	miRNA	miRNA	miRNA	miRNA	miRNA	miRNA	miRNA	miRNA	miRNA	miRNA	miRNA	miRNA	miRNA	miRNA
hsa-mir-4505	miRNA	miRNA	miRNA	miRNA	miRNA	miRNA	miRNA	miRNA	miRNA	miRNA	miRNA	miRNA	negative	miRNA	miRNA	miRNA	miRNA	miRNA	miRNA	negative	negative	negative	miRNA	miRNA	negative	negative	negative	miRNA	negative	miRNA	miRNA	negative
hsa-mir-4506	miRNA	miRNA	miRNA	miRNA	miRNA	miRNA	miRNA	miRNA	miRNA	miRNA	miRNA	miRNA	miRNA	miRNA	miRNA	miRNA	miRNA	miRNA	miRNA	miRNA	miRNA	miRNA	miRNA	miRNA	miRNA	miRNA	miRNA	miRNA	miRNA	miRNA	miRNA	miRNA
hsa-mir-2392	miRNA	candidate	miRNA	miRNA	miRNA	miRNA	miRNA	miRNA	miRNA	miRNA	miRNA	miRNA	miRNA	negative	miRNA	miRNA	negative	miRNA	miRNA	miRNA	miRNA	miRNA	miRNA	miRNA	negative	miRNA	negative	miRNA	miRNA	miRNA	miRNA	miRNA
hsa-mir-4507	miRNA	candidate	miRNA	miRNA	miRNA	miRNA	miRNA	miRNA	negative	negative	miRNA	miRNA	miRNA	miRNA	miRNA	miRNA	miRNA	miRNA	miRNA	negative	negative	negative	miRNA	miRNA	negative	miRNA	miRNA	miRNA	miRNA	miRNA	miRNA	miRNA
hsa-mir-4508	miRNA	negative	miRNA	negative	miRNA	miRNA	negative	negative	miRNA	negative	negative	miRNA	miRNA	miRNA	miRNA	negative	miRNA	miRNA	negative	negative	negative	negative	negative	negative	negative	negative	negative	negative	negative	negative	negative	negative
hsa-mir-4509-3	miRNA	miRNA	miRNA	miRNA	miRNA	miRNA	miRNA	miRNA	miRNA	miRNA	miRNA	miRNA	miRNA	miRNA	miRNA	miRNA	miRNA	miRNA	miRNA	miRNA	miRNA	miRNA	miRNA	miRNA	miRNA	miRNA	miRNA	miRNA	miRNA	miRNA	miRNA	miRNA
hsa-mir-4510	miRNA	miRNA	miRNA	miRNA	miRNA	miRNA	miRNA	miRNA	miRNA	miRNA	miRNA	miRNA	negative	miRNA	miRNA	miRNA	miRNA	miRNA	miRNA	miRNA	miRNA	miRNA	miRNA	miRNA	miRNA	miRNA	miRNA	miRNA	miRNA	miRNA	miRNA	miRNA
hsa-mir-4511	miRNA	miRNA	miRNA	miRNA	miRNA	miRNA	miRNA	miRNA	miRNA	miRNA	miRNA	miRNA	miRNA	miRNA	miRNA	miRNA	miRNA	miRNA	miRNA	miRNA	miRNA	miRNA	miRNA	miRNA	miRNA	miRNA	miRNA	miRNA	miRNA	miRNA	miRNA	miRNA
hsa-mir-4512	miRNA	miRNA	miRNA	miRNA	miRNA	miRNA	miRNA	miRNA	miRNA	miRNA	miRNA	miRNA	miRNA	miRNA	miRNA	miRNA	miRNA	miRNA	miRNA	miRNA	miRNA	miRNA	miRNA	miRNA	miRNA	miRNA	miRNA	miRNA	miRNA	miRNA	miRNA	miRNA
hsa-mir-4513	miRNA	miRNA	miRNA	miRNA	miRNA	miRNA	miRNA	miRNA	miRNA	miRNA	miRNA	miRNA	miRNA	miRNA	miRNA	miRNA	miRNA	miRNA	miRNA	miRNA	miRNA	miRNA	miRNA	miRNA	miRNA	miRNA	negative	miRNA	miRNA	miRNA	miRNA	miRNA
hsa-mir-4514	miRNA	miRNA	miRNA	miRNA	miRNA	miRNA	miRNA	miRNA	miRNA	miRNA	miRNA	miRNA	miRNA	miRNA	miRNA	miRNA	miRNA	miRNA	miRNA	miRNA	miRNA	miRNA	miRNA	miRNA	miRNA	miRNA	miRNA	miRNA	miRNA	miRNA	miRNA	miRNA
hsa-mir-4515	miRNA	miRNA	miRNA	miRNA	miRNA	miRNA	miRNA	miRNA	miRNA	miRNA	miRNA	miRNA	negative	miRNA	miRNA	miRNA	miRNA	miRNA	miRNA	miRNA	miRNA	miRNA	miRNA	miRNA	miRNA	miRNA	negative	miRNA	miRNA	miRNA	miRNA	miRNA
hsa-mir-4516	miRNA	candidate	miRNA	miRNA	negative	negative	miRNA	miRNA	miRNA	miRNA	negative	miRNA	miRNA	miRNA	miRNA	negative	miRNA	negative	miRNA	negative	negative	miRNA	miRNA	miRNA	negative	negative	negative	miRNA	miRNA	miRNA	miRNA	miRNA
hsa-mir-4517	miRNA	negative	miRNA	negative	miRNA	miRNA	miRNA	miRNA	miRNA	miRNA	negative	miRNA	negative	miRNA	negative	miRNA	miRNA	negative	negative	negative	negative	negative	miRNA	negative	miRNA	negative	negative	miRNA	negative	negative	negative	negative
hsa-mir-4518	miRNA	negative	miRNA	negative	miRNA	miRNA	miRNA	miRNA	negative	miRNA	negative	miRNA	miRNA	miRNA	negative	miRNA	negative	miRNA	negative	negative	negative	negative	negative	negative	negative	negative	negative	negative	negative	negative	negative	negative
hsa-mir-4520-1	miRNA	miRNA	miRNA	miRNA	miRNA	miRNA	miRNA	miRNA	miRNA	miRNA	miRNA	miRNA	miRNA	miRNA	miRNA	miRNA	miRNA	miRNA	miRNA	miRNA	miRNA	miRNA	miRNA	miRNA	miRNA	miRNA	miRNA	miRNA	miRNA	miRNA	miRNA	miRNA
hsa-mir-4521	miRNA	miRNA	miRNA	miRNA	miRNA	miRNA	miRNA	miRNA	miRNA	miRNA	miRNA	miRNA	miRNA	miRNA	miRNA	miRNA	miRNA	miRNA	miRNA	miRNA	miRNA	miRNA	miRNA	miRNA	miRNA	miRNA	miRNA	miRNA	miRNA	miRNA	negative	miRNA
hsa-mir-1269b	miRNA	negative	miRNA	miRNA	miRNA	miRNA	negative	miRNA	miRNA	miRNA	miRNA	miRNA	miRNA	negative	miRNA	miRNA	miRNA	miRNA	miRNA	negative	negative	negative	miRNA	miRNA	negative	negative	negative	miRNA	negative	miRNA	miRNA	negative
hsa-mir-4522	miRNA	candidate	miRNA	miRNA	miRNA	negative	miRNA	miRNA	miRNA	miRNA	miRNA	negative	miRNA	miRNA	miRNA	miRNA	miRNA	miRNA	miRNA	negative	negative	miRNA	miRNA	miRNA	negative	negative	negative	miRNA	negative	miRNA	miRNA	miRNA
hsa-mir-4523	miRNA	miRNA	miRNA	miRNA	miRNA	miRNA	miRNA	miRNA	miRNA	miRNA	miRNA	miRNA	miRNA	miRNA	miRNA	miRNA	miRNA	miRNA	miRNA	miRNA	miRNA	miRNA	miRNA	miRNA	miRNA	miRNA	negative	miRNA	miRNA	miRNA	miRNA	miRNA
hsa-mir-4524a	miRNA	miRNA	miRNA	miRNA	miRNA	miRNA	miRNA	miRNA	miRNA	miRNA	miRNA	miRNA	miRNA	miRNA	miRNA	miRNA	miRNA	miRNA	miRNA	miRNA	miRNA	miRNA	miRNA	miRNA	miRNA	miRNA	miRNA	miRNA	miRNA	miRNA	miRNA	miRNA
hsa-mir-4525	miRNA	miRNA	miRNA	miRNA	miRNA	miRNA	miRNA	miRNA	miRNA	miRNA	miRNA	miRNA	miRNA	miRNA	miRNA	miRNA	miRNA	miRNA	miRNA	negative	miRNA	miRNA	miRNA	miRNA	miRNA	miRNA	negative	miRNA	miRNA	miRNA	miRNA	miRNA
hsa-mir-4526	miRNA	miRNA	miRNA	miRNA	miRNA	miRNA	miRNA	miRNA	miRNA	miRNA	miRNA	miRNA	miRNA	miRNA	miRNA	miRNA	miRNA	miRNA	miRNA	miRNA	miRNA	miRNA	miRNA	miRNA	miRNA	miRNA	miRNA	miRNA	miRNA	miRNA	miRNA	miRNA
hsa-mir-4527	miRNA	miRNA	miRNA	miRNA	miRNA	miRNA	negative	miRNA	miRNA	miRNA	miRNA	miRNA	miRNA	miRNA	miRNA	miRNA	miRNA	miRNA	miRNA	miRNA	miRNA	miRNA	miRNA	miRNA	miRNA	miRNA	miRNA	miRNA	miRNA	miRNA	miRNA	miRNA
hsa-mir-4528	miRNA	miRNA	miRNA	miRNA	miRNA	miRNA	miRNA	miRNA	miRNA	miRNA	miRNA	miRNA	miRNA	miRNA	miRNA	miRNA	miRNA	miRNA	miRNA	miRNA	miRNA	miRNA	miRNA	miRNA	miRNA	miRNA	miRNA	miRNA	miRNA	miRNA	miRNA	miRNA
hsa-mir-4529	miRNA	miRNA	miRNA	miRNA	miRNA	miRNA	miRNA	miRNA	miRNA	miRNA	miRNA	miRNA	miRNA	miRNA	miRNA	miRNA	miRNA	miRNA	miRNA	miRNA	miRNA	miRNA	miRNA	miRNA	miRNA	miRNA	miRNA	miRNA	miRNA	miRNA	miRNA	miRNA
hsa-mir-4530	miRNA	candidate	miRNA	miRNA	miRNA	negative	miRNA	miRNA	miRNA	miRNA	negative	miRNA	miRNA	negative	miRNA	miRNA	miRNA	miRNA	miRNA	negative	negative	miRNA	miRNA	miRNA	negative	miRNA	negative	miRNA	negative	miRNA	miRNA	miRNA
hsa-mir-4531	miRNA	candidate	miRNA	miRNA	miRNA	miRNA	miRNA	miRNA	miRNA	negative	negative	miRNA	miRNA	miRNA	negative	negative	miRNA	negative	miRNA	negative	miRNA	negative	miRNA	miRNA	miRNA	miRNA	miRNA	negative	miRNA	negative	negative	miRNA
hsa-mir-4532	miRNA	candidate	miRNA	miRNA	miRNA	negative	negative	miRNA	miRNA	miRNA	miRNA	miRNA	miRNA	miRNA	miRNA	miRNA	miRNA	miRNA	miRNA	miRNA	miRNA	negative	miRNA	miRNA	miRNA	miRNA	miRNA	miRNA	miRNA	miRNA	miRNA	miRNA
hsa-mir-4533	miRNA	negative	miRNA	miRNA	miRNA	miRNA	miRNA	miRNA	miRNA	miRNA	negative	miRNA	miRNA	miRNA	miRNA	miRNA	miRNA	miRNA	miRNA	negative	negative	negative	miRNA	miRNA	negative	negative	negative	miRNA	negative	miRNA	miRNA	negative
hsa-mir-4534	miRNA	negative	miRNA	negative	miRNA	negative	miRNA	miRNA	miRNA	miRNA	miRNA	miRNA	miRNA	negative	miRNA	negative	miRNA	negative	negative	negative	negative	miRNA	miRNA	negative	negative	negative	negative	negative	negative	negative	miRNA	negative
hsa-mir-378i	miRNA	negative	miRNA	negative	miRNA	negative	negative	miRNA	negative	miRNA	miRNA	negative	miRNA	miRNA	negative	miRNA	negative	miRNA	negative	negative	negative	negative	negative	negative	negative	negative	negative	negative	negative	negative	negative	negative
hsa-mir-4535	miRNA	negative	miRNA	negative	miRNA	miRNA	miRNA	miRNA	miRNA	miRNA	miRNA	miRNA	miRNA	miRNA	negative	negative	negative	miRNA	miRNA	negative	negative	miRNA	miRNA	negative	negative	negative	negative	miRNA	negative	miRNA	negative	negative
hsa-mir-548am	miRNA	miRNA	miRNA	miRNA	miRNA	miRNA	miRNA	miRNA	miRNA	miRNA	miRNA	miRNA	miRNA	miRNA	miRNA	miRNA	miRNA	miRNA	miRNA	miRNA	miRNA	miRNA	miRNA	miRNA	miRNA	miRNA	miRNA	miRNA	miRNA	miRNA	miRNA	miRNA
hsa-mir-1587	miRNA	miRNA	miRNA	miRNA	miRNA	miRNA	miRNA	miRNA	miRNA	miRNA	miRNA	miRNA	miRNA	miRNA	miRNA	miRNA	miRNA	negative	miRNA	negative	miRNA	negative	miRNA	miRNA	miRNA	miRNA	negative	miRNA	miRNA	miRNA	miRNA	miRNA
hsa-mir-4536-1	miRNA	miRNA	miRNA	miRNA	miRNA	miRNA	miRNA	miRNA	miRNA	miRNA	miRNA	miRNA	miRNA	miRNA	miRNA	miRNA	miRNA	miRNA	miRNA	miRNA	miRNA	miRNA	miRNA	miRNA	miRNA	miRNA	miRNA	miRNA	miRNA	miRNA	miRNA	miRNA
hsa-mir-548an	miRNA	miRNA	miRNA	miRNA	miRNA	miRNA	miRNA	miRNA	miRNA	miRNA	miRNA	miRNA	miRNA	miRNA	miRNA	miRNA	miRNA	miRNA	miRNA	miRNA	miRNA	miRNA	miRNA	miRNA	miRNA	miRNA	miRNA	miRNA	miRNA	miRNA	miRNA	miRNA
hsa-mir-4537	miRNA	miRNA	miRNA	miRNA	miRNA	miRNA	miRNA	miRNA	miRNA	miRNA	miRNA	miRNA	miRNA	miRNA	miRNA	miRNA	miRNA	miRNA	miRNA	miRNA	miRNA	miRNA	miRNA	miRNA	miRNA	miRNA	miRNA	miRNA	miRNA	miRNA	miRNA	miRNA
hsa-mir-4538	miRNA	miRNA	miRNA	miRNA	miRNA	miRNA	miRNA	miRNA	miRNA	miRNA	miRNA	miRNA	miRNA	miRNA	miRNA	miRNA	miRNA	miRNA	miRNA	miRNA	miRNA	miRNA	miRNA	miRNA	miRNA	miRNA	miRNA	miRNA	miRNA	miRNA	miRNA	miRNA
hsa-mir-4540	miRNA	miRNA	miRNA	miRNA	miRNA	negative	miRNA	miRNA	miRNA	miRNA	miRNA	miRNA	miRNA	miRNA	miRNA	miRNA	miRNA	miRNA	miRNA	negative	negative	miRNA	miRNA	miRNA	miRNA	miRNA	negative	miRNA	miRNA	miRNA	miRNA	miRNA
hsa-mir-3960	miRNA	miRNA	miRNA	miRNA	miRNA	miRNA	miRNA	miRNA	miRNA	miRNA	miRNA	miRNA	miRNA	miRNA	miRNA	miRNA	miRNA	miRNA	miRNA	miRNA	miRNA	miRNA	miRNA	miRNA	miRNA	miRNA	miRNA	miRNA	miRNA	miRNA	miRNA	miRNA
hsa-mir-3972	miRNA	miRNA	miRNA	miRNA	miRNA	miRNA	miRNA	miRNA	miRNA	miRNA	miRNA	miRNA	miRNA	miRNA	miRNA	miRNA	miRNA	miRNA	miRNA	miRNA	negative	miRNA	miRNA	miRNA	negative	miRNA	negative	miRNA	miRNA	miRNA	miRNA	miRNA
hsa-mir-3973	miRNA	candidate	miRNA	miRNA	miRNA	miRNA	negative	miRNA	miRNA	miRNA	negative	negative	miRNA	miRNA	negative	miRNA	miRNA	miRNA	miRNA	negative	negative	miRNA	miRNA	miRNA	miRNA	negative	negative	miRNA	miRNA	miRNA	negative	miRNA
hsa-mir-3975	miRNA	candidate	miRNA	miRNA	miRNA	miRNA	miRNA	miRNA	negative	negative	miRNA	miRNA	negative	miRNA	negative	miRNA	miRNA	negative	miRNA	miRNA	miRNA	miRNA	miRNA	miRNA	miRNA	miRNA	miRNA	miRNA	miRNA	negative	negative	miRNA
hsa-mir-3976	miRNA	miRNA	miRNA	miRNA	miRNA	miRNA	miRNA	miRNA	miRNA	miRNA	negative	miRNA	miRNA	miRNA	miRNA	miRNA	miRNA	negative	miRNA	miRNA	miRNA	miRNA	miRNA	miRNA	miRNA	negative	miRNA	miRNA	miRNA	miRNA	miRNA	miRNA
hsa-mir-3977	miRNA	negative	miRNA	negative	miRNA	miRNA	miRNA	miRNA	negative	miRNA	negative	miRNA	negative	negative	negative	negative	negative	miRNA	negative	negative	negative	negative	miRNA	negative	miRNA	negative	negative	miRNA	negative	negative	negative	negative
hsa-mir-3978	miRNA	miRNA	miRNA	miRNA	miRNA	miRNA	miRNA	miRNA	miRNA	negative	miRNA	miRNA	miRNA	miRNA	miRNA	miRNA	miRNA	miRNA	miRNA	miRNA	negative	miRNA	miRNA	miRNA	miRNA	negative	negative	miRNA	miRNA	miRNA	miRNA	miRNA
hsa-mir-4632	miRNA	miRNA	miRNA	miRNA	miRNA	miRNA	miRNA	negative	miRNA	miRNA	miRNA	miRNA	miRNA	miRNA	miRNA	miRNA	miRNA	miRNA	miRNA	miRNA	miRNA	miRNA	miRNA	miRNA	miRNA	miRNA	miRNA	miRNA	miRNA	miRNA	miRNA	miRNA
hsa-mir-4633	miRNA	miRNA	miRNA	miRNA	miRNA	miRNA	miRNA	miRNA	miRNA	miRNA	miRNA	miRNA	miRNA	miRNA	miRNA	miRNA	miRNA	miRNA	miRNA	miRNA	miRNA	miRNA	miRNA	miRNA	miRNA	miRNA	miRNA	miRNA	miRNA	miRNA	miRNA	miRNA
hsa-mir-4634	miRNA	candidate	miRNA	miRNA	miRNA	miRNA	negative	miRNA	negative	miRNA	miRNA	miRNA	miRNA	miRNA	miRNA	miRNA	miRNA	miRNA	miRNA	miRNA	miRNA	miRNA	miRNA	miRNA	miRNA	miRNA	miRNA	negative	miRNA	miRNA	miRNA	miRNA
hsa-mir-4635	miRNA	miRNA	miRNA	miRNA	miRNA	miRNA	miRNA	miRNA	miRNA	miRNA	miRNA	miRNA	miRNA	miRNA	miRNA	miRNA	miRNA	miRNA	miRNA	miRNA	miRNA	miRNA	miRNA	miRNA	miRNA	miRNA	miRNA	miRNA	miRNA	miRNA	miRNA	miRNA
hsa-mir-4636	miRNA	miRNA	miRNA	miRNA	miRNA	miRNA	miRNA	miRNA	miRNA	miRNA	miRNA	miRNA	miRNA	miRNA	miRNA	miRNA	miRNA	miRNA	miRNA	miRNA	miRNA	miRNA	miRNA	miRNA	miRNA	miRNA	miRNA	miRNA	miRNA	miRNA	miRNA	miRNA
hsa-mir-4637	miRNA	miRNA	miRNA	miRNA	miRNA	miRNA	miRNA	miRNA	miRNA	miRNA	miRNA	miRNA	miRNA	miRNA	miRNA	miRNA	miRNA	miRNA	miRNA	miRNA	miRNA	miRNA	miRNA	miRNA	miRNA	miRNA	miRNA	miRNA	miRNA	miRNA	miRNA	miRNA
hsa-mir-4638	miRNA	negative	miRNA	negative	miRNA	miRNA	miRNA	miRNA	miRNA	negative	negative	miRNA	miRNA	negative	negative	negative	negative	miRNA	negative	negative	negative	negative	negative	negative	negative	negative	negative	negative	negative	miRNA	miRNA	negative
hsa-mir-4640	miRNA	miRNA	miRNA	miRNA	miRNA	miRNA	miRNA	miRNA	miRNA	miRNA	miRNA	miRNA	miRNA	miRNA	miRNA	miRNA	miRNA	miRNA	miRNA	miRNA	miRNA	miRNA	miRNA	miRNA	miRNA	miRNA	miRNA	miRNA	miRNA	miRNA	miRNA	miRNA
hsa-mir-4641	miRNA	miRNA	miRNA	miRNA	miRNA	miRNA	miRNA	miRNA	miRNA	miRNA	miRNA	miRNA	miRNA	miRNA	miRNA	miRNA	miRNA	miRNA	miRNA	negative	miRNA	miRNA	miRNA	miRNA	miRNA	miRNA	miRNA	miRNA	miRNA	miRNA	miRNA	miRNA
hsa-mir-4642	miRNA	miRNA	miRNA	miRNA	miRNA	miRNA	miRNA	miRNA	miRNA	miRNA	miRNA	miRNA	miRNA	miRNA	miRNA	miRNA	miRNA	miRNA	miRNA	miRNA	miRNA	miRNA	miRNA	miRNA	miRNA	miRNA	miRNA	miRNA	miRNA	miRNA	miRNA	miRNA
hsa-mir-4643	miRNA	miRNA	miRNA	miRNA	miRNA	miRNA	miRNA	miRNA	miRNA	miRNA	miRNA	miRNA	miRNA	miRNA	miRNA	miRNA	miRNA	miRNA	miRNA	miRNA	miRNA	miRNA	miRNA	miRNA	miRNA	miRNA	miRNA	miRNA	miRNA	miRNA	miRNA	miRNA
hsa-mir-4644	miRNA	miRNA	miRNA	miRNA	miRNA	miRNA	miRNA	miRNA	miRNA	miRNA	miRNA	miRNA	miRNA	miRNA	miRNA	miRNA	miRNA	miRNA	miRNA	miRNA	miRNA	miRNA	miRNA	miRNA	miRNA	miRNA	negative	miRNA	miRNA	miRNA	miRNA	miRNA
hsa-mir-4645	miRNA	miRNA	miRNA	miRNA	miRNA	miRNA	miRNA	miRNA	miRNA	miRNA	miRNA	miRNA	miRNA	miRNA	miRNA	miRNA	miRNA	miRNA	miRNA	miRNA	miRNA	miRNA	miRNA	miRNA	miRNA	miRNA	miRNA	miRNA	miRNA	miRNA	miRNA	miRNA
hsa-mir-4646	miRNA	miRNA	miRNA	miRNA	miRNA	miRNA	miRNA	miRNA	negative	miRNA	miRNA	miRNA	miRNA	miRNA	miRNA	miRNA	miRNA	miRNA	miRNA	miRNA	miRNA	miRNA	miRNA	miRNA	miRNA	miRNA	miRNA	miRNA	miRNA	miRNA	miRNA	miRNA
hsa-mir-4647	miRNA	miRNA	miRNA	miRNA	miRNA	miRNA	miRNA	miRNA	miRNA	miRNA	miRNA	miRNA	miRNA	miRNA	miRNA	miRNA	miRNA	miRNA	miRNA	miRNA	miRNA	miRNA	miRNA	miRNA	miRNA	miRNA	miRNA	miRNA	miRNA	miRNA	miRNA	miRNA
hsa-mir-4648	negative	negative	negative	negative	miRNA	negative	miRNA	negative	miRNA	negative	negative	miRNA	miRNA	negative	negative	negative	miRNA	negative	negative	negative	negative	negative	negative	negative	negative	negative	negative	negative	negative	negative	negative	negative
hsa-mir-4649	miRNA	miRNA	miRNA	miRNA	miRNA	miRNA	miRNA	miRNA	miRNA	miRNA	miRNA	miRNA	miRNA	miRNA	miRNA	miRNA	miRNA	miRNA	miRNA	miRNA	miRNA	miRNA	miRNA	miRNA	miRNA	miRNA	miRNA	miRNA	miRNA	miRNA	miRNA	miRNA
hsa-mir-4650-1	miRNA	miRNA	miRNA	miRNA	miRNA	miRNA	miRNA	miRNA	miRNA	miRNA	miRNA	miRNA	miRNA	miRNA	miRNA	miRNA	miRNA	miRNA	miRNA	miRNA	miRNA	miRNA	miRNA	miRNA	miRNA	miRNA	miRNA	miRNA	miRNA	miRNA	miRNA	miRNA
hsa-mir-4650-2	miRNA	miRNA	miRNA	miRNA	miRNA	miRNA	miRNA	miRNA	miRNA	miRNA	miRNA	miRNA	miRNA	miRNA	miRNA	miRNA	miRNA	miRNA	miRNA	miRNA	miRNA	miRNA	miRNA	miRNA	miRNA	miRNA	miRNA	miRNA	miRNA	miRNA	miRNA	miRNA
hsa-mir-4651	miRNA	miRNA	miRNA	miRNA	miRNA	miRNA	miRNA	miRNA	miRNA	miRNA	miRNA	miRNA	miRNA	miRNA	negative	miRNA	miRNA	miRNA	miRNA	negative	negative	miRNA	negative	miRNA	negative	miRNA	negative	negative	negative	miRNA	miRNA	miRNA
hsa-mir-4652	miRNA	miRNA	miRNA	miRNA	miRNA	miRNA	miRNA	miRNA	miRNA	miRNA	miRNA	miRNA	miRNA	miRNA	miRNA	miRNA	miRNA	miRNA	miRNA	miRNA	miRNA	miRNA	miRNA	miRNA	miRNA	miRNA	miRNA	miRNA	miRNA	miRNA	miRNA	miRNA
hsa-mir-4653	miRNA	miRNA	miRNA	miRNA	miRNA	miRNA	miRNA	miRNA	miRNA	miRNA	miRNA	miRNA	miRNA	miRNA	miRNA	miRNA	miRNA	miRNA	miRNA	miRNA	miRNA	miRNA	miRNA	miRNA	miRNA	miRNA	miRNA	miRNA	miRNA	miRNA	miRNA	miRNA
hsa-mir-4655	miRNA	miRNA	miRNA	miRNA	miRNA	miRNA	miRNA	miRNA	miRNA	miRNA	miRNA	miRNA	miRNA	miRNA	miRNA	miRNA	miRNA	miRNA	miRNA	miRNA	miRNA	miRNA	miRNA	miRNA	miRNA	miRNA	miRNA	miRNA	miRNA	miRNA	miRNA	miRNA
hsa-mir-4656	miRNA	miRNA	miRNA	miRNA	miRNA	miRNA	miRNA	miRNA	miRNA	miRNA	miRNA	miRNA	miRNA	miRNA	miRNA	miRNA	miRNA	miRNA	miRNA	miRNA	miRNA	miRNA	miRNA	miRNA	miRNA	miRNA	miRNA	miRNA	miRNA	miRNA	miRNA	miRNA
hsa-mir-4657	miRNA	miRNA	miRNA	miRNA	miRNA	miRNA	miRNA	miRNA	miRNA	miRNA	miRNA	miRNA	miRNA	miRNA	miRNA	miRNA	miRNA	miRNA	miRNA	miRNA	miRNA	miRNA	miRNA	miRNA	miRNA	miRNA	miRNA	miRNA	miRNA	miRNA	miRNA	miRNA
hsa-mir-4658	miRNA	candidate	miRNA	miRNA	miRNA	miRNA	miRNA	negative	miRNA	miRNA	miRNA	miRNA	miRNA	miRNA	miRNA	miRNA	negative	miRNA	miRNA	negative	negative	miRNA	miRNA	miRNA	miRNA	negative	negative	miRNA	negative	miRNA	negative	miRNA
hsa-mir-4660	miRNA	candidate	miRNA	miRNA	miRNA	miRNA	miRNA	miRNA	miRNA	miRNA	miRNA	miRNA	miRNA	miRNA	miRNA	negative	miRNA	miRNA	miRNA	negative	negative	miRNA	miRNA	miRNA	miRNA	negative	negative	miRNA	negative	miRNA	miRNA	miRNA
hsa-mir-4661	miRNA	miRNA	miRNA	miRNA	miRNA	miRNA	miRNA	miRNA	miRNA	miRNA	miRNA	miRNA	miRNA	miRNA	miRNA	miRNA	miRNA	miRNA	miRNA	miRNA	miRNA	miRNA	miRNA	miRNA	miRNA	miRNA	miRNA	miRNA	miRNA	miRNA	miRNA	miRNA
hsa-mir-4662a	miRNA	miRNA	miRNA	miRNA	miRNA	miRNA	miRNA	miRNA	miRNA	miRNA	miRNA	miRNA	miRNA	miRNA	miRNA	miRNA	miRNA	miRNA	miRNA	miRNA	miRNA	miRNA	miRNA	miRNA	miRNA	miRNA	miRNA	miRNA	miRNA	miRNA	miRNA	miRNA
hsa-mir-4659b	miRNA	miRNA	miRNA	miRNA	miRNA	miRNA	miRNA	miRNA	miRNA	miRNA	miRNA	miRNA	miRNA	miRNA	miRNA	miRNA	miRNA	miRNA	miRNA	miRNA	miRNA	miRNA	miRNA	miRNA	miRNA	miRNA	miRNA	miRNA	miRNA	miRNA	miRNA	miRNA
hsa-mir-4663	miRNA	miRNA	miRNA	miRNA	miRNA	miRNA	miRNA	miRNA	miRNA	miRNA	miRNA	miRNA	miRNA	miRNA	miRNA	miRNA	miRNA	miRNA	miRNA	miRNA	miRNA	miRNA	miRNA	miRNA	miRNA	miRNA	miRNA	miRNA	miRNA	miRNA	miRNA	miRNA
hsa-mir-4662b	miRNA	miRNA	miRNA	miRNA	miRNA	miRNA	miRNA	miRNA	miRNA	miRNA	miRNA	miRNA	miRNA	miRNA	miRNA	miRNA	miRNA	miRNA	miRNA	miRNA	miRNA	miRNA	miRNA	miRNA	miRNA	miRNA	miRNA	miRNA	miRNA	miRNA	miRNA	miRNA
hsa-mir-4664	miRNA	negative	miRNA	negative	miRNA	negative	miRNA	negative	miRNA	negative	miRNA	miRNA	negative	miRNA	negative	miRNA	negative	miRNA	negative	negative	negative	negative	negative	negative	negative	negative	negative	negative	negative	miRNA	miRNA	negative
hsa-mir-4665	miRNA	miRNA	miRNA	miRNA	miRNA	negative	miRNA	miRNA	miRNA	miRNA	negative	miRNA	miRNA	miRNA	miRNA	miRNA	miRNA	miRNA	miRNA	miRNA	miRNA	miRNA	miRNA	miRNA	negative	miRNA	miRNA	miRNA	miRNA	miRNA	miRNA	miRNA
hsa-mir-4667	miRNA	miRNA	miRNA	miRNA	miRNA	miRNA	miRNA	miRNA	miRNA	miRNA	miRNA	miRNA	miRNA	miRNA	miRNA	miRNA	miRNA	miRNA	miRNA	miRNA	miRNA	miRNA	miRNA	miRNA	miRNA	miRNA	miRNA	miRNA	miRNA	miRNA	miRNA	miRNA
hsa-mir-4668	miRNA	miRNA	miRNA	miRNA	miRNA	miRNA	miRNA	miRNA	miRNA	miRNA	miRNA	miRNA	miRNA	miRNA	miRNA	miRNA	miRNA	miRNA	miRNA	miRNA	miRNA	miRNA	miRNA	miRNA	miRNA	miRNA	miRNA	miRNA	miRNA	miRNA	miRNA	miRNA
hsa-mir-219b	miRNA	miRNA	miRNA	miRNA	miRNA	miRNA	miRNA	miRNA	miRNA	miRNA	miRNA	miRNA	miRNA	miRNA	miRNA	miRNA	miRNA	miRNA	miRNA	miRNA	miRNA	miRNA	miRNA	miRNA	miRNA	miRNA	negative	miRNA	miRNA	miRNA	miRNA	miRNA
hsa-mir-4669	miRNA	miRNA	miRNA	miRNA	miRNA	miRNA	miRNA	miRNA	miRNA	miRNA	miRNA	miRNA	miRNA	miRNA	miRNA	miRNA	miRNA	miRNA	miRNA	miRNA	miRNA	miRNA	miRNA	miRNA	miRNA	miRNA	miRNA	miRNA	miRNA	miRNA	miRNA	miRNA
hsa-mir-4670	miRNA	miRNA	miRNA	miRNA	miRNA	miRNA	miRNA	miRNA	miRNA	miRNA	miRNA	miRNA	miRNA	miRNA	miRNA	miRNA	miRNA	miRNA	miRNA	miRNA	miRNA	miRNA	miRNA	miRNA	miRNA	miRNA	miRNA	miRNA	miRNA	miRNA	miRNA	miRNA
hsa-mir-4671	miRNA	miRNA	miRNA	miRNA	miRNA	miRNA	miRNA	miRNA	miRNA	miRNA	miRNA	miRNA	miRNA	miRNA	miRNA	miRNA	miRNA	miRNA	miRNA	miRNA	miRNA	miRNA	miRNA	miRNA	miRNA	miRNA	miRNA	miRNA	miRNA	miRNA	miRNA	miRNA
hsa-mir-4672	miRNA	miRNA	miRNA	miRNA	miRNA	miRNA	miRNA	miRNA	miRNA	miRNA	miRNA	miRNA	miRNA	miRNA	miRNA	miRNA	miRNA	miRNA	miRNA	miRNA	miRNA	miRNA	miRNA	miRNA	miRNA	miRNA	miRNA	miRNA	miRNA	miRNA	miRNA	miRNA
hsa-mir-4673	miRNA	candidate	miRNA	miRNA	miRNA	miRNA	miRNA	negative	miRNA	negative	miRNA	miRNA	miRNA	miRNA	miRNA	miRNA	miRNA	miRNA	miRNA	negative	negative	miRNA	miRNA	miRNA	negative	miRNA	negative	miRNA	negative	miRNA	miRNA	miRNA
hsa-mir-4674	miRNA	miRNA	miRNA	miRNA	miRNA	miRNA	negative	miRNA	miRNA	negative	miRNA	miRNA	miRNA	miRNA	miRNA	miRNA	miRNA	negative	miRNA	miRNA	miRNA	miRNA	miRNA	miRNA	negative	miRNA	miRNA	miRNA	miRNA	miRNA	miRNA	miRNA
hsa-mir-4675	miRNA	miRNA	miRNA	miRNA	miRNA	miRNA	miRNA	miRNA	miRNA	miRNA	miRNA	miRNA	miRNA	miRNA	miRNA	miRNA	miRNA	miRNA	miRNA	miRNA	miRNA	miRNA	miRNA	miRNA	miRNA	miRNA	miRNA	miRNA	miRNA	miRNA	miRNA	miRNA
hsa-mir-4676	miRNA	miRNA	miRNA	miRNA	miRNA	miRNA	miRNA	miRNA	miRNA	miRNA	miRNA	miRNA	miRNA	miRNA	miRNA	miRNA	miRNA	miRNA	miRNA	miRNA	miRNA	miRNA	miRNA	miRNA	miRNA	miRNA	miRNA	miRNA	miRNA	miRNA	miRNA	miRNA
hsa-mir-4677	miRNA	miRNA	miRNA	miRNA	miRNA	miRNA	miRNA	miRNA	miRNA	miRNA	miRNA	miRNA	miRNA	miRNA	miRNA	miRNA	miRNA	miRNA	miRNA	miRNA	miRNA	miRNA	miRNA	miRNA	miRNA	miRNA	miRNA	miRNA	miRNA	miRNA	miRNA	miRNA
hsa-mir-4678	miRNA	miRNA	miRNA	miRNA	miRNA	miRNA	miRNA	miRNA	miRNA	miRNA	miRNA	miRNA	miRNA	miRNA	miRNA	miRNA	miRNA	miRNA	miRNA	miRNA	miRNA	miRNA	miRNA	miRNA	miRNA	miRNA	miRNA	miRNA	miRNA	miRNA	miRNA	miRNA
hsa-mir-4679-2	miRNA	miRNA	miRNA	miRNA	miRNA	miRNA	miRNA	miRNA	miRNA	miRNA	miRNA	miRNA	miRNA	miRNA	miRNA	miRNA	miRNA	miRNA	miRNA	miRNA	miRNA	miRNA	miRNA	miRNA	miRNA	miRNA	miRNA	miRNA	miRNA	miRNA	miRNA	miRNA
hsa-mir-4682	miRNA	miRNA	miRNA	miRNA	miRNA	miRNA	miRNA	miRNA	miRNA	miRNA	miRNA	miRNA	miRNA	miRNA	miRNA	miRNA	miRNA	miRNA	miRNA	miRNA	miRNA	miRNA	miRNA	miRNA	miRNA	miRNA	miRNA	miRNA	miRNA	miRNA	miRNA	miRNA
hsa-mir-4683	miRNA	miRNA	miRNA	miRNA	miRNA	miRNA	miRNA	miRNA	miRNA	miRNA	miRNA	miRNA	miRNA	miRNA	miRNA	miRNA	miRNA	miRNA	miRNA	negative	negative	miRNA	miRNA	miRNA	negative	negative	negative	miRNA	negative	miRNA	miRNA	miRNA
hsa-mir-4684	miRNA	miRNA	miRNA	miRNA	miRNA	miRNA	miRNA	miRNA	miRNA	miRNA	miRNA	miRNA	miRNA	miRNA	miRNA	miRNA	miRNA	miRNA	miRNA	miRNA	miRNA	miRNA	miRNA	miRNA	miRNA	miRNA	miRNA	miRNA	miRNA	miRNA	miRNA	miRNA
hsa-mir-4685	miRNA	negative	miRNA	miRNA	miRNA	miRNA	miRNA	negative	miRNA	miRNA	miRNA	miRNA	negative	miRNA	miRNA	miRNA	miRNA	miRNA	miRNA	negative	negative	miRNA	miRNA	miRNA	negative	negative	negative	negative	negative	miRNA	miRNA	negative
hsa-mir-4687	miRNA	miRNA	miRNA	miRNA	miRNA	miRNA	miRNA	miRNA	miRNA	miRNA	miRNA	miRNA	miRNA	negative	miRNA	miRNA	miRNA	miRNA	miRNA	miRNA	negative	miRNA	miRNA	miRNA	negative	negative	negative	miRNA	miRNA	miRNA	miRNA	miRNA
hsa-mir-1343	miRNA	miRNA	miRNA	miRNA	miRNA	miRNA	miRNA	miRNA	miRNA	miRNA	negative	miRNA	negative	miRNA	miRNA	miRNA	miRNA	miRNA	miRNA	miRNA	miRNA	miRNA	miRNA	miRNA	miRNA	miRNA	miRNA	miRNA	miRNA	miRNA	miRNA	miRNA
hsa-mir-4688	miRNA	negative	miRNA	negative	miRNA	miRNA	negative	miRNA	miRNA	miRNA	miRNA	miRNA	miRNA	negative	negative	miRNA	miRNA	miRNA	negative	negative	negative	negative	miRNA	negative	negative	negative	negative	negative	negative	negative	miRNA	negative
hsa-mir-4689	miRNA	miRNA	miRNA	miRNA	miRNA	miRNA	miRNA	miRNA	miRNA	miRNA	miRNA	miRNA	miRNA	miRNA	miRNA	miRNA	miRNA	miRNA	miRNA	miRNA	miRNA	miRNA	miRNA	miRNA	miRNA	miRNA	miRNA	miRNA	miRNA	miRNA	miRNA	miRNA
hsa-mir-4690	miRNA	candidate	miRNA	miRNA	miRNA	miRNA	negative	negative	miRNA	miRNA	miRNA	miRNA	miRNA	miRNA	miRNA	miRNA	miRNA	miRNA	miRNA	negative	miRNA	miRNA	miRNA	miRNA	negative	miRNA	negative	miRNA	miRNA	miRNA	miRNA	miRNA
hsa-mir-4691	miRNA	negative	miRNA	negative	miRNA	negative	negative	miRNA	miRNA	negative	miRNA	miRNA	miRNA	miRNA	negative	miRNA	negative	miRNA	negative	negative	negative	negative	negative	negative	negative	negative	negative	negative	negative	negative	negative	negative
hsa-mir-4692	miRNA	miRNA	miRNA	miRNA	miRNA	miRNA	miRNA	miRNA	miRNA	miRNA	miRNA	miRNA	miRNA	miRNA	miRNA	miRNA	miRNA	miRNA	miRNA	miRNA	miRNA	miRNA	miRNA	miRNA	miRNA	miRNA	miRNA	miRNA	miRNA	miRNA	miRNA	miRNA
hsa-mir-4693	miRNA	miRNA	miRNA	miRNA	miRNA	miRNA	miRNA	miRNA	miRNA	miRNA	miRNA	miRNA	miRNA	miRNA	miRNA	miRNA	miRNA	miRNA	miRNA	miRNA	miRNA	miRNA	miRNA	miRNA	miRNA	miRNA	miRNA	miRNA	miRNA	miRNA	miRNA	miRNA
hsa-mir-4694	miRNA	miRNA	miRNA	miRNA	miRNA	miRNA	miRNA	miRNA	miRNA	miRNA	miRNA	miRNA	miRNA	miRNA	miRNA	miRNA	miRNA	miRNA	miRNA	miRNA	miRNA	miRNA	miRNA	miRNA	miRNA	miRNA	miRNA	miRNA	miRNA	miRNA	miRNA	miRNA
hsa-mir-4696	miRNA	miRNA	miRNA	miRNA	miRNA	miRNA	miRNA	miRNA	miRNA	miRNA	miRNA	miRNA	miRNA	miRNA	miRNA	miRNA	miRNA	miRNA	miRNA	miRNA	miRNA	miRNA	miRNA	miRNA	miRNA	miRNA	miRNA	miRNA	miRNA	miRNA	miRNA	miRNA
hsa-mir-4697	miRNA	miRNA	miRNA	miRNA	miRNA	miRNA	miRNA	miRNA	miRNA	miRNA	miRNA	miRNA	miRNA	miRNA	miRNA	miRNA	miRNA	miRNA	miRNA	miRNA	miRNA	miRNA	miRNA	miRNA	miRNA	miRNA	miRNA	miRNA	miRNA	miRNA	miRNA	miRNA
hsa-mir-4698	miRNA	miRNA	miRNA	miRNA	miRNA	miRNA	miRNA	miRNA	miRNA	miRNA	miRNA	miRNA	miRNA	miRNA	miRNA	miRNA	miRNA	miRNA	miRNA	miRNA	miRNA	miRNA	miRNA	miRNA	miRNA	miRNA	miRNA	miRNA	miRNA	miRNA	miRNA	miRNA
hsa-mir-4699	miRNA	miRNA	miRNA	miRNA	miRNA	miRNA	miRNA	miRNA	miRNA	miRNA	miRNA	miRNA	miRNA	miRNA	miRNA	miRNA	miRNA	miRNA	miRNA	miRNA	miRNA	miRNA	miRNA	miRNA	miRNA	miRNA	miRNA	miRNA	miRNA	miRNA	miRNA	miRNA
hsa-mir-4700	miRNA	miRNA	miRNA	miRNA	miRNA	miRNA	miRNA	miRNA	negative	miRNA	miRNA	miRNA	miRNA	miRNA	miRNA	miRNA	miRNA	miRNA	miRNA	negative	negative	miRNA	miRNA	miRNA	negative	negative	negative	miRNA	negative	miRNA	miRNA	miRNA
hsa-mir-3198-2	miRNA	miRNA	miRNA	miRNA	miRNA	miRNA	miRNA	miRNA	miRNA	miRNA	miRNA	miRNA	miRNA	miRNA	miRNA	miRNA	miRNA	miRNA	miRNA	miRNA	miRNA	miRNA	miRNA	miRNA	miRNA	miRNA	miRNA	miRNA	miRNA	miRNA	miRNA	miRNA
hsa-mir-4703	miRNA	miRNA	miRNA	miRNA	miRNA	miRNA	miRNA	miRNA	miRNA	miRNA	miRNA	miRNA	miRNA	miRNA	miRNA	miRNA	miRNA	miRNA	miRNA	miRNA	miRNA	miRNA	miRNA	miRNA	miRNA	miRNA	miRNA	miRNA	miRNA	miRNA	miRNA	miRNA
hsa-mir-4704	miRNA	miRNA	miRNA	miRNA	miRNA	miRNA	miRNA	miRNA	miRNA	miRNA	miRNA	miRNA	miRNA	miRNA	miRNA	miRNA	miRNA	miRNA	miRNA	miRNA	miRNA	miRNA	miRNA	miRNA	miRNA	miRNA	miRNA	miRNA	miRNA	miRNA	miRNA	miRNA
hsa-mir-4705	miRNA	miRNA	miRNA	miRNA	miRNA	miRNA	miRNA	miRNA	miRNA	miRNA	miRNA	miRNA	miRNA	miRNA	miRNA	miRNA	miRNA	miRNA	miRNA	miRNA	miRNA	miRNA	miRNA	miRNA	miRNA	miRNA	miRNA	miRNA	miRNA	miRNA	miRNA	miRNA
hsa-mir-4706	miRNA	miRNA	miRNA	miRNA	miRNA	miRNA	miRNA	miRNA	miRNA	miRNA	miRNA	miRNA	miRNA	miRNA	miRNA	miRNA	miRNA	miRNA	miRNA	miRNA	miRNA	miRNA	miRNA	miRNA	miRNA	miRNA	miRNA	miRNA	miRNA	miRNA	miRNA	miRNA
hsa-mir-4707	miRNA	miRNA	miRNA	miRNA	miRNA	miRNA	miRNA	miRNA	miRNA	miRNA	miRNA	miRNA	miRNA	miRNA	miRNA	miRNA	miRNA	miRNA	miRNA	miRNA	miRNA	miRNA	miRNA	miRNA	negative	miRNA	negative	miRNA	miRNA	miRNA	miRNA	miRNA
hsa-mir-4708	miRNA	miRNA	miRNA	miRNA	miRNA	miRNA	miRNA	miRNA	miRNA	miRNA	miRNA	miRNA	miRNA	miRNA	miRNA	miRNA	miRNA	miRNA	miRNA	miRNA	miRNA	miRNA	miRNA	miRNA	miRNA	miRNA	miRNA	miRNA	miRNA	miRNA	miRNA	miRNA
hsa-mir-4709	miRNA	miRNA	miRNA	miRNA	negative	miRNA	negative	miRNA	negative	miRNA	miRNA	miRNA	negative	miRNA	miRNA	negative	miRNA	negative	miRNA	miRNA	miRNA	miRNA	miRNA	miRNA	miRNA	miRNA	miRNA	miRNA	miRNA	miRNA	miRNA	miRNA
hsa-mir-203b	miRNA	miRNA	miRNA	miRNA	miRNA	miRNA	miRNA	miRNA	miRNA	miRNA	miRNA	miRNA	miRNA	miRNA	miRNA	miRNA	miRNA	miRNA	miRNA	miRNA	miRNA	miRNA	miRNA	miRNA	miRNA	miRNA	miRNA	miRNA	miRNA	miRNA	miRNA	miRNA
hsa-mir-4711	miRNA	miRNA	miRNA	miRNA	miRNA	miRNA	miRNA	miRNA	miRNA	miRNA	miRNA	miRNA	miRNA	miRNA	miRNA	miRNA	miRNA	miRNA	miRNA	miRNA	miRNA	miRNA	miRNA	miRNA	miRNA	miRNA	miRNA	miRNA	miRNA	miRNA	miRNA	miRNA
hsa-mir-4712	miRNA	miRNA	miRNA	miRNA	miRNA	miRNA	miRNA	miRNA	miRNA	miRNA	miRNA	miRNA	miRNA	miRNA	miRNA	miRNA	miRNA	miRNA	miRNA	miRNA	miRNA	miRNA	miRNA	miRNA	miRNA	miRNA	miRNA	miRNA	miRNA	miRNA	miRNA	miRNA
hsa-mir-4713	miRNA	miRNA	miRNA	miRNA	miRNA	miRNA	miRNA	miRNA	miRNA	miRNA	miRNA	miRNA	miRNA	miRNA	miRNA	miRNA	miRNA	miRNA	miRNA	miRNA	miRNA	miRNA	miRNA	miRNA	miRNA	miRNA	miRNA	miRNA	miRNA	miRNA	miRNA	miRNA
hsa-mir-4714	miRNA	miRNA	miRNA	miRNA	miRNA	miRNA	miRNA	miRNA	miRNA	miRNA	miRNA	miRNA	miRNA	miRNA	miRNA	miRNA	miRNA	miRNA	miRNA	miRNA	miRNA	miRNA	miRNA	miRNA	miRNA	miRNA	miRNA	miRNA	miRNA	miRNA	miRNA	miRNA
hsa-mir-4715	miRNA	miRNA	miRNA	miRNA	miRNA	miRNA	miRNA	miRNA	miRNA	miRNA	miRNA	miRNA	miRNA	miRNA	miRNA	miRNA	miRNA	miRNA	miRNA	miRNA	miRNA	miRNA	miRNA	miRNA	miRNA	miRNA	miRNA	miRNA	miRNA	miRNA	miRNA	miRNA
hsa-mir-3529	miRNA	miRNA	miRNA	miRNA	miRNA	miRNA	miRNA	miRNA	miRNA	miRNA	miRNA	miRNA	miRNA	miRNA	miRNA	miRNA	miRNA	miRNA	miRNA	miRNA	miRNA	miRNA	miRNA	miRNA	miRNA	miRNA	miRNA	miRNA	miRNA	miRNA	miRNA	miRNA
hsa-mir-4717	miRNA	miRNA	miRNA	miRNA	miRNA	miRNA	miRNA	miRNA	miRNA	miRNA	miRNA	miRNA	miRNA	miRNA	miRNA	miRNA	miRNA	miRNA	miRNA	miRNA	miRNA	miRNA	miRNA	miRNA	miRNA	miRNA	miRNA	miRNA	miRNA	miRNA	miRNA	miRNA
hsa-mir-4718	miRNA	miRNA	miRNA	miRNA	miRNA	miRNA	miRNA	miRNA	negative	miRNA	miRNA	miRNA	miRNA	miRNA	miRNA	miRNA	miRNA	miRNA	miRNA	miRNA	miRNA	negative	miRNA	miRNA	miRNA	miRNA	miRNA	miRNA	miRNA	miRNA	miRNA	miRNA
hsa-mir-4719	miRNA	miRNA	miRNA	miRNA	miRNA	miRNA	miRNA	miRNA	miRNA	miRNA	miRNA	miRNA	miRNA	miRNA	miRNA	miRNA	miRNA	miRNA	miRNA	miRNA	miRNA	miRNA	miRNA	miRNA	miRNA	miRNA	miRNA	miRNA	miRNA	miRNA	miRNA	miRNA
hsa-mir-4720	miRNA	miRNA	miRNA	miRNA	miRNA	miRNA	miRNA	miRNA	miRNA	miRNA	miRNA	miRNA	miRNA	miRNA	miRNA	miRNA	miRNA	miRNA	miRNA	miRNA	miRNA	miRNA	miRNA	miRNA	miRNA	miRNA	miRNA	miRNA	miRNA	miRNA	miRNA	miRNA
hsa-mir-4721	miRNA	candidate	miRNA	miRNA	miRNA	negative	negative	miRNA	miRNA	miRNA	negative	miRNA	miRNA	miRNA	miRNA	miRNA	miRNA	miRNA	miRNA	negative	negative	miRNA	miRNA	miRNA	negative	negative	negative	miRNA	negative	miRNA	miRNA	miRNA
hsa-mir-4722	miRNA	miRNA	miRNA	miRNA	miRNA	miRNA	miRNA	miRNA	miRNA	miRNA	miRNA	negative	miRNA	miRNA	miRNA	miRNA	miRNA	miRNA	miRNA	miRNA	miRNA	miRNA	miRNA	miRNA	miRNA	miRNA	miRNA	miRNA	miRNA	miRNA	miRNA	miRNA
hsa-mir-4520-2	miRNA	miRNA	miRNA	miRNA	miRNA	miRNA	miRNA	miRNA	miRNA	miRNA	miRNA	miRNA	miRNA	miRNA	miRNA	miRNA	miRNA	miRNA	miRNA	miRNA	miRNA	miRNA	miRNA	miRNA	miRNA	miRNA	miRNA	miRNA	miRNA	miRNA	miRNA	miRNA
hsa-mir-4723	miRNA	miRNA	miRNA	miRNA	miRNA	miRNA	miRNA	miRNA	miRNA	miRNA	miRNA	miRNA	miRNA	miRNA	miRNA	miRNA	miRNA	miRNA	miRNA	miRNA	miRNA	miRNA	miRNA	miRNA	miRNA	miRNA	miRNA	miRNA	miRNA	miRNA	miRNA	miRNA
hsa-mir-451b	miRNA	miRNA	miRNA	miRNA	miRNA	miRNA	miRNA	miRNA	miRNA	miRNA	miRNA	miRNA	miRNA	miRNA	miRNA	miRNA	miRNA	miRNA	miRNA	miRNA	miRNA	miRNA	miRNA	miRNA	miRNA	miRNA	miRNA	miRNA	miRNA	miRNA	miRNA	miRNA
hsa-mir-4724	miRNA	miRNA	miRNA	miRNA	miRNA	miRNA	miRNA	miRNA	miRNA	miRNA	miRNA	miRNA	miRNA	miRNA	miRNA	miRNA	negative	miRNA	miRNA	negative	negative	miRNA	miRNA	miRNA	miRNA	negative	negative	miRNA	miRNA	miRNA	miRNA	miRNA
hsa-mir-4725	miRNA	miRNA	miRNA	miRNA	miRNA	miRNA	miRNA	miRNA	miRNA	miRNA	miRNA	miRNA	miRNA	miRNA	miRNA	miRNA	miRNA	miRNA	miRNA	negative	negative	miRNA	miRNA	miRNA	negative	negative	negative	miRNA	negative	miRNA	miRNA	miRNA
hsa-mir-4726	miRNA	miRNA	miRNA	miRNA	miRNA	miRNA	miRNA	miRNA	miRNA	miRNA	miRNA	miRNA	miRNA	miRNA	miRNA	miRNA	miRNA	miRNA	miRNA	miRNA	miRNA	miRNA	miRNA	miRNA	miRNA	miRNA	miRNA	miRNA	miRNA	miRNA	miRNA	miRNA
hsa-mir-4727	miRNA	miRNA	miRNA	miRNA	miRNA	miRNA	miRNA	miRNA	miRNA	miRNA	miRNA	miRNA	miRNA	miRNA	miRNA	miRNA	miRNA	miRNA	miRNA	miRNA	miRNA	negative	miRNA	miRNA	miRNA	miRNA	miRNA	miRNA	miRNA	miRNA	miRNA	miRNA
hsa-mir-4728	miRNA	negative	miRNA	negative	miRNA	miRNA	miRNA	negative	negative	negative	miRNA	miRNA	miRNA	miRNA	miRNA	miRNA	negative	miRNA	negative	negative	negative	negative	negative	miRNA	negative	negative	negative	negative	negative	miRNA	miRNA	negative
hsa-mir-4729	miRNA	miRNA	miRNA	miRNA	miRNA	miRNA	miRNA	miRNA	miRNA	miRNA	miRNA	miRNA	miRNA	miRNA	miRNA	miRNA	miRNA	miRNA	miRNA	miRNA	miRNA	miRNA	miRNA	miRNA	miRNA	miRNA	miRNA	miRNA	miRNA	miRNA	miRNA	miRNA
hsa-mir-4730	miRNA	miRNA	miRNA	miRNA	miRNA	miRNA	miRNA	miRNA	miRNA	miRNA	miRNA	miRNA	miRNA	miRNA	miRNA	miRNA	miRNA	miRNA	miRNA	miRNA	miRNA	miRNA	miRNA	miRNA	miRNA	miRNA	miRNA	miRNA	miRNA	miRNA	miRNA	miRNA
hsa-mir-4731	miRNA	miRNA	miRNA	miRNA	miRNA	miRNA	miRNA	miRNA	miRNA	miRNA	miRNA	miRNA	miRNA	miRNA	miRNA	miRNA	miRNA	miRNA	miRNA	miRNA	miRNA	miRNA	miRNA	miRNA	miRNA	miRNA	miRNA	miRNA	miRNA	miRNA	miRNA	miRNA
hsa-mir-4732	miRNA	miRNA	miRNA	miRNA	miRNA	miRNA	miRNA	miRNA	miRNA	miRNA	miRNA	miRNA	miRNA	negative	miRNA	miRNA	miRNA	miRNA	miRNA	negative	negative	miRNA	miRNA	miRNA	miRNA	negative	negative	miRNA	negative	miRNA	miRNA	miRNA
hsa-mir-4733	miRNA	miRNA	miRNA	miRNA	miRNA	miRNA	miRNA	miRNA	miRNA	miRNA	miRNA	miRNA	miRNA	miRNA	miRNA	miRNA	miRNA	miRNA	miRNA	miRNA	miRNA	miRNA	miRNA	miRNA	miRNA	miRNA	miRNA	miRNA	miRNA	miRNA	miRNA	miRNA
hsa-mir-4735	miRNA	miRNA	miRNA	miRNA	miRNA	miRNA	miRNA	miRNA	miRNA	miRNA	miRNA	miRNA	miRNA	miRNA	miRNA	miRNA	miRNA	miRNA	miRNA	miRNA	miRNA	miRNA	miRNA	miRNA	miRNA	miRNA	miRNA	miRNA	miRNA	miRNA	miRNA	miRNA
hsa-mir-4736	miRNA	miRNA	miRNA	miRNA	miRNA	miRNA	miRNA	miRNA	miRNA	miRNA	miRNA	miRNA	miRNA	miRNA	miRNA	miRNA	miRNA	miRNA	miRNA	miRNA	miRNA	negative	miRNA	miRNA	miRNA	miRNA	miRNA	miRNA	miRNA	miRNA	miRNA	miRNA
hsa-mir-4737	miRNA	negative	miRNA	negative	miRNA	miRNA	negative	miRNA	miRNA	miRNA	miRNA	miRNA	miRNA	negative	negative	miRNA	negative	miRNA	negative	negative	negative	negative	negative	negative	negative	negative	negative	negative	negative	negative	negative	negative
hsa-mir-3064	miRNA	miRNA	miRNA	miRNA	miRNA	miRNA	miRNA	miRNA	miRNA	negative	miRNA	miRNA	miRNA	miRNA	miRNA	miRNA	miRNA	miRNA	miRNA	negative	negative	miRNA	miRNA	miRNA	miRNA	negative	negative	miRNA	miRNA	miRNA	miRNA	miRNA
hsa-mir-4738	miRNA	miRNA	miRNA	miRNA	miRNA	miRNA	miRNA	miRNA	miRNA	miRNA	miRNA	miRNA	miRNA	miRNA	miRNA	miRNA	miRNA	miRNA	miRNA	miRNA	miRNA	miRNA	miRNA	miRNA	miRNA	miRNA	miRNA	miRNA	miRNA	miRNA	miRNA	miRNA
hsa-mir-4739	miRNA	miRNA	miRNA	miRNA	miRNA	miRNA	miRNA	miRNA	miRNA	miRNA	miRNA	negative	miRNA	miRNA	miRNA	negative	miRNA	miRNA	miRNA	miRNA	miRNA	miRNA	miRNA	miRNA	miRNA	miRNA	miRNA	miRNA	miRNA	miRNA	miRNA	miRNA
hsa-mir-4740	miRNA	miRNA	miRNA	miRNA	miRNA	miRNA	miRNA	miRNA	miRNA	miRNA	miRNA	miRNA	miRNA	miRNA	miRNA	miRNA	miRNA	miRNA	miRNA	negative	miRNA	miRNA	miRNA	miRNA	negative	miRNA	negative	miRNA	miRNA	miRNA	miRNA	miRNA
hsa-mir-4741	miRNA	candidate	miRNA	miRNA	miRNA	miRNA	miRNA	miRNA	miRNA	miRNA	miRNA	negative	miRNA	miRNA	miRNA	miRNA	miRNA	miRNA	miRNA	miRNA	miRNA	miRNA	negative	miRNA	miRNA	miRNA	miRNA	negative	miRNA	miRNA	miRNA	miRNA
hsa-mir-4742	miRNA	miRNA	miRNA	miRNA	miRNA	miRNA	miRNA	miRNA	miRNA	miRNA	miRNA	miRNA	miRNA	miRNA	miRNA	miRNA	miRNA	miRNA	miRNA	miRNA	miRNA	miRNA	miRNA	miRNA	miRNA	miRNA	miRNA	miRNA	miRNA	miRNA	miRNA	miRNA
hsa-mir-4743	miRNA	miRNA	miRNA	miRNA	miRNA	miRNA	miRNA	miRNA	miRNA	miRNA	miRNA	miRNA	miRNA	miRNA	miRNA	miRNA	miRNA	miRNA	miRNA	miRNA	miRNA	miRNA	miRNA	miRNA	miRNA	miRNA	miRNA	miRNA	miRNA	miRNA	miRNA	miRNA
hsa-mir-4744	miRNA	miRNA	miRNA	miRNA	miRNA	miRNA	miRNA	miRNA	miRNA	miRNA	miRNA	miRNA	miRNA	miRNA	miRNA	miRNA	miRNA	miRNA	miRNA	miRNA	miRNA	miRNA	miRNA	miRNA	miRNA	miRNA	miRNA	miRNA	miRNA	miRNA	miRNA	miRNA
hsa-mir-3591	miRNA	miRNA	miRNA	miRNA	miRNA	miRNA	miRNA	miRNA	miRNA	miRNA	miRNA	miRNA	miRNA	miRNA	miRNA	miRNA	miRNA	miRNA	miRNA	miRNA	miRNA	miRNA	miRNA	miRNA	miRNA	miRNA	miRNA	miRNA	miRNA	miRNA	miRNA	miRNA
hsa-mir-4745	miRNA	candidate	miRNA	miRNA	miRNA	negative	miRNA	negative	miRNA	miRNA	negative	miRNA	miRNA	negative	miRNA	miRNA	miRNA	miRNA	miRNA	negative	miRNA	negative	miRNA	miRNA	negative	miRNA	miRNA	miRNA	miRNA	miRNA	miRNA	miRNA
hsa-mir-4746	miRNA	candidate	miRNA	miRNA	miRNA	miRNA	miRNA	miRNA	miRNA	negative	miRNA	miRNA	miRNA	miRNA	miRNA	negative	miRNA	miRNA	miRNA	negative	negative	miRNA	miRNA	miRNA	negative	negative	negative	negative	miRNA	miRNA	miRNA	miRNA
hsa-mir-4747	miRNA	miRNA	miRNA	miRNA	miRNA	miRNA	miRNA	miRNA	miRNA	miRNA	miRNA	miRNA	miRNA	miRNA	miRNA	miRNA	negative	miRNA	miRNA	miRNA	miRNA	miRNA	miRNA	miRNA	miRNA	miRNA	miRNA	miRNA	miRNA	miRNA	miRNA	miRNA
hsa-mir-4748	miRNA	negative	miRNA	miRNA	miRNA	miRNA	miRNA	negative	negative	miRNA	miRNA	miRNA	miRNA	miRNA	miRNA	miRNA	negative	miRNA	miRNA	miRNA	negative	negative	miRNA	miRNA	miRNA	negative	negative	miRNA	negative	miRNA	miRNA	negative
hsa-mir-4749	miRNA	negative	miRNA	miRNA	miRNA	miRNA	miRNA	miRNA	negative	miRNA	miRNA	negative	miRNA	miRNA	negative	miRNA	miRNA	miRNA	miRNA	negative	negative	miRNA	miRNA	miRNA	negative	negative	negative	negative	negative	miRNA	miRNA	negative
hsa-mir-4750	miRNA	miRNA	miRNA	miRNA	miRNA	negative	miRNA	miRNA	miRNA	miRNA	miRNA	miRNA	miRNA	miRNA	miRNA	miRNA	miRNA	miRNA	miRNA	miRNA	miRNA	negative	miRNA	miRNA	miRNA	miRNA	miRNA	miRNA	miRNA	miRNA	miRNA	miRNA
hsa-mir-4751	miRNA	miRNA	miRNA	miRNA	miRNA	miRNA	miRNA	miRNA	negative	miRNA	miRNA	miRNA	miRNA	miRNA	miRNA	miRNA	miRNA	miRNA	miRNA	miRNA	miRNA	miRNA	miRNA	miRNA	miRNA	miRNA	miRNA	miRNA	miRNA	miRNA	miRNA	miRNA
hsa-mir-4752	miRNA	miRNA	miRNA	miRNA	miRNA	miRNA	miRNA	miRNA	miRNA	miRNA	miRNA	miRNA	miRNA	miRNA	miRNA	miRNA	miRNA	miRNA	miRNA	miRNA	miRNA	miRNA	miRNA	miRNA	miRNA	miRNA	miRNA	miRNA	miRNA	miRNA	miRNA	miRNA
hsa-mir-4753	miRNA	miRNA	miRNA	miRNA	miRNA	miRNA	miRNA	miRNA	miRNA	miRNA	miRNA	miRNA	miRNA	miRNA	miRNA	miRNA	miRNA	miRNA	miRNA	miRNA	miRNA	miRNA	miRNA	miRNA	miRNA	miRNA	miRNA	miRNA	miRNA	miRNA	miRNA	miRNA
hsa-mir-371b	miRNA	miRNA	miRNA	miRNA	miRNA	miRNA	miRNA	miRNA	miRNA	miRNA	miRNA	miRNA	miRNA	miRNA	miRNA	miRNA	miRNA	miRNA	miRNA	miRNA	miRNA	miRNA	miRNA	miRNA	miRNA	miRNA	miRNA	miRNA	miRNA	miRNA	miRNA	miRNA
hsa-mir-4754	miRNA	negative	miRNA	negative	miRNA	miRNA	miRNA	miRNA	negative	miRNA	miRNA	miRNA	negative	negative	negative	miRNA	negative	miRNA	negative	negative	negative	negative	negative	negative	negative	negative	negative	negative	negative	miRNA	miRNA	negative
hsa-mir-4755	miRNA	miRNA	miRNA	miRNA	miRNA	miRNA	miRNA	miRNA	miRNA	miRNA	miRNA	miRNA	miRNA	miRNA	miRNA	miRNA	miRNA	miRNA	miRNA	miRNA	miRNA	miRNA	miRNA	miRNA	miRNA	miRNA	miRNA	miRNA	miRNA	miRNA	miRNA	miRNA
hsa-mir-499b	miRNA	negative	miRNA	miRNA	miRNA	miRNA	negative	miRNA	negative	negative	miRNA	miRNA	miRNA	miRNA	miRNA	miRNA	miRNA	miRNA	miRNA	negative	negative	negative	miRNA	miRNA	miRNA	negative	negative	miRNA	negative	miRNA	miRNA	negative
hsa-mir-4756	miRNA	miRNA	miRNA	miRNA	miRNA	miRNA	miRNA	miRNA	miRNA	miRNA	miRNA	miRNA	miRNA	miRNA	miRNA	miRNA	miRNA	miRNA	miRNA	miRNA	miRNA	miRNA	miRNA	miRNA	miRNA	miRNA	miRNA	miRNA	miRNA	miRNA	miRNA	miRNA
hsa-mir-4757	miRNA	miRNA	miRNA	miRNA	miRNA	miRNA	miRNA	miRNA	miRNA	miRNA	miRNA	miRNA	miRNA	miRNA	miRNA	miRNA	miRNA	miRNA	miRNA	miRNA	miRNA	miRNA	miRNA	miRNA	miRNA	miRNA	miRNA	miRNA	miRNA	miRNA	miRNA	miRNA
hsa-mir-4758	miRNA	negative	miRNA	miRNA	miRNA	negative	negative	negative	miRNA	miRNA	negative	miRNA	miRNA	miRNA	miRNA	miRNA	miRNA	miRNA	miRNA	negative	negative	miRNA	miRNA	miRNA	negative	negative	negative	negative	negative	miRNA	miRNA	negative
hsa-mir-4759	miRNA	miRNA	miRNA	miRNA	miRNA	miRNA	miRNA	miRNA	miRNA	miRNA	miRNA	miRNA	miRNA	miRNA	miRNA	miRNA	miRNA	miRNA	miRNA	miRNA	miRNA	miRNA	miRNA	miRNA	miRNA	miRNA	miRNA	miRNA	miRNA	miRNA	miRNA	miRNA
hsa-mir-4760	miRNA	miRNA	miRNA	miRNA	miRNA	miRNA	miRNA	miRNA	miRNA	miRNA	miRNA	miRNA	miRNA	miRNA	miRNA	miRNA	miRNA	miRNA	miRNA	miRNA	miRNA	miRNA	miRNA	miRNA	miRNA	miRNA	miRNA	miRNA	miRNA	miRNA	miRNA	miRNA
hsa-mir-4761	miRNA	miRNA	miRNA	miRNA	miRNA	miRNA	miRNA	miRNA	miRNA	miRNA	miRNA	miRNA	miRNA	negative	miRNA	miRNA	miRNA	miRNA	miRNA	miRNA	miRNA	miRNA	miRNA	miRNA	miRNA	miRNA	miRNA	miRNA	miRNA	miRNA	miRNA	miRNA
hsa-mir-4762	miRNA	miRNA	miRNA	miRNA	miRNA	miRNA	miRNA	miRNA	miRNA	miRNA	miRNA	miRNA	miRNA	miRNA	miRNA	miRNA	miRNA	miRNA	miRNA	miRNA	miRNA	miRNA	miRNA	miRNA	miRNA	miRNA	miRNA	miRNA	miRNA	miRNA	miRNA	miRNA
hsa-mir-4763	miRNA	miRNA	miRNA	miRNA	miRNA	miRNA	miRNA	miRNA	miRNA	miRNA	miRNA	miRNA	miRNA	miRNA	miRNA	miRNA	miRNA	miRNA	miRNA	miRNA	miRNA	miRNA	miRNA	miRNA	miRNA	miRNA	miRNA	miRNA	miRNA	miRNA	miRNA	miRNA
hsa-mir-4764	miRNA	miRNA	miRNA	miRNA	miRNA	miRNA	miRNA	miRNA	miRNA	miRNA	miRNA	miRNA	miRNA	miRNA	miRNA	miRNA	miRNA	miRNA	miRNA	miRNA	miRNA	miRNA	miRNA	miRNA	miRNA	miRNA	miRNA	miRNA	miRNA	miRNA	miRNA	miRNA
hsa-mir-4765	miRNA	miRNA	miRNA	miRNA	miRNA	miRNA	miRNA	miRNA	miRNA	miRNA	miRNA	miRNA	miRNA	miRNA	miRNA	miRNA	miRNA	miRNA	miRNA	miRNA	miRNA	miRNA	miRNA	miRNA	miRNA	miRNA	miRNA	miRNA	miRNA	miRNA	miRNA	miRNA
hsa-mir-4766	miRNA	miRNA	miRNA	miRNA	miRNA	miRNA	miRNA	miRNA	miRNA	miRNA	miRNA	miRNA	miRNA	miRNA	miRNA	miRNA	miRNA	miRNA	miRNA	miRNA	miRNA	miRNA	miRNA	miRNA	miRNA	miRNA	miRNA	miRNA	miRNA	miRNA	miRNA	miRNA
hsa-mir-4767	miRNA	candidate	miRNA	miRNA	miRNA	miRNA	negative	miRNA	miRNA	miRNA	miRNA	miRNA	miRNA	miRNA	miRNA	miRNA	negative	miRNA	miRNA	miRNA	miRNA	miRNA	miRNA	miRNA	negative	miRNA	miRNA	negative	miRNA	miRNA	miRNA	miRNA
hsa-mir-4768	miRNA	miRNA	miRNA	miRNA	miRNA	miRNA	miRNA	miRNA	miRNA	miRNA	miRNA	miRNA	miRNA	miRNA	miRNA	miRNA	miRNA	miRNA	miRNA	miRNA	miRNA	miRNA	miRNA	miRNA	miRNA	miRNA	miRNA	miRNA	miRNA	miRNA	miRNA	miRNA
hsa-mir-4769	miRNA	miRNA	miRNA	miRNA	miRNA	miRNA	miRNA	miRNA	miRNA	miRNA	miRNA	miRNA	miRNA	miRNA	miRNA	miRNA	miRNA	miRNA	miRNA	miRNA	miRNA	miRNA	miRNA	miRNA	miRNA	miRNA	miRNA	miRNA	miRNA	miRNA	miRNA	miRNA
hsa-mir-4770	miRNA	miRNA	miRNA	miRNA	miRNA	miRNA	miRNA	miRNA	miRNA	miRNA	miRNA	negative	miRNA	miRNA	miRNA	miRNA	miRNA	miRNA	miRNA	miRNA	miRNA	miRNA	miRNA	miRNA	miRNA	miRNA	miRNA	miRNA	miRNA	miRNA	miRNA	miRNA
hsa-mir-4772	miRNA	miRNA	miRNA	miRNA	miRNA	miRNA	miRNA	miRNA	miRNA	miRNA	miRNA	miRNA	miRNA	miRNA	miRNA	miRNA	miRNA	miRNA	miRNA	miRNA	miRNA	miRNA	miRNA	miRNA	miRNA	miRNA	miRNA	miRNA	miRNA	miRNA	miRNA	miRNA
hsa-mir-4773-1	miRNA	miRNA	miRNA	miRNA	miRNA	miRNA	miRNA	miRNA	miRNA	miRNA	miRNA	miRNA	miRNA	miRNA	miRNA	miRNA	miRNA	miRNA	miRNA	miRNA	miRNA	miRNA	miRNA	miRNA	miRNA	miRNA	miRNA	miRNA	miRNA	miRNA	miRNA	miRNA
hsa-mir-4773-2	miRNA	miRNA	miRNA	miRNA	miRNA	miRNA	miRNA	miRNA	miRNA	miRNA	miRNA	miRNA	miRNA	miRNA	miRNA	miRNA	miRNA	miRNA	miRNA	miRNA	miRNA	miRNA	miRNA	miRNA	miRNA	miRNA	miRNA	miRNA	miRNA	miRNA	miRNA	miRNA
hsa-mir-4774	miRNA	miRNA	miRNA	miRNA	miRNA	miRNA	miRNA	miRNA	miRNA	miRNA	miRNA	miRNA	miRNA	miRNA	miRNA	miRNA	miRNA	miRNA	miRNA	miRNA	miRNA	miRNA	miRNA	miRNA	miRNA	miRNA	miRNA	miRNA	miRNA	miRNA	miRNA	miRNA
hsa-mir-4776-1	miRNA	miRNA	miRNA	miRNA	miRNA	miRNA	miRNA	miRNA	miRNA	miRNA	miRNA	miRNA	miRNA	miRNA	miRNA	miRNA	miRNA	miRNA	miRNA	miRNA	miRNA	miRNA	miRNA	miRNA	miRNA	miRNA	miRNA	miRNA	miRNA	miRNA	miRNA	miRNA
hsa-mir-4776-2	miRNA	miRNA	miRNA	miRNA	miRNA	miRNA	miRNA	miRNA	miRNA	miRNA	miRNA	miRNA	miRNA	miRNA	miRNA	miRNA	miRNA	miRNA	miRNA	miRNA	miRNA	miRNA	miRNA	miRNA	miRNA	miRNA	miRNA	miRNA	miRNA	miRNA	miRNA	miRNA
hsa-mir-4777	miRNA	miRNA	miRNA	miRNA	miRNA	miRNA	miRNA	miRNA	miRNA	miRNA	miRNA	miRNA	miRNA	miRNA	miRNA	miRNA	miRNA	miRNA	miRNA	miRNA	miRNA	miRNA	miRNA	miRNA	miRNA	miRNA	miRNA	miRNA	miRNA	miRNA	miRNA	miRNA
hsa-mir-4778	miRNA	miRNA	miRNA	miRNA	miRNA	miRNA	miRNA	miRNA	miRNA	miRNA	miRNA	miRNA	miRNA	miRNA	miRNA	miRNA	miRNA	miRNA	miRNA	miRNA	miRNA	miRNA	miRNA	miRNA	miRNA	miRNA	miRNA	miRNA	miRNA	miRNA	miRNA	miRNA
hsa-mir-4779	miRNA	miRNA	miRNA	miRNA	miRNA	miRNA	miRNA	miRNA	miRNA	miRNA	miRNA	miRNA	miRNA	miRNA	miRNA	miRNA	miRNA	miRNA	miRNA	miRNA	miRNA	miRNA	miRNA	miRNA	miRNA	miRNA	miRNA	miRNA	miRNA	miRNA	miRNA	miRNA
hsa-mir-4780	miRNA	miRNA	miRNA	miRNA	miRNA	miRNA	miRNA	miRNA	miRNA	miRNA	miRNA	miRNA	miRNA	miRNA	miRNA	miRNA	miRNA	miRNA	miRNA	miRNA	miRNA	miRNA	miRNA	miRNA	miRNA	miRNA	miRNA	miRNA	miRNA	miRNA	miRNA	miRNA
hsa-mir-4436b-1	miRNA	miRNA	miRNA	miRNA	miRNA	miRNA	miRNA	miRNA	miRNA	miRNA	miRNA	miRNA	miRNA	miRNA	miRNA	miRNA	miRNA	miRNA	miRNA	miRNA	miRNA	miRNA	miRNA	miRNA	miRNA	miRNA	miRNA	miRNA	miRNA	miRNA	miRNA	miRNA
hsa-mir-4781	miRNA	miRNA	miRNA	miRNA	miRNA	miRNA	miRNA	miRNA	miRNA	miRNA	miRNA	miRNA	miRNA	miRNA	miRNA	miRNA	miRNA	miRNA	miRNA	miRNA	miRNA	miRNA	miRNA	miRNA	miRNA	miRNA	miRNA	miRNA	miRNA	miRNA	miRNA	miRNA
hsa-mir-4782	miRNA	miRNA	miRNA	miRNA	miRNA	miRNA	miRNA	miRNA	miRNA	miRNA	miRNA	miRNA	miRNA	miRNA	miRNA	miRNA	miRNA	miRNA	miRNA	miRNA	miRNA	miRNA	miRNA	miRNA	miRNA	miRNA	miRNA	miRNA	miRNA	miRNA	miRNA	miRNA
hsa-mir-4783	miRNA	miRNA	miRNA	miRNA	miRNA	miRNA	miRNA	miRNA	miRNA	miRNA	miRNA	miRNA	miRNA	miRNA	miRNA	miRNA	miRNA	miRNA	miRNA	miRNA	miRNA	miRNA	miRNA	miRNA	miRNA	miRNA	miRNA	miRNA	miRNA	miRNA	miRNA	miRNA
hsa-mir-4784	miRNA	candidate	miRNA	miRNA	miRNA	miRNA	miRNA	miRNA	miRNA	miRNA	miRNA	miRNA	miRNA	miRNA	miRNA	miRNA	miRNA	negative	miRNA	negative	negative	miRNA	miRNA	miRNA	negative	negative	negative	miRNA	negative	miRNA	miRNA	miRNA
hsa-mir-4785	negative	negative	miRNA	negative	negative	miRNA	negative	negative	negative	negative	miRNA	negative	miRNA	miRNA	negative	miRNA	negative	miRNA	miRNA	negative	negative	miRNA	negative	miRNA	negative	negative	negative	negative	negative	miRNA	miRNA	negative
hsa-mir-1245b	miRNA	miRNA	miRNA	miRNA	miRNA	miRNA	miRNA	miRNA	miRNA	miRNA	miRNA	miRNA	miRNA	miRNA	miRNA	miRNA	miRNA	miRNA	miRNA	miRNA	miRNA	miRNA	miRNA	miRNA	miRNA	miRNA	miRNA	miRNA	miRNA	miRNA	miRNA	miRNA
hsa-mir-2467	miRNA	miRNA	miRNA	miRNA	miRNA	miRNA	miRNA	miRNA	miRNA	miRNA	miRNA	miRNA	miRNA	miRNA	miRNA	miRNA	miRNA	miRNA	miRNA	miRNA	miRNA	miRNA	miRNA	miRNA	miRNA	miRNA	miRNA	miRNA	miRNA	miRNA	miRNA	miRNA
hsa-mir-4786	miRNA	miRNA	miRNA	miRNA	miRNA	miRNA	miRNA	miRNA	miRNA	miRNA	miRNA	negative	miRNA	miRNA	miRNA	miRNA	miRNA	miRNA	miRNA	miRNA	miRNA	miRNA	miRNA	miRNA	miRNA	miRNA	negative	miRNA	miRNA	miRNA	miRNA	miRNA
hsa-mir-4788	miRNA	miRNA	miRNA	miRNA	miRNA	miRNA	miRNA	miRNA	miRNA	miRNA	miRNA	miRNA	miRNA	miRNA	miRNA	miRNA	miRNA	miRNA	miRNA	miRNA	miRNA	miRNA	miRNA	miRNA	miRNA	miRNA	miRNA	miRNA	miRNA	miRNA	miRNA	miRNA
hsa-mir-4789	miRNA	miRNA	miRNA	miRNA	miRNA	miRNA	miRNA	miRNA	miRNA	miRNA	miRNA	miRNA	miRNA	miRNA	miRNA	miRNA	miRNA	miRNA	miRNA	miRNA	miRNA	miRNA	miRNA	miRNA	miRNA	miRNA	miRNA	miRNA	miRNA	miRNA	miRNA	miRNA
hsa-mir-4790	miRNA	miRNA	miRNA	miRNA	miRNA	miRNA	miRNA	miRNA	miRNA	miRNA	miRNA	miRNA	miRNA	miRNA	miRNA	miRNA	miRNA	miRNA	miRNA	miRNA	miRNA	miRNA	miRNA	miRNA	miRNA	miRNA	miRNA	miRNA	miRNA	miRNA	miRNA	miRNA
hsa-mir-4791	miRNA	miRNA	miRNA	miRNA	miRNA	miRNA	miRNA	miRNA	miRNA	miRNA	miRNA	miRNA	miRNA	miRNA	miRNA	miRNA	miRNA	miRNA	miRNA	negative	negative	miRNA	miRNA	miRNA	miRNA	negative	negative	miRNA	miRNA	miRNA	miRNA	miRNA
hsa-mir-4792	miRNA	negative	miRNA	negative	miRNA	miRNA	miRNA	miRNA	miRNA	negative	miRNA	miRNA	negative	negative	negative	negative	miRNA	negative	negative	negative	negative	negative	negative	negative	negative	negative	negative	negative	negative	negative	negative	negative
hsa-mir-4793	miRNA	candidate	miRNA	miRNA	miRNA	miRNA	miRNA	miRNA	miRNA	miRNA	miRNA	miRNA	negative	miRNA	miRNA	miRNA	negative	negative	miRNA	negative	miRNA	miRNA	miRNA	miRNA	negative	miRNA	negative	miRNA	miRNA	miRNA	miRNA	miRNA
hsa-mir-4794	miRNA	miRNA	miRNA	miRNA	miRNA	miRNA	miRNA	miRNA	miRNA	miRNA	miRNA	miRNA	miRNA	miRNA	miRNA	miRNA	miRNA	miRNA	miRNA	miRNA	miRNA	miRNA	miRNA	miRNA	miRNA	miRNA	miRNA	miRNA	miRNA	miRNA	miRNA	miRNA
hsa-mir-4795	miRNA	miRNA	miRNA	miRNA	miRNA	miRNA	miRNA	miRNA	miRNA	miRNA	miRNA	miRNA	miRNA	miRNA	miRNA	miRNA	miRNA	miRNA	miRNA	miRNA	miRNA	miRNA	miRNA	miRNA	miRNA	miRNA	miRNA	miRNA	miRNA	miRNA	miRNA	miRNA
hsa-mir-4796	miRNA	miRNA	miRNA	miRNA	miRNA	miRNA	miRNA	miRNA	miRNA	miRNA	miRNA	miRNA	miRNA	miRNA	miRNA	miRNA	miRNA	miRNA	miRNA	miRNA	miRNA	miRNA	miRNA	miRNA	miRNA	miRNA	miRNA	miRNA	miRNA	miRNA	miRNA	miRNA
hsa-mir-4797	miRNA	miRNA	miRNA	miRNA	miRNA	miRNA	miRNA	miRNA	miRNA	miRNA	miRNA	miRNA	miRNA	miRNA	miRNA	miRNA	miRNA	miRNA	miRNA	miRNA	miRNA	miRNA	miRNA	miRNA	miRNA	miRNA	miRNA	miRNA	miRNA	miRNA	miRNA	miRNA
hsa-mir-4798	miRNA	miRNA	miRNA	miRNA	miRNA	miRNA	miRNA	miRNA	miRNA	miRNA	miRNA	miRNA	miRNA	miRNA	miRNA	miRNA	miRNA	miRNA	miRNA	miRNA	miRNA	miRNA	miRNA	miRNA	miRNA	miRNA	miRNA	miRNA	miRNA	miRNA	miRNA	miRNA
hsa-mir-4799	miRNA	miRNA	miRNA	miRNA	miRNA	miRNA	miRNA	miRNA	miRNA	miRNA	miRNA	miRNA	miRNA	miRNA	miRNA	miRNA	miRNA	miRNA	miRNA	miRNA	miRNA	miRNA	miRNA	miRNA	miRNA	miRNA	miRNA	miRNA	miRNA	miRNA	miRNA	miRNA
hsa-mir-3688-2	miRNA	miRNA	miRNA	miRNA	miRNA	miRNA	miRNA	miRNA	miRNA	miRNA	miRNA	miRNA	miRNA	miRNA	miRNA	miRNA	miRNA	miRNA	miRNA	miRNA	miRNA	miRNA	miRNA	miRNA	miRNA	miRNA	miRNA	miRNA	miRNA	miRNA	miRNA	miRNA
hsa-mir-4800	miRNA	candidate	miRNA	miRNA	miRNA	miRNA	miRNA	miRNA	miRNA	negative	miRNA	miRNA	miRNA	miRNA	miRNA	miRNA	miRNA	miRNA	miRNA	negative	negative	miRNA	miRNA	miRNA	negative	negative	negative	miRNA	miRNA	miRNA	miRNA	miRNA
hsa-mir-4802	miRNA	miRNA	miRNA	miRNA	miRNA	miRNA	miRNA	miRNA	miRNA	miRNA	miRNA	miRNA	miRNA	miRNA	miRNA	miRNA	miRNA	miRNA	miRNA	miRNA	miRNA	miRNA	miRNA	miRNA	miRNA	miRNA	miRNA	miRNA	miRNA	miRNA	miRNA	miRNA
hsa-mir-4803	miRNA	miRNA	miRNA	miRNA	miRNA	miRNA	miRNA	miRNA	miRNA	miRNA	miRNA	miRNA	miRNA	miRNA	miRNA	miRNA	miRNA	miRNA	miRNA	miRNA	miRNA	miRNA	miRNA	miRNA	miRNA	miRNA	miRNA	miRNA	miRNA	miRNA	miRNA	miRNA
hsa-mir-4804	miRNA	miRNA	miRNA	miRNA	miRNA	miRNA	miRNA	miRNA	miRNA	miRNA	miRNA	miRNA	miRNA	miRNA	miRNA	miRNA	miRNA	miRNA	miRNA	miRNA	miRNA	miRNA	miRNA	miRNA	miRNA	miRNA	miRNA	miRNA	miRNA	miRNA	miRNA	miRNA
hsa-mir-4999	miRNA	miRNA	miRNA	miRNA	miRNA	miRNA	miRNA	miRNA	miRNA	miRNA	miRNA	miRNA	miRNA	miRNA	miRNA	miRNA	miRNA	miRNA	miRNA	miRNA	miRNA	miRNA	miRNA	miRNA	miRNA	miRNA	miRNA	miRNA	miRNA	miRNA	miRNA	miRNA
hsa-mir-5000	miRNA	miRNA	miRNA	miRNA	miRNA	miRNA	miRNA	miRNA	miRNA	miRNA	miRNA	miRNA	miRNA	miRNA	miRNA	miRNA	miRNA	miRNA	miRNA	miRNA	miRNA	miRNA	miRNA	miRNA	miRNA	miRNA	miRNA	miRNA	miRNA	miRNA	miRNA	miRNA
hsa-mir-5001	miRNA	miRNA	miRNA	miRNA	miRNA	miRNA	negative	miRNA	miRNA	miRNA	miRNA	negative	miRNA	miRNA	miRNA	miRNA	miRNA	miRNA	miRNA	miRNA	miRNA	miRNA	miRNA	miRNA	miRNA	miRNA	miRNA	miRNA	miRNA	miRNA	miRNA	miRNA
hsa-mir-5004	miRNA	negative	miRNA	negative	miRNA	miRNA	miRNA	miRNA	negative	miRNA	miRNA	miRNA	miRNA	miRNA	negative	miRNA	miRNA	negative	negative	negative	miRNA	negative	miRNA	negative	negative	negative	negative	negative	negative	negative	negative	negative
hsa-mir-548ao	miRNA	miRNA	miRNA	miRNA	miRNA	miRNA	miRNA	miRNA	miRNA	miRNA	miRNA	miRNA	miRNA	miRNA	miRNA	miRNA	miRNA	miRNA	miRNA	miRNA	miRNA	miRNA	miRNA	miRNA	miRNA	miRNA	miRNA	miRNA	miRNA	miRNA	miRNA	miRNA
hsa-mir-5006	miRNA	miRNA	miRNA	miRNA	miRNA	miRNA	miRNA	miRNA	miRNA	miRNA	miRNA	miRNA	miRNA	miRNA	miRNA	miRNA	miRNA	miRNA	miRNA	miRNA	miRNA	miRNA	miRNA	miRNA	miRNA	miRNA	miRNA	miRNA	miRNA	miRNA	miRNA	miRNA
hsa-mir-548ap	miRNA	miRNA	miRNA	miRNA	miRNA	miRNA	miRNA	miRNA	miRNA	miRNA	miRNA	miRNA	miRNA	miRNA	miRNA	miRNA	miRNA	miRNA	miRNA	miRNA	miRNA	miRNA	miRNA	miRNA	miRNA	miRNA	miRNA	miRNA	miRNA	miRNA	miRNA	miRNA
hsa-mir-5008	miRNA	miRNA	miRNA	miRNA	miRNA	miRNA	miRNA	miRNA	miRNA	miRNA	miRNA	miRNA	miRNA	miRNA	miRNA	miRNA	miRNA	miRNA	miRNA	miRNA	miRNA	miRNA	miRNA	miRNA	miRNA	miRNA	miRNA	miRNA	miRNA	miRNA	miRNA	miRNA
hsa-mir-5009	miRNA	miRNA	miRNA	miRNA	miRNA	miRNA	miRNA	miRNA	miRNA	miRNA	miRNA	miRNA	miRNA	miRNA	miRNA	miRNA	miRNA	miRNA	miRNA	miRNA	miRNA	miRNA	miRNA	miRNA	miRNA	miRNA	miRNA	miRNA	miRNA	miRNA	miRNA	miRNA
hsa-mir-5010	miRNA	candidate	miRNA	miRNA	miRNA	miRNA	negative	miRNA	miRNA	negative	miRNA	miRNA	miRNA	miRNA	negative	miRNA	miRNA	miRNA	miRNA	miRNA	negative	miRNA	miRNA	miRNA	miRNA	negative	negative	miRNA	miRNA	miRNA	miRNA	miRNA
hsa-mir-5011	miRNA	miRNA	miRNA	miRNA	miRNA	miRNA	miRNA	miRNA	miRNA	miRNA	miRNA	miRNA	miRNA	miRNA	miRNA	miRNA	miRNA	miRNA	miRNA	miRNA	miRNA	miRNA	miRNA	miRNA	miRNA	miRNA	miRNA	miRNA	miRNA	miRNA	miRNA	miRNA
hsa-mir-5047	miRNA	miRNA	miRNA	miRNA	miRNA	miRNA	miRNA	miRNA	miRNA	miRNA	miRNA	miRNA	miRNA	miRNA	miRNA	miRNA	miRNA	miRNA	miRNA	negative	negative	miRNA	miRNA	miRNA	miRNA	negative	negative	miRNA	miRNA	miRNA	miRNA	miRNA
hsa-mir-5087	miRNA	candidate	miRNA	miRNA	miRNA	miRNA	negative	miRNA	negative	miRNA	miRNA	miRNA	miRNA	miRNA	negative	negative	miRNA	negative	miRNA	miRNA	miRNA	miRNA	miRNA	negative	miRNA	miRNA	miRNA	miRNA	miRNA	negative	negative	miRNA
hsa-mir-5088	miRNA	miRNA	miRNA	miRNA	miRNA	miRNA	miRNA	miRNA	miRNA	miRNA	miRNA	negative	miRNA	miRNA	miRNA	miRNA	miRNA	miRNA	miRNA	miRNA	miRNA	miRNA	miRNA	miRNA	miRNA	miRNA	miRNA	miRNA	miRNA	miRNA	miRNA	miRNA
hsa-mir-5089	miRNA	miRNA	miRNA	miRNA	miRNA	miRNA	miRNA	miRNA	miRNA	miRNA	miRNA	miRNA	miRNA	miRNA	miRNA	miRNA	miRNA	miRNA	miRNA	miRNA	miRNA	miRNA	miRNA	miRNA	miRNA	miRNA	miRNA	miRNA	miRNA	miRNA	miRNA	miRNA
hsa-mir-5090	miRNA	negative	miRNA	negative	miRNA	negative	miRNA	miRNA	miRNA	miRNA	miRNA	miRNA	negative	miRNA	negative	miRNA	miRNA	negative	negative	negative	negative	negative	miRNA	negative	miRNA	negative	negative	negative	negative	miRNA	negative	negative
hsa-mir-5091	miRNA	negative	miRNA	negative	miRNA	miRNA	miRNA	miRNA	negative	miRNA	negative	miRNA	miRNA	negative	negative	miRNA	miRNA	negative	negative	negative	negative	negative	miRNA	negative	negative	negative	negative	negative	negative	negative	negative	negative
hsa-mir-5092	miRNA	miRNA	miRNA	miRNA	miRNA	miRNA	miRNA	miRNA	miRNA	miRNA	miRNA	miRNA	miRNA	miRNA	miRNA	miRNA	miRNA	miRNA	miRNA	miRNA	miRNA	miRNA	miRNA	miRNA	miRNA	miRNA	miRNA	miRNA	miRNA	miRNA	miRNA	miRNA
hsa-mir-5093	miRNA	negative	miRNA	negative	miRNA	miRNA	miRNA	miRNA	miRNA	negative	miRNA	miRNA	miRNA	miRNA	miRNA	miRNA	miRNA	negative	negative	negative	negative	negative	miRNA	negative	negative	negative	negative	negative	negative	miRNA	negative	negative
hsa-mir-5094	miRNA	miRNA	miRNA	miRNA	miRNA	miRNA	miRNA	miRNA	miRNA	miRNA	miRNA	miRNA	miRNA	miRNA	miRNA	miRNA	miRNA	miRNA	miRNA	miRNA	miRNA	miRNA	miRNA	miRNA	miRNA	miRNA	miRNA	miRNA	miRNA	miRNA	miRNA	miRNA
hsa-mir-1273f	miRNA	candidate	miRNA	miRNA	miRNA	miRNA	negative	miRNA	miRNA	miRNA	miRNA	miRNA	miRNA	miRNA	miRNA	negative	miRNA	miRNA	miRNA	miRNA	miRNA	miRNA	miRNA	miRNA	miRNA	negative	negative	miRNA	miRNA	miRNA	miRNA	miRNA
hsa-mir-1273g	miRNA	negative	miRNA	negative	miRNA	negative	miRNA	miRNA	negative	miRNA	miRNA	miRNA	negative	negative	negative	miRNA	miRNA	miRNA	negative	negative	negative	negative	miRNA	negative	miRNA	negative	negative	negative	negative	miRNA	miRNA	negative
hsa-mir-5096	miRNA	miRNA	miRNA	miRNA	miRNA	miRNA	miRNA	miRNA	miRNA	miRNA	miRNA	miRNA	miRNA	miRNA	miRNA	miRNA	negative	miRNA	miRNA	negative	negative	miRNA	miRNA	miRNA	negative	negative	negative	miRNA	negative	miRNA	miRNA	miRNA
hsa-mir-5187	miRNA	candidate	miRNA	miRNA	miRNA	miRNA	negative	miRNA	negative	miRNA	miRNA	miRNA	miRNA	miRNA	miRNA	miRNA	miRNA	miRNA	miRNA	miRNA	miRNA	miRNA	miRNA	miRNA	miRNA	miRNA	miRNA	negative	miRNA	miRNA	miRNA	miRNA
hsa-mir-5188	miRNA	miRNA	miRNA	miRNA	miRNA	miRNA	miRNA	miRNA	negative	miRNA	miRNA	miRNA	miRNA	miRNA	miRNA	miRNA	miRNA	miRNA	miRNA	negative	negative	miRNA	miRNA	miRNA	miRNA	negative	negative	miRNA	miRNA	miRNA	miRNA	miRNA
hsa-mir-5189	miRNA	candidate	miRNA	miRNA	miRNA	miRNA	miRNA	miRNA	miRNA	miRNA	miRNA	miRNA	negative	miRNA	miRNA	miRNA	miRNA	miRNA	miRNA	negative	negative	miRNA	miRNA	miRNA	negative	negative	negative	miRNA	negative	miRNA	miRNA	miRNA
hsa-mir-5190	miRNA	miRNA	miRNA	miRNA	miRNA	miRNA	miRNA	miRNA	miRNA	miRNA	miRNA	miRNA	miRNA	miRNA	miRNA	miRNA	miRNA	miRNA	miRNA	miRNA	miRNA	miRNA	miRNA	miRNA	miRNA	miRNA	miRNA	miRNA	miRNA	miRNA	miRNA	miRNA
hsa-mir-5191	miRNA	miRNA	miRNA	miRNA	miRNA	miRNA	miRNA	miRNA	miRNA	miRNA	miRNA	miRNA	miRNA	miRNA	miRNA	miRNA	miRNA	miRNA	miRNA	miRNA	miRNA	miRNA	miRNA	miRNA	miRNA	miRNA	miRNA	miRNA	miRNA	miRNA	miRNA	miRNA
hsa-mir-5193	miRNA	miRNA	miRNA	miRNA	miRNA	miRNA	miRNA	miRNA	miRNA	miRNA	miRNA	miRNA	miRNA	miRNA	miRNA	miRNA	miRNA	miRNA	miRNA	miRNA	miRNA	miRNA	miRNA	miRNA	miRNA	miRNA	negative	miRNA	miRNA	miRNA	miRNA	miRNA
hsa-mir-5194	miRNA	candidate	miRNA	miRNA	miRNA	miRNA	negative	miRNA	miRNA	miRNA	miRNA	miRNA	miRNA	negative	negative	miRNA	miRNA	miRNA	miRNA	negative	negative	negative	miRNA	miRNA	miRNA	negative	negative	miRNA	miRNA	miRNA	miRNA	miRNA
hsa-mir-5195	miRNA	miRNA	miRNA	miRNA	miRNA	miRNA	miRNA	miRNA	miRNA	miRNA	miRNA	miRNA	miRNA	miRNA	miRNA	miRNA	miRNA	miRNA	miRNA	miRNA	miRNA	miRNA	miRNA	miRNA	miRNA	miRNA	miRNA	miRNA	miRNA	miRNA	miRNA	miRNA
hsa-mir-5196	miRNA	miRNA	miRNA	miRNA	miRNA	miRNA	negative	miRNA	miRNA	miRNA	miRNA	miRNA	miRNA	miRNA	miRNA	miRNA	miRNA	miRNA	miRNA	miRNA	miRNA	miRNA	miRNA	miRNA	miRNA	negative	negative	miRNA	miRNA	miRNA	miRNA	miRNA
hsa-mir-5197	miRNA	miRNA	miRNA	miRNA	miRNA	miRNA	miRNA	miRNA	negative	miRNA	miRNA	miRNA	miRNA	miRNA	miRNA	miRNA	miRNA	miRNA	miRNA	negative	negative	negative	miRNA	miRNA	miRNA	negative	negative	miRNA	negative	miRNA	miRNA	miRNA
hsa-mir-4436b-2	miRNA	miRNA	miRNA	miRNA	miRNA	miRNA	miRNA	miRNA	miRNA	miRNA	miRNA	miRNA	miRNA	miRNA	miRNA	miRNA	miRNA	miRNA	miRNA	miRNA	miRNA	miRNA	miRNA	miRNA	miRNA	miRNA	miRNA	miRNA	miRNA	miRNA	miRNA	miRNA
hsa-mir-4444-2	miRNA	miRNA	miRNA	miRNA	miRNA	miRNA	miRNA	miRNA	miRNA	miRNA	miRNA	miRNA	miRNA	miRNA	miRNA	miRNA	miRNA	miRNA	miRNA	miRNA	miRNA	miRNA	miRNA	miRNA	negative	miRNA	miRNA	miRNA	miRNA	miRNA	miRNA	miRNA
hsa-mir-3670-2	miRNA	miRNA	miRNA	negative	miRNA	miRNA	miRNA	miRNA	miRNA	miRNA	miRNA	negative	miRNA	miRNA	miRNA	miRNA	miRNA	miRNA	miRNA	negative	negative	negative	miRNA	miRNA	negative	negative	negative	miRNA	negative	negative	miRNA	negative
hsa-mir-3680-2	miRNA	miRNA	miRNA	miRNA	miRNA	miRNA	miRNA	miRNA	miRNA	miRNA	miRNA	miRNA	miRNA	miRNA	miRNA	miRNA	miRNA	miRNA	miRNA	miRNA	miRNA	miRNA	miRNA	miRNA	miRNA	miRNA	miRNA	miRNA	miRNA	miRNA	miRNA	miRNA
hsa-mir-4524b	miRNA	miRNA	miRNA	miRNA	miRNA	miRNA	miRNA	miRNA	miRNA	miRNA	miRNA	miRNA	miRNA	miRNA	miRNA	miRNA	miRNA	miRNA	miRNA	miRNA	miRNA	miRNA	miRNA	miRNA	miRNA	miRNA	miRNA	miRNA	miRNA	miRNA	miRNA	miRNA
hsa-mir-5571	miRNA	miRNA	miRNA	miRNA	miRNA	miRNA	miRNA	miRNA	miRNA	miRNA	miRNA	miRNA	miRNA	miRNA	miRNA	miRNA	miRNA	miRNA	miRNA	negative	negative	miRNA	miRNA	miRNA	miRNA	negative	negative	miRNA	miRNA	miRNA	miRNA	miRNA
hsa-mir-5100	miRNA	miRNA	miRNA	miRNA	miRNA	miRNA	miRNA	miRNA	miRNA	miRNA	miRNA	miRNA	miRNA	miRNA	miRNA	miRNA	miRNA	miRNA	miRNA	negative	miRNA	negative	miRNA	miRNA	negative	negative	negative	negative	negative	miRNA	miRNA	negative
hsa-mir-5572	miRNA	miRNA	miRNA	miRNA	miRNA	miRNA	negative	miRNA	miRNA	miRNA	miRNA	miRNA	miRNA	negative	miRNA	miRNA	miRNA	miRNA	miRNA	miRNA	miRNA	miRNA	miRNA	miRNA	miRNA	miRNA	miRNA	miRNA	miRNA	miRNA	miRNA	miRNA
hsa-mir-548aq	miRNA	miRNA	miRNA	miRNA	miRNA	miRNA	miRNA	miRNA	miRNA	miRNA	miRNA	miRNA	miRNA	miRNA	miRNA	miRNA	miRNA	miRNA	miRNA	miRNA	miRNA	miRNA	miRNA	miRNA	miRNA	miRNA	miRNA	miRNA	miRNA	miRNA	miRNA	miRNA
hsa-mir-548ar	miRNA	miRNA	miRNA	miRNA	miRNA	miRNA	miRNA	miRNA	miRNA	miRNA	miRNA	miRNA	miRNA	miRNA	miRNA	miRNA	miRNA	miRNA	miRNA	miRNA	miRNA	miRNA	miRNA	miRNA	miRNA	miRNA	miRNA	miRNA	miRNA	miRNA	miRNA	miRNA
hsa-mir-548as	miRNA	miRNA	miRNA	miRNA	miRNA	miRNA	miRNA	miRNA	miRNA	miRNA	miRNA	miRNA	miRNA	miRNA	miRNA	miRNA	miRNA	miRNA	miRNA	miRNA	miRNA	negative	miRNA	miRNA	miRNA	miRNA	miRNA	miRNA	miRNA	miRNA	miRNA	miRNA
hsa-mir-5579	miRNA	miRNA	miRNA	miRNA	miRNA	miRNA	miRNA	miRNA	miRNA	miRNA	miRNA	miRNA	miRNA	miRNA	miRNA	miRNA	negative	miRNA	miRNA	miRNA	miRNA	miRNA	miRNA	miRNA	miRNA	miRNA	miRNA	miRNA	miRNA	miRNA	miRNA	miRNA
hsa-mir-5580	miRNA	miRNA	miRNA	miRNA	miRNA	miRNA	miRNA	miRNA	miRNA	miRNA	miRNA	miRNA	miRNA	miRNA	miRNA	miRNA	miRNA	miRNA	miRNA	miRNA	miRNA	miRNA	miRNA	miRNA	miRNA	miRNA	miRNA	miRNA	miRNA	miRNA	miRNA	miRNA
hsa-mir-5581	miRNA	miRNA	miRNA	miRNA	miRNA	miRNA	miRNA	miRNA	miRNA	miRNA	miRNA	miRNA	miRNA	miRNA	miRNA	miRNA	miRNA	miRNA	miRNA	miRNA	miRNA	negative	miRNA	miRNA	miRNA	miRNA	miRNA	miRNA	miRNA	miRNA	miRNA	miRNA
hsa-mir-548at	miRNA	miRNA	miRNA	miRNA	miRNA	miRNA	miRNA	miRNA	miRNA	miRNA	miRNA	miRNA	miRNA	miRNA	miRNA	miRNA	miRNA	miRNA	miRNA	miRNA	miRNA	miRNA	miRNA	miRNA	miRNA	miRNA	miRNA	miRNA	miRNA	miRNA	miRNA	miRNA
hsa-mir-5582	miRNA	miRNA	miRNA	miRNA	miRNA	miRNA	miRNA	miRNA	miRNA	miRNA	miRNA	miRNA	miRNA	miRNA	miRNA	miRNA	miRNA	miRNA	miRNA	miRNA	miRNA	miRNA	miRNA	miRNA	miRNA	miRNA	miRNA	miRNA	miRNA	miRNA	miRNA	miRNA
hsa-mir-5583-2	miRNA	miRNA	miRNA	miRNA	miRNA	miRNA	miRNA	miRNA	miRNA	miRNA	miRNA	miRNA	miRNA	miRNA	miRNA	miRNA	miRNA	miRNA	miRNA	miRNA	miRNA	miRNA	miRNA	miRNA	miRNA	miRNA	miRNA	miRNA	miRNA	miRNA	miRNA	miRNA
hsa-mir-5584	miRNA	miRNA	miRNA	miRNA	miRNA	miRNA	miRNA	miRNA	miRNA	miRNA	miRNA	miRNA	miRNA	miRNA	miRNA	miRNA	miRNA	miRNA	miRNA	miRNA	miRNA	miRNA	miRNA	miRNA	miRNA	miRNA	miRNA	miRNA	miRNA	miRNA	miRNA	miRNA
hsa-mir-5585	miRNA	miRNA	miRNA	miRNA	miRNA	miRNA	miRNA	miRNA	miRNA	miRNA	miRNA	miRNA	miRNA	miRNA	miRNA	negative	miRNA	miRNA	miRNA	negative	miRNA	miRNA	miRNA	miRNA	miRNA	miRNA	miRNA	miRNA	miRNA	miRNA	negative	miRNA
hsa-mir-5586	miRNA	miRNA	miRNA	miRNA	miRNA	miRNA	miRNA	miRNA	miRNA	miRNA	miRNA	miRNA	miRNA	miRNA	miRNA	miRNA	miRNA	miRNA	miRNA	miRNA	miRNA	negative	miRNA	miRNA	miRNA	miRNA	miRNA	miRNA	miRNA	miRNA	miRNA	miRNA
hsa-mir-5587	miRNA	miRNA	miRNA	miRNA	miRNA	miRNA	miRNA	miRNA	miRNA	miRNA	miRNA	miRNA	miRNA	miRNA	miRNA	miRNA	miRNA	miRNA	miRNA	miRNA	miRNA	miRNA	miRNA	miRNA	miRNA	miRNA	miRNA	miRNA	miRNA	miRNA	miRNA	miRNA
hsa-mir-548au	miRNA	miRNA	miRNA	miRNA	miRNA	miRNA	miRNA	miRNA	miRNA	miRNA	miRNA	miRNA	miRNA	miRNA	miRNA	negative	miRNA	miRNA	miRNA	miRNA	miRNA	negative	miRNA	miRNA	miRNA	miRNA	miRNA	miRNA	miRNA	miRNA	miRNA	miRNA
hsa-mir-1295b	miRNA	miRNA	miRNA	miRNA	miRNA	miRNA	miRNA	negative	miRNA	miRNA	miRNA	miRNA	miRNA	miRNA	miRNA	miRNA	miRNA	miRNA	miRNA	miRNA	miRNA	miRNA	miRNA	miRNA	miRNA	miRNA	miRNA	miRNA	miRNA	miRNA	miRNA	miRNA
hsa-mir-5588	miRNA	miRNA	miRNA	miRNA	miRNA	miRNA	miRNA	miRNA	miRNA	miRNA	miRNA	miRNA	miRNA	miRNA	miRNA	miRNA	miRNA	miRNA	miRNA	miRNA	miRNA	miRNA	miRNA	miRNA	miRNA	miRNA	miRNA	miRNA	miRNA	miRNA	miRNA	miRNA
hsa-mir-5589	miRNA	miRNA	miRNA	miRNA	miRNA	miRNA	miRNA	miRNA	miRNA	miRNA	miRNA	miRNA	miRNA	miRNA	miRNA	miRNA	miRNA	miRNA	miRNA	miRNA	miRNA	negative	miRNA	miRNA	miRNA	miRNA	miRNA	miRNA	miRNA	miRNA	miRNA	miRNA
hsa-mir-4536-2	miRNA	miRNA	miRNA	miRNA	miRNA	miRNA	miRNA	miRNA	miRNA	miRNA	miRNA	miRNA	miRNA	miRNA	miRNA	miRNA	miRNA	miRNA	miRNA	miRNA	miRNA	miRNA	miRNA	miRNA	miRNA	miRNA	miRNA	miRNA	miRNA	miRNA	miRNA	miRNA
hsa-mir-5591	miRNA	miRNA	miRNA	miRNA	miRNA	miRNA	miRNA	miRNA	miRNA	miRNA	miRNA	miRNA	miRNA	miRNA	miRNA	miRNA	miRNA	miRNA	miRNA	miRNA	miRNA	miRNA	miRNA	miRNA	miRNA	miRNA	miRNA	miRNA	miRNA	miRNA	miRNA	miRNA
hsa-mir-548av	miRNA	miRNA	miRNA	miRNA	miRNA	miRNA	miRNA	miRNA	miRNA	miRNA	miRNA	miRNA	miRNA	miRNA	miRNA	miRNA	miRNA	miRNA	miRNA	miRNA	miRNA	negative	miRNA	miRNA	miRNA	miRNA	miRNA	miRNA	miRNA	miRNA	miRNA	miRNA
hsa-mir-5680	miRNA	miRNA	miRNA	miRNA	miRNA	miRNA	miRNA	miRNA	miRNA	miRNA	miRNA	miRNA	miRNA	miRNA	miRNA	miRNA	miRNA	miRNA	miRNA	miRNA	miRNA	miRNA	miRNA	miRNA	miRNA	miRNA	miRNA	miRNA	miRNA	miRNA	miRNA	miRNA
hsa-mir-5681a	miRNA	miRNA	miRNA	miRNA	miRNA	miRNA	miRNA	miRNA	miRNA	miRNA	miRNA	miRNA	miRNA	miRNA	miRNA	miRNA	miRNA	miRNA	miRNA	miRNA	miRNA	miRNA	miRNA	miRNA	miRNA	miRNA	miRNA	miRNA	miRNA	miRNA	miRNA	miRNA
hsa-mir-5682	miRNA	miRNA	miRNA	miRNA	miRNA	miRNA	miRNA	miRNA	miRNA	miRNA	miRNA	miRNA	miRNA	miRNA	miRNA	miRNA	miRNA	miRNA	miRNA	miRNA	miRNA	miRNA	miRNA	miRNA	miRNA	miRNA	miRNA	miRNA	miRNA	miRNA	miRNA	miRNA
hsa-mir-548aw	miRNA	miRNA	miRNA	miRNA	miRNA	miRNA	miRNA	miRNA	miRNA	miRNA	miRNA	miRNA	miRNA	miRNA	miRNA	miRNA	miRNA	miRNA	miRNA	miRNA	miRNA	miRNA	miRNA	miRNA	miRNA	miRNA	miRNA	miRNA	miRNA	miRNA	miRNA	miRNA
hsa-mir-5683	miRNA	miRNA	miRNA	miRNA	miRNA	miRNA	miRNA	miRNA	miRNA	miRNA	miRNA	miRNA	miRNA	miRNA	miRNA	miRNA	miRNA	miRNA	miRNA	miRNA	miRNA	miRNA	miRNA	miRNA	miRNA	miRNA	miRNA	miRNA	miRNA	miRNA	miRNA	miRNA
hsa-mir-5684	miRNA	miRNA	miRNA	miRNA	miRNA	miRNA	miRNA	miRNA	miRNA	miRNA	miRNA	miRNA	miRNA	miRNA	miRNA	miRNA	miRNA	miRNA	miRNA	miRNA	miRNA	miRNA	miRNA	miRNA	miRNA	miRNA	miRNA	miRNA	miRNA	miRNA	miRNA	miRNA
hsa-mir-548ax	miRNA	miRNA	miRNA	miRNA	miRNA	miRNA	miRNA	miRNA	miRNA	miRNA	miRNA	miRNA	miRNA	miRNA	miRNA	miRNA	miRNA	miRNA	miRNA	miRNA	miRNA	miRNA	miRNA	miRNA	miRNA	miRNA	miRNA	miRNA	miRNA	miRNA	miRNA	miRNA
hsa-mir-5685	miRNA	miRNA	miRNA	miRNA	miRNA	miRNA	miRNA	miRNA	miRNA	miRNA	miRNA	miRNA	miRNA	miRNA	miRNA	miRNA	miRNA	miRNA	miRNA	miRNA	miRNA	miRNA	miRNA	miRNA	miRNA	miRNA	miRNA	miRNA	miRNA	miRNA	miRNA	miRNA
hsa-mir-5692c-1	miRNA	miRNA	miRNA	miRNA	miRNA	miRNA	miRNA	miRNA	miRNA	miRNA	miRNA	miRNA	miRNA	miRNA	miRNA	miRNA	miRNA	miRNA	miRNA	miRNA	miRNA	miRNA	miRNA	miRNA	miRNA	miRNA	miRNA	miRNA	miRNA	miRNA	miRNA	miRNA
hsa-mir-5692c-2	miRNA	miRNA	miRNA	miRNA	miRNA	miRNA	miRNA	miRNA	miRNA	miRNA	miRNA	miRNA	miRNA	miRNA	miRNA	miRNA	miRNA	miRNA	miRNA	miRNA	miRNA	miRNA	miRNA	miRNA	miRNA	miRNA	miRNA	miRNA	miRNA	miRNA	miRNA	miRNA
hsa-mir-5687	miRNA	miRNA	miRNA	miRNA	miRNA	miRNA	miRNA	miRNA	miRNA	miRNA	miRNA	miRNA	miRNA	miRNA	miRNA	miRNA	miRNA	miRNA	miRNA	miRNA	miRNA	miRNA	miRNA	miRNA	miRNA	miRNA	miRNA	miRNA	miRNA	miRNA	miRNA	miRNA
hsa-mir-5688	miRNA	miRNA	miRNA	miRNA	miRNA	miRNA	miRNA	miRNA	miRNA	miRNA	miRNA	miRNA	miRNA	miRNA	miRNA	miRNA	miRNA	miRNA	miRNA	miRNA	miRNA	miRNA	miRNA	miRNA	miRNA	miRNA	miRNA	miRNA	miRNA	miRNA	miRNA	miRNA
hsa-mir-5681b	miRNA	miRNA	miRNA	miRNA	miRNA	miRNA	miRNA	miRNA	miRNA	miRNA	miRNA	miRNA	miRNA	miRNA	miRNA	miRNA	miRNA	miRNA	miRNA	miRNA	miRNA	miRNA	miRNA	miRNA	miRNA	miRNA	miRNA	miRNA	miRNA	miRNA	miRNA	miRNA
hsa-mir-5689	miRNA	miRNA	miRNA	miRNA	miRNA	miRNA	miRNA	miRNA	miRNA	miRNA	miRNA	miRNA	miRNA	miRNA	miRNA	miRNA	miRNA	miRNA	miRNA	miRNA	miRNA	miRNA	miRNA	miRNA	miRNA	miRNA	miRNA	miRNA	miRNA	miRNA	miRNA	miRNA
hsa-mir-5690	miRNA	miRNA	miRNA	miRNA	miRNA	miRNA	miRNA	miRNA	miRNA	miRNA	miRNA	miRNA	miRNA	miRNA	miRNA	miRNA	miRNA	miRNA	miRNA	miRNA	miRNA	miRNA	miRNA	miRNA	miRNA	miRNA	miRNA	miRNA	miRNA	miRNA	miRNA	miRNA
hsa-mir-5691	miRNA	miRNA	miRNA	miRNA	miRNA	miRNA	miRNA	miRNA	miRNA	miRNA	miRNA	miRNA	miRNA	miRNA	miRNA	miRNA	miRNA	miRNA	miRNA	miRNA	miRNA	miRNA	miRNA	miRNA	miRNA	miRNA	miRNA	miRNA	miRNA	miRNA	miRNA	miRNA
hsa-mir-5692a-1	miRNA	miRNA	miRNA	miRNA	miRNA	miRNA	miRNA	miRNA	miRNA	miRNA	miRNA	miRNA	miRNA	miRNA	miRNA	miRNA	miRNA	miRNA	miRNA	miRNA	miRNA	miRNA	miRNA	miRNA	miRNA	miRNA	miRNA	miRNA	miRNA	miRNA	miRNA	miRNA
hsa-mir-5692a-2	miRNA	miRNA	miRNA	miRNA	miRNA	miRNA	miRNA	miRNA	miRNA	miRNA	miRNA	miRNA	miRNA	miRNA	miRNA	miRNA	miRNA	miRNA	miRNA	miRNA	miRNA	miRNA	miRNA	miRNA	miRNA	miRNA	miRNA	miRNA	miRNA	miRNA	miRNA	miRNA
hsa-mir-4666b	miRNA	miRNA	miRNA	miRNA	miRNA	miRNA	miRNA	miRNA	miRNA	miRNA	miRNA	miRNA	miRNA	miRNA	miRNA	miRNA	miRNA	miRNA	miRNA	miRNA	miRNA	miRNA	miRNA	miRNA	miRNA	miRNA	miRNA	miRNA	miRNA	miRNA	miRNA	miRNA
hsa-mir-5693	miRNA	miRNA	miRNA	miRNA	miRNA	miRNA	miRNA	miRNA	miRNA	miRNA	miRNA	miRNA	miRNA	miRNA	miRNA	miRNA	miRNA	miRNA	miRNA	miRNA	miRNA	miRNA	miRNA	miRNA	miRNA	miRNA	miRNA	miRNA	miRNA	miRNA	negative	miRNA
hsa-mir-5694	miRNA	miRNA	miRNA	miRNA	miRNA	miRNA	miRNA	miRNA	miRNA	miRNA	miRNA	miRNA	miRNA	miRNA	miRNA	miRNA	miRNA	miRNA	miRNA	miRNA	miRNA	miRNA	miRNA	miRNA	miRNA	miRNA	miRNA	miRNA	miRNA	miRNA	miRNA	miRNA
hsa-mir-5697	miRNA	miRNA	miRNA	miRNA	miRNA	miRNA	miRNA	miRNA	miRNA	miRNA	miRNA	miRNA	miRNA	miRNA	miRNA	miRNA	miRNA	miRNA	miRNA	miRNA	miRNA	miRNA	miRNA	miRNA	miRNA	miRNA	miRNA	miRNA	miRNA	miRNA	miRNA	miRNA
hsa-mir-5698	miRNA	miRNA	miRNA	miRNA	miRNA	miRNA	miRNA	miRNA	miRNA	miRNA	miRNA	miRNA	miRNA	miRNA	miRNA	miRNA	miRNA	miRNA	miRNA	miRNA	miRNA	miRNA	miRNA	miRNA	miRNA	miRNA	miRNA	miRNA	miRNA	miRNA	miRNA	miRNA
hsa-mir-5699	miRNA	miRNA	miRNA	miRNA	miRNA	miRNA	miRNA	miRNA	miRNA	miRNA	miRNA	miRNA	miRNA	miRNA	miRNA	miRNA	miRNA	miRNA	miRNA	miRNA	miRNA	miRNA	miRNA	miRNA	miRNA	miRNA	miRNA	miRNA	miRNA	miRNA	miRNA	miRNA
hsa-mir-5700	miRNA	miRNA	miRNA	miRNA	miRNA	miRNA	miRNA	miRNA	miRNA	miRNA	miRNA	miRNA	miRNA	miRNA	miRNA	miRNA	miRNA	miRNA	miRNA	miRNA	miRNA	miRNA	miRNA	miRNA	miRNA	miRNA	miRNA	miRNA	miRNA	miRNA	miRNA	miRNA
hsa-mir-5701-1	miRNA	miRNA	miRNA	miRNA	miRNA	miRNA	miRNA	miRNA	miRNA	miRNA	miRNA	miRNA	miRNA	miRNA	miRNA	miRNA	miRNA	miRNA	miRNA	miRNA	miRNA	miRNA	miRNA	miRNA	miRNA	miRNA	miRNA	miRNA	miRNA	miRNA	miRNA	miRNA
hsa-mir-5702	miRNA	miRNA	miRNA	miRNA	miRNA	miRNA	miRNA	miRNA	miRNA	miRNA	miRNA	miRNA	miRNA	miRNA	miRNA	miRNA	miRNA	miRNA	miRNA	miRNA	miRNA	miRNA	miRNA	miRNA	miRNA	miRNA	miRNA	miRNA	miRNA	miRNA	miRNA	miRNA
hsa-mir-5703	miRNA	miRNA	miRNA	miRNA	miRNA	miRNA	miRNA	miRNA	miRNA	miRNA	miRNA	miRNA	miRNA	miRNA	miRNA	miRNA	miRNA	miRNA	miRNA	miRNA	miRNA	miRNA	miRNA	miRNA	miRNA	miRNA	miRNA	miRNA	miRNA	miRNA	miRNA	miRNA
hsa-mir-5692b	miRNA	miRNA	miRNA	miRNA	miRNA	miRNA	miRNA	miRNA	negative	miRNA	miRNA	miRNA	miRNA	miRNA	miRNA	miRNA	miRNA	miRNA	miRNA	miRNA	miRNA	miRNA	miRNA	miRNA	miRNA	miRNA	miRNA	miRNA	miRNA	miRNA	miRNA	miRNA
hsa-mir-5704	miRNA	miRNA	miRNA	miRNA	miRNA	miRNA	miRNA	miRNA	miRNA	miRNA	miRNA	miRNA	miRNA	miRNA	miRNA	miRNA	miRNA	miRNA	miRNA	miRNA	miRNA	miRNA	miRNA	miRNA	miRNA	miRNA	miRNA	miRNA	miRNA	miRNA	miRNA	miRNA
hsa-mir-5705	miRNA	miRNA	miRNA	miRNA	miRNA	miRNA	miRNA	miRNA	miRNA	miRNA	miRNA	miRNA	miRNA	miRNA	miRNA	miRNA	miRNA	miRNA	miRNA	miRNA	miRNA	miRNA	miRNA	miRNA	miRNA	miRNA	miRNA	miRNA	miRNA	miRNA	miRNA	miRNA
hsa-mir-5706	miRNA	miRNA	miRNA	miRNA	miRNA	miRNA	miRNA	miRNA	miRNA	miRNA	miRNA	miRNA	miRNA	miRNA	miRNA	miRNA	miRNA	miRNA	miRNA	miRNA	miRNA	miRNA	miRNA	miRNA	miRNA	miRNA	miRNA	miRNA	miRNA	miRNA	miRNA	miRNA
hsa-mir-5707	miRNA	miRNA	miRNA	miRNA	miRNA	miRNA	miRNA	miRNA	miRNA	miRNA	miRNA	miRNA	miRNA	miRNA	miRNA	miRNA	miRNA	miRNA	miRNA	miRNA	miRNA	miRNA	miRNA	miRNA	miRNA	miRNA	miRNA	miRNA	miRNA	miRNA	miRNA	miRNA
hsa-mir-5708	miRNA	miRNA	miRNA	miRNA	miRNA	miRNA	miRNA	miRNA	miRNA	miRNA	miRNA	miRNA	miRNA	miRNA	miRNA	miRNA	miRNA	miRNA	miRNA	miRNA	miRNA	miRNA	miRNA	miRNA	miRNA	miRNA	miRNA	miRNA	miRNA	miRNA	miRNA	miRNA
hsa-mir-5739	miRNA	negative	miRNA	negative	miRNA	miRNA	miRNA	miRNA	negative	negative	miRNA	miRNA	miRNA	miRNA	negative	negative	miRNA	miRNA	negative	negative	negative	negative	negative	negative	negative	negative	negative	negative	negative	negative	negative	negative
hsa-mir-5701-2	miRNA	miRNA	miRNA	miRNA	miRNA	miRNA	miRNA	miRNA	miRNA	miRNA	miRNA	miRNA	miRNA	miRNA	miRNA	miRNA	miRNA	miRNA	miRNA	miRNA	miRNA	miRNA	miRNA	miRNA	miRNA	miRNA	miRNA	miRNA	miRNA	miRNA	miRNA	miRNA
hsa-mir-5787	miRNA	miRNA	miRNA	miRNA	miRNA	miRNA	miRNA	miRNA	miRNA	miRNA	miRNA	miRNA	miRNA	miRNA	miRNA	miRNA	miRNA	miRNA	miRNA	miRNA	miRNA	negative	miRNA	miRNA	miRNA	miRNA	miRNA	negative	miRNA	miRNA	miRNA	miRNA
hsa-mir-1199	miRNA	miRNA	miRNA	miRNA	miRNA	miRNA	miRNA	miRNA	miRNA	miRNA	miRNA	miRNA	miRNA	miRNA	miRNA	miRNA	miRNA	miRNA	miRNA	miRNA	miRNA	miRNA	miRNA	miRNA	negative	miRNA	miRNA	negative	miRNA	miRNA	miRNA	miRNA
hsa-mir-6068	miRNA	miRNA	miRNA	miRNA	miRNA	miRNA	negative	miRNA	miRNA	miRNA	miRNA	miRNA	miRNA	miRNA	miRNA	miRNA	miRNA	miRNA	miRNA	miRNA	miRNA	miRNA	miRNA	miRNA	miRNA	miRNA	miRNA	miRNA	miRNA	miRNA	miRNA	miRNA
hsa-mir-6069	miRNA	miRNA	miRNA	miRNA	miRNA	miRNA	miRNA	miRNA	miRNA	miRNA	miRNA	miRNA	miRNA	miRNA	miRNA	miRNA	miRNA	miRNA	miRNA	miRNA	miRNA	miRNA	miRNA	miRNA	miRNA	miRNA	miRNA	miRNA	miRNA	miRNA	miRNA	miRNA
hsa-mir-6070	miRNA	negative	miRNA	negative	miRNA	miRNA	negative	miRNA	negative	miRNA	miRNA	miRNA	miRNA	miRNA	negative	miRNA	miRNA	miRNA	miRNA	negative	negative	negative	miRNA	miRNA	negative	negative	negative	negative	negative	negative	miRNA	negative
hsa-mir-6071	negative	negative	negative	negative	negative	negative	miRNA	miRNA	miRNA	miRNA	negative	negative	negative	miRNA	negative	negative	negative	negative	negative	negative	negative	negative	negative	negative	negative	negative	negative	negative	negative	negative	negative	negative
hsa-mir-6072	miRNA	candidate	miRNA	miRNA	miRNA	miRNA	miRNA	miRNA	negative	miRNA	miRNA	miRNA	miRNA	miRNA	miRNA	miRNA	miRNA	miRNA	miRNA	negative	negative	miRNA	miRNA	miRNA	miRNA	miRNA	negative	miRNA	miRNA	miRNA	miRNA	miRNA
hsa-mir-6073	miRNA	miRNA	miRNA	miRNA	miRNA	miRNA	miRNA	miRNA	miRNA	miRNA	miRNA	miRNA	miRNA	miRNA	miRNA	miRNA	miRNA	miRNA	miRNA	miRNA	miRNA	miRNA	miRNA	miRNA	miRNA	miRNA	miRNA	miRNA	miRNA	miRNA	miRNA	miRNA
hsa-mir-6074	miRNA	miRNA	miRNA	miRNA	miRNA	miRNA	miRNA	miRNA	miRNA	miRNA	miRNA	miRNA	negative	miRNA	miRNA	miRNA	miRNA	miRNA	miRNA	miRNA	negative	miRNA	miRNA	miRNA	miRNA	negative	negative	miRNA	miRNA	miRNA	miRNA	miRNA
hsa-mir-6075	miRNA	negative	miRNA	miRNA	negative	negative	miRNA	miRNA	negative	miRNA	miRNA	miRNA	miRNA	negative	negative	miRNA	negative	negative	miRNA	negative	negative	negative	miRNA	miRNA	negative	negative	negative	miRNA	negative	miRNA	miRNA	negative
hsa-mir-6076	miRNA	negative	miRNA	negative	miRNA	miRNA	miRNA	negative	miRNA	miRNA	miRNA	miRNA	miRNA	negative	miRNA	miRNA	miRNA	miRNA	negative	negative	negative	negative	miRNA	negative	miRNA	negative	negative	negative	negative	miRNA	negative	negative
hsa-mir-6077	miRNA	miRNA	miRNA	miRNA	miRNA	miRNA	miRNA	miRNA	miRNA	miRNA	miRNA	miRNA	miRNA	miRNA	miRNA	miRNA	miRNA	miRNA	miRNA	miRNA	miRNA	miRNA	miRNA	miRNA	miRNA	miRNA	miRNA	miRNA	miRNA	miRNA	miRNA	miRNA
hsa-mir-6078	miRNA	candidate	miRNA	miRNA	miRNA	miRNA	miRNA	miRNA	miRNA	miRNA	miRNA	miRNA	miRNA	miRNA	miRNA	negative	miRNA	miRNA	miRNA	negative	negative	miRNA	miRNA	miRNA	miRNA	negative	negative	miRNA	negative	miRNA	miRNA	miRNA
hsa-mir-6080	miRNA	miRNA	miRNA	miRNA	miRNA	miRNA	miRNA	miRNA	miRNA	miRNA	miRNA	miRNA	miRNA	miRNA	miRNA	negative	miRNA	miRNA	miRNA	miRNA	miRNA	miRNA	miRNA	miRNA	miRNA	miRNA	miRNA	miRNA	miRNA	miRNA	miRNA	miRNA
hsa-mir-6081	miRNA	miRNA	miRNA	miRNA	miRNA	miRNA	miRNA	miRNA	negative	miRNA	miRNA	miRNA	miRNA	miRNA	miRNA	miRNA	miRNA	miRNA	miRNA	negative	negative	miRNA	miRNA	miRNA	negative	negative	negative	miRNA	miRNA	miRNA	miRNA	miRNA
hsa-mir-6082	miRNA	miRNA	miRNA	miRNA	miRNA	miRNA	miRNA	miRNA	miRNA	miRNA	miRNA	miRNA	miRNA	miRNA	miRNA	miRNA	miRNA	miRNA	miRNA	miRNA	miRNA	miRNA	miRNA	miRNA	miRNA	miRNA	miRNA	miRNA	miRNA	miRNA	negative	miRNA
hsa-mir-6083	miRNA	negative	miRNA	negative	miRNA	miRNA	miRNA	miRNA	miRNA	miRNA	negative	miRNA	negative	negative	miRNA	miRNA	miRNA	miRNA	negative	negative	negative	negative	miRNA	negative	negative	negative	negative	miRNA	negative	negative	negative	negative
hsa-mir-6084	miRNA	negative	miRNA	negative	miRNA	miRNA	miRNA	negative	negative	miRNA	miRNA	miRNA	miRNA	miRNA	miRNA	miRNA	negative	miRNA	miRNA	negative	negative	negative	miRNA	miRNA	negative	negative	negative	negative	miRNA	negative	miRNA	negative
hsa-mir-6085	miRNA	negative	miRNA	negative	miRNA	miRNA	miRNA	miRNA	negative	miRNA	miRNA	miRNA	miRNA	miRNA	negative	miRNA	miRNA	negative	negative	negative	negative	negative	miRNA	negative	negative	negative	negative	miRNA	negative	miRNA	miRNA	negative
hsa-mir-6086	miRNA	negative	miRNA	negative	miRNA	miRNA	negative	miRNA	miRNA	miRNA	miRNA	negative	miRNA	negative	miRNA	miRNA	miRNA	negative	negative	negative	negative	negative	miRNA	negative	negative	negative	negative	negative	negative	negative	negative	negative
hsa-mir-6087	miRNA	negative	miRNA	miRNA	miRNA	negative	miRNA	negative	miRNA	negative	negative	miRNA	miRNA	miRNA	miRNA	miRNA	miRNA	miRNA	miRNA	negative	negative	negative	miRNA	miRNA	negative	miRNA	negative	negative	negative	miRNA	miRNA	negative
hsa-mir-6088	miRNA	candidate	miRNA	miRNA	miRNA	miRNA	negative	miRNA	miRNA	miRNA	miRNA	miRNA	negative	miRNA	negative	miRNA	miRNA	negative	miRNA	miRNA	miRNA	negative	miRNA	miRNA	miRNA	miRNA	miRNA	miRNA	miRNA	miRNA	miRNA	miRNA
hsa-mir-6089-1	miRNA	negative	miRNA	negative	miRNA	miRNA	miRNA	negative	miRNA	miRNA	miRNA	negative	miRNA	miRNA	miRNA	miRNA	negative	negative	negative	negative	negative	miRNA	negative	negative	negative	negative	negative	negative	negative	negative	negative	negative
hsa-mir-6090	miRNA	negative	miRNA	negative	miRNA	miRNA	negative	miRNA	miRNA	miRNA	negative	miRNA	negative	miRNA	miRNA	miRNA	negative	miRNA	miRNA	negative	negative	miRNA	negative	miRNA	negative	negative	negative	negative	negative	miRNA	miRNA	negative
hsa-mir-6124	miRNA	negative	miRNA	negative	miRNA	miRNA	miRNA	miRNA	negative	miRNA	miRNA	miRNA	miRNA	negative	miRNA	miRNA	negative	miRNA	miRNA	negative	negative	negative	miRNA	miRNA	negative	negative	negative	negative	negative	miRNA	miRNA	negative
hsa-mir-6125	miRNA	negative	miRNA	negative	miRNA	miRNA	miRNA	miRNA	miRNA	miRNA	negative	miRNA	miRNA	negative	negative	negative	miRNA	miRNA	negative	negative	negative	negative	negative	negative	negative	negative	negative	negative	negative	negative	negative	negative
hsa-mir-6126	miRNA	negative	miRNA	miRNA	miRNA	miRNA	negative	miRNA	miRNA	miRNA	miRNA	miRNA	miRNA	negative	miRNA	negative	miRNA	miRNA	miRNA	negative	negative	negative	miRNA	miRNA	negative	negative	negative	miRNA	negative	miRNA	miRNA	negative
hsa-mir-6127	miRNA	miRNA	miRNA	miRNA	miRNA	miRNA	miRNA	miRNA	miRNA	miRNA	miRNA	miRNA	miRNA	miRNA	miRNA	miRNA	miRNA	miRNA	miRNA	miRNA	negative	miRNA	miRNA	miRNA	miRNA	negative	negative	miRNA	negative	miRNA	miRNA	miRNA
hsa-mir-6128	miRNA	negative	miRNA	negative	miRNA	negative	miRNA	miRNA	negative	miRNA	negative	miRNA	negative	miRNA	miRNA	miRNA	negative	miRNA	negative	negative	negative	negative	miRNA	negative	miRNA	negative	negative	miRNA	negative	negative	negative	negative
hsa-mir-378j	miRNA	negative	miRNA	negative	miRNA	miRNA	miRNA	negative	miRNA	miRNA	miRNA	miRNA	negative	miRNA	miRNA	miRNA	miRNA	miRNA	negative	negative	negative	negative	miRNA	negative	miRNA	negative	negative	miRNA	negative	negative	negative	negative
hsa-mir-6129	miRNA	candidate	miRNA	miRNA	miRNA	miRNA	miRNA	miRNA	negative	miRNA	miRNA	negative	miRNA	negative	miRNA	miRNA	miRNA	miRNA	miRNA	negative	negative	negative	miRNA	miRNA	miRNA	negative	negative	miRNA	negative	miRNA	miRNA	miRNA
hsa-mir-6130	miRNA	miRNA	miRNA	miRNA	miRNA	miRNA	miRNA	miRNA	miRNA	miRNA	miRNA	miRNA	miRNA	miRNA	miRNA	miRNA	miRNA	miRNA	miRNA	miRNA	miRNA	miRNA	miRNA	miRNA	miRNA	miRNA	miRNA	miRNA	miRNA	miRNA	negative	miRNA
hsa-mir-6131	miRNA	negative	miRNA	negative	miRNA	miRNA	miRNA	miRNA	miRNA	miRNA	miRNA	miRNA	miRNA	miRNA	miRNA	miRNA	negative	miRNA	negative	negative	miRNA	miRNA	miRNA	negative	negative	negative	negative	negative	negative	miRNA	miRNA	negative
hsa-mir-6132	miRNA	negative	miRNA	negative	miRNA	negative	miRNA	negative	miRNA	miRNA	negative	miRNA	miRNA	miRNA	miRNA	miRNA	negative	miRNA	negative	negative	negative	negative	negative	negative	miRNA	negative	negative	negative	negative	negative	negative	negative
hsa-mir-6133	miRNA	miRNA	miRNA	miRNA	miRNA	miRNA	miRNA	miRNA	miRNA	miRNA	miRNA	miRNA	miRNA	miRNA	miRNA	miRNA	miRNA	miRNA	miRNA	miRNA	miRNA	miRNA	miRNA	miRNA	miRNA	miRNA	miRNA	miRNA	miRNA	miRNA	miRNA	miRNA
hsa-mir-6134	miRNA	negative	miRNA	negative	miRNA	miRNA	negative	miRNA	negative	miRNA	miRNA	negative	miRNA	miRNA	negative	miRNA	negative	miRNA	negative	negative	negative	negative	miRNA	negative	miRNA	negative	negative	negative	negative	negative	negative	negative
hsa-mir-6165	miRNA	candidate	miRNA	miRNA	miRNA	miRNA	miRNA	miRNA	negative	miRNA	negative	negative	miRNA	miRNA	miRNA	miRNA	miRNA	miRNA	miRNA	negative	negative	negative	miRNA	miRNA	negative	negative	negative	miRNA	negative	miRNA	miRNA	miRNA
hsa-mir-6499	miRNA	candidate	miRNA	miRNA	miRNA	miRNA	miRNA	miRNA	miRNA	miRNA	miRNA	negative	miRNA	negative	miRNA	miRNA	miRNA	miRNA	miRNA	negative	negative	miRNA	miRNA	miRNA	miRNA	negative	negative	miRNA	negative	miRNA	miRNA	miRNA
hsa-mir-548ay	miRNA	miRNA	miRNA	miRNA	miRNA	miRNA	miRNA	miRNA	miRNA	miRNA	miRNA	miRNA	miRNA	miRNA	miRNA	miRNA	miRNA	miRNA	miRNA	miRNA	miRNA	miRNA	miRNA	miRNA	miRNA	miRNA	miRNA	miRNA	miRNA	miRNA	miRNA	miRNA
hsa-mir-6500	miRNA	miRNA	miRNA	miRNA	miRNA	miRNA	miRNA	miRNA	miRNA	miRNA	miRNA	miRNA	miRNA	miRNA	miRNA	miRNA	miRNA	miRNA	miRNA	miRNA	miRNA	miRNA	miRNA	miRNA	miRNA	miRNA	negative	miRNA	miRNA	miRNA	miRNA	miRNA
hsa-mir-6501	miRNA	miRNA	miRNA	miRNA	miRNA	miRNA	miRNA	miRNA	miRNA	miRNA	miRNA	miRNA	miRNA	miRNA	miRNA	miRNA	miRNA	miRNA	miRNA	miRNA	miRNA	miRNA	miRNA	miRNA	miRNA	miRNA	miRNA	miRNA	miRNA	miRNA	miRNA	miRNA
hsa-mir-6502	miRNA	miRNA	miRNA	miRNA	miRNA	miRNA	miRNA	miRNA	negative	miRNA	miRNA	miRNA	miRNA	miRNA	miRNA	miRNA	miRNA	miRNA	miRNA	miRNA	miRNA	miRNA	miRNA	miRNA	miRNA	miRNA	miRNA	miRNA	miRNA	miRNA	miRNA	miRNA
hsa-mir-6503	miRNA	miRNA	miRNA	miRNA	miRNA	miRNA	miRNA	miRNA	miRNA	miRNA	miRNA	miRNA	miRNA	miRNA	miRNA	miRNA	miRNA	miRNA	miRNA	miRNA	miRNA	miRNA	miRNA	miRNA	miRNA	miRNA	miRNA	miRNA	miRNA	miRNA	miRNA	miRNA
hsa-mir-6504	miRNA	miRNA	miRNA	miRNA	miRNA	miRNA	miRNA	miRNA	miRNA	miRNA	miRNA	miRNA	miRNA	miRNA	miRNA	miRNA	miRNA	miRNA	miRNA	miRNA	miRNA	miRNA	miRNA	miRNA	miRNA	miRNA	miRNA	miRNA	miRNA	miRNA	miRNA	miRNA
hsa-mir-6505	negative	negative	negative	negative	negative	negative	negative	miRNA	negative	miRNA	negative	negative	negative	miRNA	negative	miRNA	negative	negative	negative	negative	negative	negative	negative	negative	negative	negative	negative	negative	negative	negative	negative	negative
hsa-mir-6506	miRNA	miRNA	miRNA	miRNA	miRNA	miRNA	miRNA	miRNA	miRNA	miRNA	miRNA	miRNA	miRNA	miRNA	miRNA	miRNA	miRNA	miRNA	miRNA	miRNA	miRNA	miRNA	miRNA	miRNA	miRNA	miRNA	miRNA	miRNA	miRNA	miRNA	miRNA	miRNA
hsa-mir-6507	miRNA	miRNA	miRNA	miRNA	miRNA	miRNA	miRNA	miRNA	miRNA	miRNA	miRNA	miRNA	miRNA	miRNA	miRNA	miRNA	miRNA	miRNA	miRNA	miRNA	miRNA	miRNA	miRNA	miRNA	miRNA	miRNA	miRNA	miRNA	miRNA	miRNA	miRNA	miRNA
hsa-mir-6508	miRNA	miRNA	miRNA	miRNA	miRNA	miRNA	miRNA	miRNA	miRNA	miRNA	miRNA	miRNA	miRNA	miRNA	miRNA	miRNA	miRNA	miRNA	miRNA	miRNA	miRNA	negative	miRNA	miRNA	miRNA	miRNA	miRNA	miRNA	miRNA	miRNA	miRNA	miRNA
hsa-mir-6510	miRNA	candidate	miRNA	miRNA	miRNA	miRNA	negative	miRNA	miRNA	miRNA	miRNA	miRNA	miRNA	miRNA	miRNA	negative	miRNA	miRNA	miRNA	negative	negative	negative	miRNA	miRNA	miRNA	miRNA	negative	miRNA	miRNA	miRNA	miRNA	miRNA
hsa-mir-6511a-1	miRNA	miRNA	miRNA	miRNA	miRNA	miRNA	miRNA	miRNA	miRNA	miRNA	miRNA	miRNA	miRNA	miRNA	miRNA	miRNA	miRNA	miRNA	miRNA	miRNA	miRNA	miRNA	miRNA	miRNA	miRNA	miRNA	miRNA	miRNA	miRNA	miRNA	miRNA	miRNA
hsa-mir-6512	miRNA	miRNA	miRNA	miRNA	miRNA	miRNA	miRNA	miRNA	miRNA	miRNA	miRNA	miRNA	miRNA	miRNA	miRNA	miRNA	miRNA	miRNA	miRNA	miRNA	miRNA	miRNA	miRNA	miRNA	miRNA	miRNA	miRNA	miRNA	miRNA	miRNA	miRNA	miRNA
hsa-mir-6513	miRNA	miRNA	miRNA	miRNA	miRNA	miRNA	miRNA	negative	miRNA	miRNA	miRNA	miRNA	miRNA	miRNA	miRNA	miRNA	miRNA	miRNA	miRNA	miRNA	miRNA	miRNA	miRNA	miRNA	miRNA	miRNA	miRNA	miRNA	miRNA	miRNA	miRNA	miRNA
hsa-mir-6514	miRNA	negative	miRNA	miRNA	miRNA	miRNA	miRNA	miRNA	miRNA	miRNA	negative	miRNA	miRNA	miRNA	miRNA	miRNA	miRNA	negative	miRNA	negative	negative	negative	miRNA	miRNA	negative	negative	negative	miRNA	negative	miRNA	miRNA	negative
hsa-mir-6515	miRNA	negative	miRNA	miRNA	miRNA	miRNA	miRNA	negative	miRNA	negative	miRNA	miRNA	miRNA	miRNA	miRNA	miRNA	miRNA	miRNA	miRNA	negative	negative	miRNA	miRNA	miRNA	negative	negative	negative	miRNA	negative	miRNA	miRNA	negative
hsa-mir-6715a	miRNA	miRNA	miRNA	miRNA	miRNA	miRNA	miRNA	miRNA	miRNA	miRNA	miRNA	miRNA	miRNA	miRNA	miRNA	miRNA	miRNA	miRNA	miRNA	miRNA	miRNA	miRNA	miRNA	miRNA	miRNA	miRNA	miRNA	miRNA	miRNA	miRNA	miRNA	miRNA
hsa-mir-6715b	miRNA	miRNA	miRNA	miRNA	miRNA	miRNA	miRNA	miRNA	miRNA	miRNA	miRNA	miRNA	miRNA	miRNA	miRNA	miRNA	miRNA	miRNA	miRNA	miRNA	miRNA	miRNA	miRNA	miRNA	miRNA	miRNA	miRNA	miRNA	miRNA	miRNA	miRNA	miRNA
hsa-mir-6716	miRNA	negative	miRNA	negative	miRNA	miRNA	miRNA	miRNA	miRNA	negative	miRNA	negative	negative	miRNA	miRNA	miRNA	negative	miRNA	negative	negative	negative	negative	negative	negative	negative	negative	negative	negative	negative	negative	negative	negative
hsa-mir-6717	miRNA	miRNA	miRNA	miRNA	miRNA	miRNA	miRNA	miRNA	miRNA	miRNA	negative	miRNA	miRNA	miRNA	miRNA	miRNA	miRNA	miRNA	negative	miRNA	negative	miRNA	miRNA	negative	negative	miRNA	negative	miRNA	negative	miRNA	negative	miRNA
hsa-mir-6511b-1	miRNA	miRNA	miRNA	miRNA	miRNA	miRNA	miRNA	miRNA	miRNA	miRNA	miRNA	miRNA	miRNA	miRNA	miRNA	miRNA	miRNA	miRNA	miRNA	negative	miRNA	miRNA	miRNA	miRNA	negative	miRNA	negative	negative	miRNA	miRNA	miRNA	miRNA
hsa-mir-6718	miRNA	miRNA	miRNA	miRNA	miRNA	miRNA	miRNA	miRNA	miRNA	miRNA	miRNA	miRNA	miRNA	miRNA	miRNA	miRNA	miRNA	miRNA	miRNA	miRNA	miRNA	miRNA	miRNA	miRNA	miRNA	miRNA	miRNA	miRNA	miRNA	miRNA	miRNA	miRNA
hsa-mir-6719	miRNA	miRNA	miRNA	miRNA	miRNA	miRNA	miRNA	miRNA	negative	miRNA	miRNA	miRNA	miRNA	miRNA	miRNA	miRNA	miRNA	miRNA	miRNA	miRNA	negative	miRNA	miRNA	miRNA	miRNA	miRNA	negative	miRNA	miRNA	miRNA	miRNA	miRNA
hsa-mir-6720	miRNA	negative	miRNA	negative	miRNA	negative	miRNA	negative	miRNA	miRNA	negative	miRNA	miRNA	miRNA	negative	miRNA	miRNA	negative	negative	negative	miRNA	negative	negative	negative	negative	negative	negative	negative	negative	negative	negative	negative
hsa-mir-6721	miRNA	candidate	miRNA	miRNA	miRNA	miRNA	miRNA	miRNA	miRNA	miRNA	negative	miRNA	miRNA	miRNA	miRNA	miRNA	miRNA	negative	miRNA	negative	negative	miRNA	miRNA	miRNA	miRNA	negative	negative	miRNA	negative	miRNA	miRNA	miRNA
hsa-mir-6722	miRNA	miRNA	miRNA	miRNA	miRNA	miRNA	miRNA	miRNA	miRNA	miRNA	miRNA	miRNA	miRNA	miRNA	miRNA	miRNA	miRNA	miRNA	miRNA	miRNA	miRNA	miRNA	miRNA	miRNA	miRNA	miRNA	miRNA	miRNA	miRNA	miRNA	miRNA	miRNA
hsa-mir-6723	negative	negative	negative	negative	negative	negative	negative	negative	negative	miRNA	negative	negative	negative	miRNA	negative	miRNA	negative	negative	negative	negative	negative	negative	negative	negative	negative	negative	negative	negative	negative	negative	negative	negative
hsa-mir-6724-1	miRNA	negative	miRNA	negative	miRNA	miRNA	miRNA	negative	negative	miRNA	miRNA	miRNA	miRNA	miRNA	miRNA	miRNA	negative	miRNA	miRNA	negative	negative	miRNA	negative	miRNA	negative	negative	negative	negative	negative	negative	miRNA	negative
hsa-mir-892c	miRNA	miRNA	miRNA	miRNA	miRNA	miRNA	miRNA	miRNA	miRNA	miRNA	miRNA	miRNA	miRNA	miRNA	miRNA	miRNA	miRNA	miRNA	miRNA	miRNA	negative	miRNA	miRNA	miRNA	miRNA	negative	negative	miRNA	miRNA	miRNA	miRNA	miRNA
hsa-mir-6726	miRNA	miRNA	miRNA	miRNA	miRNA	miRNA	miRNA	miRNA	miRNA	miRNA	miRNA	miRNA	miRNA	miRNA	miRNA	miRNA	miRNA	miRNA	miRNA	miRNA	miRNA	miRNA	miRNA	miRNA	miRNA	miRNA	miRNA	miRNA	miRNA	miRNA	miRNA	miRNA
hsa-mir-6727	miRNA	candidate	miRNA	miRNA	negative	miRNA	miRNA	negative	miRNA	miRNA	miRNA	negative	negative	miRNA	miRNA	miRNA	negative	negative	miRNA	negative	negative	miRNA	miRNA	miRNA	negative	miRNA	miRNA	negative	miRNA	miRNA	miRNA	miRNA
hsa-mir-6728	miRNA	negative	miRNA	negative	miRNA	miRNA	miRNA	miRNA	negative	miRNA	miRNA	miRNA	miRNA	miRNA	miRNA	miRNA	miRNA	negative	negative	negative	miRNA	negative	negative	negative	miRNA	miRNA	negative	negative	miRNA	miRNA	negative	negative
hsa-mir-6729	miRNA	miRNA	miRNA	miRNA	miRNA	miRNA	miRNA	miRNA	miRNA	miRNA	miRNA	miRNA	miRNA	miRNA	miRNA	miRNA	miRNA	miRNA	miRNA	miRNA	miRNA	miRNA	miRNA	miRNA	miRNA	miRNA	miRNA	miRNA	miRNA	miRNA	miRNA	miRNA
hsa-mir-6730	miRNA	miRNA	miRNA	miRNA	miRNA	miRNA	miRNA	miRNA	miRNA	miRNA	miRNA	miRNA	negative	negative	miRNA	miRNA	miRNA	miRNA	miRNA	miRNA	miRNA	miRNA	miRNA	miRNA	miRNA	miRNA	miRNA	miRNA	miRNA	miRNA	miRNA	miRNA
hsa-mir-6731	miRNA	negative	miRNA	negative	miRNA	miRNA	miRNA	negative	miRNA	negative	miRNA	miRNA	negative	miRNA	negative	miRNA	miRNA	miRNA	negative	negative	negative	negative	miRNA	negative	negative	negative	negative	negative	negative	miRNA	negative	negative
hsa-mir-6732	miRNA	candidate	miRNA	miRNA	miRNA	miRNA	miRNA	miRNA	miRNA	miRNA	miRNA	negative	negative	miRNA	miRNA	miRNA	negative	miRNA	negative	negative	miRNA	miRNA	miRNA	miRNA	negative	miRNA	miRNA	negative	miRNA	negative	miRNA	miRNA
hsa-mir-6733	miRNA	miRNA	miRNA	miRNA	miRNA	miRNA	miRNA	miRNA	negative	miRNA	miRNA	miRNA	miRNA	miRNA	miRNA	miRNA	miRNA	miRNA	miRNA	negative	negative	miRNA	miRNA	miRNA	negative	negative	negative	miRNA	negative	miRNA	miRNA	negative
hsa-mir-6734	miRNA	miRNA	miRNA	miRNA	miRNA	miRNA	miRNA	miRNA	miRNA	miRNA	miRNA	miRNA	miRNA	miRNA	miRNA	miRNA	miRNA	miRNA	miRNA	negative	negative	miRNA	miRNA	miRNA	negative	negative	negative	miRNA	negative	miRNA	miRNA	miRNA
hsa-mir-6735	miRNA	negative	miRNA	miRNA	miRNA	miRNA	miRNA	miRNA	miRNA	miRNA	miRNA	miRNA	miRNA	miRNA	miRNA	miRNA	negative	miRNA	miRNA	negative	negative	negative	miRNA	miRNA	negative	negative	negative	miRNA	negative	miRNA	miRNA	negative
hsa-mir-6736	miRNA	negative	miRNA	negative	miRNA	miRNA	miRNA	negative	negative	miRNA	miRNA	miRNA	negative	miRNA	negative	miRNA	miRNA	miRNA	negative	negative	negative	negative	negative	negative	negative	negative	negative	negative	negative	negative	negative	negative
hsa-mir-6737	miRNA	miRNA	miRNA	miRNA	miRNA	miRNA	miRNA	negative	miRNA	miRNA	miRNA	miRNA	miRNA	miRNA	miRNA	miRNA	miRNA	miRNA	miRNA	miRNA	miRNA	miRNA	miRNA	miRNA	miRNA	miRNA	miRNA	miRNA	miRNA	miRNA	miRNA	miRNA
hsa-mir-6738	miRNA	miRNA	miRNA	miRNA	miRNA	miRNA	miRNA	miRNA	miRNA	miRNA	miRNA	miRNA	miRNA	miRNA	miRNA	miRNA	miRNA	miRNA	miRNA	miRNA	miRNA	miRNA	miRNA	miRNA	miRNA	miRNA	miRNA	miRNA	miRNA	miRNA	miRNA	miRNA
hsa-mir-6739	miRNA	miRNA	miRNA	miRNA	miRNA	miRNA	miRNA	miRNA	negative	miRNA	miRNA	miRNA	miRNA	miRNA	miRNA	miRNA	miRNA	miRNA	miRNA	negative	negative	miRNA	miRNA	miRNA	miRNA	negative	negative	miRNA	negative	miRNA	miRNA	miRNA
hsa-mir-6740	miRNA	miRNA	miRNA	miRNA	miRNA	miRNA	miRNA	miRNA	miRNA	miRNA	miRNA	miRNA	miRNA	miRNA	miRNA	miRNA	miRNA	miRNA	miRNA	miRNA	miRNA	miRNA	miRNA	miRNA	miRNA	negative	negative	miRNA	miRNA	miRNA	miRNA	miRNA
hsa-mir-6741	miRNA	negative	miRNA	negative	miRNA	negative	miRNA	miRNA	negative	miRNA	negative	miRNA	negative	miRNA	miRNA	miRNA	miRNA	miRNA	negative	negative	negative	negative	miRNA	negative	negative	negative	negative	negative	negative	miRNA	miRNA	negative
hsa-mir-6742	miRNA	miRNA	miRNA	miRNA	miRNA	miRNA	miRNA	miRNA	miRNA	miRNA	miRNA	miRNA	miRNA	miRNA	miRNA	miRNA	miRNA	miRNA	miRNA	miRNA	miRNA	negative	miRNA	miRNA	miRNA	miRNA	miRNA	negative	miRNA	miRNA	miRNA	miRNA
hsa-mir-6743	miRNA	miRNA	miRNA	miRNA	miRNA	miRNA	miRNA	miRNA	miRNA	miRNA	miRNA	miRNA	miRNA	miRNA	miRNA	miRNA	miRNA	miRNA	miRNA	miRNA	miRNA	miRNA	miRNA	miRNA	miRNA	miRNA	miRNA	miRNA	miRNA	miRNA	miRNA	miRNA
hsa-mir-6744	miRNA	miRNA	miRNA	miRNA	miRNA	miRNA	miRNA	miRNA	miRNA	miRNA	miRNA	miRNA	miRNA	miRNA	miRNA	miRNA	miRNA	miRNA	miRNA	miRNA	miRNA	miRNA	miRNA	miRNA	miRNA	miRNA	miRNA	miRNA	miRNA	miRNA	miRNA	miRNA
hsa-mir-6745	miRNA	negative	miRNA	negative	miRNA	miRNA	miRNA	miRNA	miRNA	miRNA	miRNA	miRNA	negative	miRNA	negative	negative	miRNA	miRNA	negative	negative	negative	negative	negative	negative	negative	negative	negative	negative	negative	negative	negative	negative
hsa-mir-6746	miRNA	miRNA	miRNA	miRNA	miRNA	miRNA	miRNA	miRNA	miRNA	miRNA	miRNA	miRNA	miRNA	miRNA	miRNA	miRNA	miRNA	miRNA	miRNA	miRNA	miRNA	negative	miRNA	miRNA	miRNA	miRNA	miRNA	miRNA	miRNA	miRNA	miRNA	miRNA
hsa-mir-6747	miRNA	miRNA	miRNA	miRNA	miRNA	negative	miRNA	miRNA	miRNA	miRNA	negative	miRNA	miRNA	miRNA	miRNA	miRNA	miRNA	miRNA	miRNA	miRNA	miRNA	negative	miRNA	miRNA	miRNA	miRNA	miRNA	miRNA	miRNA	miRNA	miRNA	miRNA
hsa-mir-6748	miRNA	negative	miRNA	negative	miRNA	negative	miRNA	miRNA	negative	negative	negative	miRNA	miRNA	miRNA	miRNA	negative	miRNA	miRNA	negative	negative	negative	negative	negative	negative	negative	negative	negative	miRNA	negative	negative	negative	negative
hsa-mir-6749	miRNA	negative	miRNA	negative	miRNA	miRNA	miRNA	miRNA	miRNA	miRNA	negative	miRNA	miRNA	miRNA	miRNA	miRNA	miRNA	negative	negative	negative	negative	miRNA	miRNA	negative	negative	negative	negative	negative	negative	miRNA	miRNA	negative
hsa-mir-6750	miRNA	negative	miRNA	negative	miRNA	negative	miRNA	miRNA	negative	miRNA	negative	miRNA	miRNA	negative	negative	miRNA	miRNA	miRNA	negative	negative	negative	negative	negative	negative	negative	negative	negative	negative	negative	negative	miRNA	negative
hsa-mir-6751	miRNA	miRNA	miRNA	miRNA	miRNA	miRNA	miRNA	miRNA	miRNA	miRNA	miRNA	miRNA	miRNA	miRNA	miRNA	miRNA	miRNA	negative	miRNA	negative	negative	negative	miRNA	miRNA	negative	miRNA	negative	miRNA	miRNA	miRNA	miRNA	miRNA
hsa-mir-6752	miRNA	miRNA	miRNA	miRNA	miRNA	miRNA	miRNA	miRNA	miRNA	miRNA	miRNA	miRNA	miRNA	negative	miRNA	miRNA	miRNA	miRNA	miRNA	miRNA	miRNA	miRNA	miRNA	miRNA	miRNA	miRNA	miRNA	negative	miRNA	miRNA	miRNA	miRNA
hsa-mir-6753	miRNA	miRNA	miRNA	miRNA	miRNA	miRNA	miRNA	negative	miRNA	miRNA	miRNA	miRNA	miRNA	miRNA	miRNA	miRNA	miRNA	miRNA	miRNA	miRNA	miRNA	negative	miRNA	miRNA	miRNA	negative	negative	negative	negative	miRNA	miRNA	miRNA
hsa-mir-6754	miRNA	negative	miRNA	miRNA	miRNA	negative	negative	miRNA	miRNA	negative	negative	miRNA	miRNA	miRNA	miRNA	miRNA	miRNA	miRNA	miRNA	negative	negative	miRNA	miRNA	miRNA	negative	negative	negative	negative	negative	miRNA	miRNA	negative
hsa-mir-6755	miRNA	negative	miRNA	negative	miRNA	miRNA	miRNA	miRNA	negative	miRNA	negative	miRNA	miRNA	miRNA	miRNA	miRNA	miRNA	miRNA	miRNA	negative	negative	miRNA	miRNA	negative	miRNA	negative	negative	miRNA	negative	negative	negative	negative
hsa-mir-6756	miRNA	candidate	miRNA	miRNA	miRNA	negative	miRNA	miRNA	miRNA	miRNA	miRNA	miRNA	miRNA	miRNA	miRNA	miRNA	miRNA	negative	miRNA	negative	miRNA	miRNA	miRNA	miRNA	negative	miRNA	negative	negative	miRNA	miRNA	miRNA	miRNA
hsa-mir-6757	miRNA	miRNA	miRNA	miRNA	miRNA	miRNA	miRNA	miRNA	miRNA	miRNA	miRNA	miRNA	miRNA	miRNA	miRNA	miRNA	negative	miRNA	miRNA	miRNA	miRNA	miRNA	miRNA	miRNA	miRNA	miRNA	miRNA	miRNA	miRNA	miRNA	miRNA	miRNA
hsa-mir-6758	miRNA	miRNA	miRNA	miRNA	miRNA	negative	miRNA	negative	miRNA	miRNA	negative	miRNA	miRNA	miRNA	miRNA	miRNA	miRNA	miRNA	miRNA	miRNA	miRNA	miRNA	miRNA	miRNA	miRNA	miRNA	miRNA	miRNA	miRNA	miRNA	miRNA	miRNA
hsa-mir-6759	miRNA	negative	miRNA	negative	miRNA	miRNA	miRNA	negative	negative	miRNA	miRNA	miRNA	miRNA	negative	negative	miRNA	miRNA	miRNA	negative	negative	negative	negative	miRNA	negative	negative	negative	negative	negative	negative	negative	negative	negative
hsa-mir-6760	miRNA	miRNA	miRNA	miRNA	miRNA	miRNA	miRNA	miRNA	miRNA	miRNA	miRNA	miRNA	miRNA	miRNA	miRNA	miRNA	miRNA	miRNA	miRNA	miRNA	miRNA	miRNA	miRNA	miRNA	miRNA	miRNA	miRNA	miRNA	miRNA	miRNA	miRNA	miRNA
hsa-mir-6761	miRNA	negative	miRNA	negative	miRNA	miRNA	miRNA	miRNA	negative	negative	negative	miRNA	miRNA	negative	negative	miRNA	negative	miRNA	negative	negative	negative	negative	negative	negative	negative	negative	negative	negative	negative	negative	negative	negative
hsa-mir-6762	miRNA	miRNA	miRNA	miRNA	miRNA	miRNA	miRNA	miRNA	miRNA	miRNA	miRNA	miRNA	miRNA	miRNA	miRNA	miRNA	miRNA	miRNA	miRNA	miRNA	miRNA	miRNA	miRNA	miRNA	miRNA	miRNA	miRNA	miRNA	miRNA	miRNA	miRNA	miRNA
hsa-mir-6763	miRNA	miRNA	miRNA	miRNA	miRNA	miRNA	miRNA	miRNA	miRNA	miRNA	miRNA	miRNA	miRNA	miRNA	miRNA	miRNA	miRNA	miRNA	miRNA	miRNA	miRNA	miRNA	miRNA	miRNA	miRNA	miRNA	miRNA	miRNA	miRNA	miRNA	miRNA	miRNA
hsa-mir-6764	miRNA	negative	miRNA	negative	miRNA	miRNA	negative	negative	negative	miRNA	miRNA	miRNA	miRNA	miRNA	negative	negative	miRNA	miRNA	negative	negative	negative	negative	miRNA	negative	negative	negative	negative	negative	negative	negative	negative	negative
hsa-mir-6765	miRNA	miRNA	miRNA	miRNA	miRNA	miRNA	miRNA	negative	miRNA	miRNA	miRNA	miRNA	miRNA	miRNA	miRNA	miRNA	miRNA	miRNA	miRNA	miRNA	miRNA	miRNA	miRNA	miRNA	miRNA	miRNA	negative	negative	miRNA	miRNA	miRNA	miRNA
hsa-mir-6766	miRNA	negative	miRNA	negative	miRNA	negative	miRNA	negative	miRNA	miRNA	miRNA	negative	negative	miRNA	negative	miRNA	miRNA	negative	negative	negative	negative	negative	negative	negative	negative	negative	negative	negative	negative	negative	negative	negative
hsa-mir-6767	miRNA	negative	miRNA	miRNA	miRNA	miRNA	miRNA	miRNA	miRNA	negative	negative	miRNA	miRNA	miRNA	negative	negative	miRNA	miRNA	negative	negative	miRNA	negative	miRNA	miRNA	negative	miRNA	negative	miRNA	negative	miRNA	miRNA	negative
hsa-mir-6768	negative	negative	miRNA	negative	miRNA	negative	miRNA	negative	miRNA	miRNA	negative	negative	miRNA	negative	negative	miRNA	miRNA	negative	negative	negative	negative	negative	negative	negative	negative	negative	negative	negative	negative	negative	negative	negative
hsa-mir-6769a	miRNA	negative	miRNA	negative	miRNA	negative	miRNA	miRNA	negative	miRNA	miRNA	miRNA	miRNA	miRNA	negative	miRNA	negative	negative	negative	negative	negative	negative	negative	negative	negative	negative	negative	negative	negative	negative	negative	negative
hsa-mir-6770-1	miRNA	miRNA	miRNA	miRNA	miRNA	miRNA	miRNA	miRNA	miRNA	miRNA	miRNA	miRNA	miRNA	miRNA	miRNA	miRNA	miRNA	miRNA	miRNA	miRNA	miRNA	miRNA	miRNA	miRNA	miRNA	miRNA	miRNA	miRNA	miRNA	miRNA	miRNA	miRNA
hsa-mir-6771	miRNA	negative	miRNA	miRNA	miRNA	miRNA	miRNA	miRNA	miRNA	negative	negative	miRNA	miRNA	negative	miRNA	miRNA	miRNA	negative	miRNA	negative	negative	negative	miRNA	miRNA	negative	negative	negative	miRNA	negative	miRNA	miRNA	negative
hsa-mir-6772	miRNA	negative	miRNA	negative	miRNA	miRNA	negative	miRNA	negative	negative	miRNA	miRNA	miRNA	miRNA	miRNA	miRNA	miRNA	negative	negative	negative	miRNA	miRNA	negative	negative	negative	miRNA	miRNA	negative	miRNA	negative	negative	negative
hsa-mir-6773	miRNA	negative	miRNA	negative	miRNA	miRNA	miRNA	miRNA	negative	negative	negative	miRNA	negative	miRNA	negative	miRNA	miRNA	negative	negative	negative	negative	negative	negative	negative	negative	negative	negative	negative	negative	negative	negative	negative
hsa-mir-6774	miRNA	candidate	miRNA	miRNA	miRNA	negative	miRNA	miRNA	miRNA	negative	miRNA	miRNA	miRNA	miRNA	miRNA	miRNA	miRNA	negative	miRNA	miRNA	miRNA	miRNA	miRNA	negative	miRNA	miRNA	miRNA	negative	miRNA	miRNA	negative	miRNA
hsa-mir-6775	miRNA	negative	miRNA	miRNA	miRNA	miRNA	negative	miRNA	miRNA	miRNA	miRNA	negative	miRNA	miRNA	miRNA	miRNA	miRNA	miRNA	miRNA	negative	negative	miRNA	miRNA	miRNA	negative	negative	negative	negative	negative	miRNA	miRNA	negative
hsa-mir-6776	miRNA	negative	miRNA	negative	miRNA	miRNA	negative	miRNA	miRNA	negative	miRNA	miRNA	miRNA	miRNA	negative	negative	miRNA	negative	negative	negative	negative	negative	negative	negative	negative	negative	negative	negative	negative	negative	miRNA	negative
hsa-mir-6777	miRNA	miRNA	miRNA	miRNA	miRNA	miRNA	miRNA	miRNA	miRNA	miRNA	miRNA	miRNA	miRNA	miRNA	miRNA	miRNA	miRNA	miRNA	miRNA	negative	negative	miRNA	miRNA	miRNA	miRNA	miRNA	negative	miRNA	miRNA	miRNA	miRNA	miRNA
hsa-mir-6778	miRNA	miRNA	miRNA	miRNA	miRNA	miRNA	miRNA	miRNA	miRNA	miRNA	miRNA	miRNA	miRNA	miRNA	miRNA	miRNA	miRNA	miRNA	miRNA	negative	negative	miRNA	miRNA	miRNA	negative	miRNA	negative	miRNA	miRNA	miRNA	miRNA	miRNA
hsa-mir-6779	miRNA	miRNA	miRNA	miRNA	miRNA	miRNA	miRNA	miRNA	miRNA	miRNA	miRNA	miRNA	miRNA	miRNA	miRNA	miRNA	negative	miRNA	miRNA	miRNA	miRNA	miRNA	miRNA	miRNA	miRNA	miRNA	miRNA	miRNA	miRNA	miRNA	miRNA	miRNA
hsa-mir-6780a	miRNA	miRNA	miRNA	miRNA	miRNA	miRNA	negative	miRNA	miRNA	miRNA	miRNA	miRNA	miRNA	miRNA	miRNA	miRNA	miRNA	miRNA	miRNA	miRNA	miRNA	miRNA	miRNA	miRNA	miRNA	miRNA	miRNA	miRNA	miRNA	miRNA	miRNA	miRNA
hsa-mir-6781	miRNA	negative	miRNA	negative	miRNA	miRNA	miRNA	miRNA	miRNA	miRNA	miRNA	miRNA	negative	negative	negative	negative	miRNA	miRNA	negative	negative	negative	negative	negative	negative	negative	negative	negative	negative	negative	negative	negative	negative
hsa-mir-6782	miRNA	miRNA	miRNA	miRNA	miRNA	miRNA	miRNA	miRNA	miRNA	miRNA	miRNA	miRNA	miRNA	miRNA	miRNA	miRNA	negative	miRNA	miRNA	negative	negative	miRNA	miRNA	miRNA	negative	negative	negative	miRNA	negative	miRNA	miRNA	miRNA
hsa-mir-6783	miRNA	candidate	miRNA	miRNA	miRNA	negative	miRNA	miRNA	miRNA	miRNA	miRNA	miRNA	miRNA	miRNA	negative	miRNA	miRNA	miRNA	miRNA	miRNA	miRNA	negative	miRNA	miRNA	miRNA	miRNA	miRNA	miRNA	miRNA	miRNA	negative	miRNA
hsa-mir-6784	negative	negative	miRNA	negative	miRNA	miRNA	miRNA	negative	miRNA	miRNA	negative	negative	negative	negative	negative	miRNA	miRNA	negative	negative	negative	negative	negative	negative	negative	negative	negative	negative	negative	negative	negative	negative	negative
hsa-mir-6785	miRNA	negative	miRNA	negative	miRNA	miRNA	negative	miRNA	miRNA	negative	negative	negative	miRNA	miRNA	miRNA	miRNA	miRNA	negative	negative	negative	negative	miRNA	negative	negative	negative	negative	negative	negative	negative	negative	miRNA	negative
hsa-mir-6787	miRNA	miRNA	miRNA	miRNA	miRNA	miRNA	miRNA	miRNA	miRNA	miRNA	miRNA	miRNA	miRNA	miRNA	miRNA	miRNA	miRNA	negative	miRNA	negative	negative	miRNA	miRNA	miRNA	negative	negative	negative	negative	negative	miRNA	miRNA	negative
hsa-mir-6788	miRNA	miRNA	miRNA	miRNA	miRNA	miRNA	miRNA	miRNA	miRNA	miRNA	miRNA	miRNA	miRNA	negative	miRNA	miRNA	miRNA	miRNA	miRNA	negative	negative	miRNA	miRNA	miRNA	miRNA	negative	negative	miRNA	negative	miRNA	miRNA	miRNA
hsa-mir-6789	miRNA	candidate	miRNA	miRNA	miRNA	miRNA	miRNA	miRNA	miRNA	miRNA	miRNA	miRNA	miRNA	negative	miRNA	miRNA	miRNA	miRNA	miRNA	miRNA	miRNA	negative	negative	negative	negative	miRNA	negative	negative	miRNA	miRNA	miRNA	miRNA
hsa-mir-6790	miRNA	candidate	miRNA	miRNA	miRNA	miRNA	miRNA	miRNA	negative	negative	negative	miRNA	miRNA	miRNA	miRNA	miRNA	miRNA	negative	miRNA	negative	negative	miRNA	miRNA	miRNA	negative	negative	negative	miRNA	negative	miRNA	miRNA	miRNA
hsa-mir-6791	miRNA	negative	miRNA	miRNA	miRNA	negative	miRNA	negative	negative	miRNA	miRNA	miRNA	miRNA	miRNA	miRNA	miRNA	negative	miRNA	miRNA	negative	negative	miRNA	miRNA	miRNA	negative	negative	negative	negative	negative	miRNA	miRNA	negative
hsa-mir-6792	miRNA	miRNA	miRNA	miRNA	miRNA	miRNA	miRNA	miRNA	miRNA	miRNA	miRNA	miRNA	miRNA	miRNA	miRNA	miRNA	miRNA	miRNA	miRNA	miRNA	miRNA	miRNA	miRNA	miRNA	miRNA	miRNA	miRNA	miRNA	miRNA	miRNA	miRNA	miRNA
hsa-mir-6793	miRNA	miRNA	miRNA	miRNA	miRNA	miRNA	miRNA	miRNA	miRNA	miRNA	miRNA	miRNA	miRNA	negative	miRNA	miRNA	miRNA	miRNA	miRNA	negative	negative	miRNA	miRNA	miRNA	negative	negative	negative	miRNA	negative	miRNA	miRNA	miRNA
hsa-mir-6794	miRNA	miRNA	miRNA	miRNA	miRNA	miRNA	miRNA	miRNA	miRNA	miRNA	miRNA	miRNA	miRNA	miRNA	miRNA	miRNA	miRNA	miRNA	miRNA	negative	negative	miRNA	miRNA	miRNA	negative	miRNA	negative	miRNA	miRNA	miRNA	miRNA	miRNA
hsa-mir-6795	miRNA	negative	miRNA	negative	miRNA	miRNA	miRNA	negative	miRNA	miRNA	miRNA	negative	miRNA	miRNA	negative	miRNA	miRNA	miRNA	negative	negative	negative	miRNA	miRNA	negative	negative	negative	negative	negative	negative	negative	negative	negative
hsa-mir-6796	miRNA	candidate	miRNA	miRNA	miRNA	miRNA	miRNA	miRNA	miRNA	miRNA	miRNA	miRNA	miRNA	negative	miRNA	miRNA	miRNA	negative	miRNA	negative	negative	negative	miRNA	miRNA	negative	negative	negative	miRNA	miRNA	miRNA	miRNA	miRNA
hsa-mir-6797	miRNA	miRNA	miRNA	miRNA	miRNA	miRNA	miRNA	miRNA	miRNA	miRNA	miRNA	miRNA	miRNA	miRNA	miRNA	miRNA	miRNA	miRNA	miRNA	negative	negative	miRNA	miRNA	miRNA	negative	miRNA	negative	miRNA	miRNA	miRNA	miRNA	miRNA
hsa-mir-6798	miRNA	miRNA	miRNA	miRNA	miRNA	miRNA	miRNA	miRNA	miRNA	miRNA	miRNA	negative	miRNA	miRNA	miRNA	miRNA	miRNA	miRNA	miRNA	negative	negative	negative	miRNA	miRNA	negative	miRNA	negative	miRNA	negative	miRNA	miRNA	miRNA
hsa-mir-6799	miRNA	miRNA	miRNA	miRNA	miRNA	miRNA	miRNA	negative	miRNA	miRNA	miRNA	miRNA	miRNA	miRNA	miRNA	negative	miRNA	miRNA	miRNA	miRNA	miRNA	negative	miRNA	miRNA	miRNA	miRNA	miRNA	miRNA	miRNA	miRNA	miRNA	miRNA
hsa-mir-6800	miRNA	miRNA	miRNA	miRNA	miRNA	miRNA	negative	miRNA	miRNA	miRNA	miRNA	miRNA	miRNA	miRNA	miRNA	miRNA	miRNA	miRNA	miRNA	miRNA	miRNA	miRNA	miRNA	miRNA	miRNA	miRNA	miRNA	negative	miRNA	miRNA	miRNA	miRNA
hsa-mir-6801	miRNA	negative	miRNA	negative	miRNA	miRNA	miRNA	miRNA	negative	negative	miRNA	negative	miRNA	miRNA	negative	miRNA	miRNA	miRNA	negative	negative	negative	negative	negative	negative	negative	negative	negative	negative	negative	negative	negative	negative
hsa-mir-6802	miRNA	miRNA	miRNA	miRNA	miRNA	miRNA	miRNA	negative	miRNA	miRNA	miRNA	miRNA	miRNA	miRNA	miRNA	miRNA	miRNA	miRNA	miRNA	negative	negative	miRNA	miRNA	miRNA	negative	negative	negative	miRNA	negative	miRNA	miRNA	miRNA
hsa-mir-6803	miRNA	miRNA	miRNA	miRNA	miRNA	miRNA	miRNA	miRNA	miRNA	miRNA	miRNA	miRNA	miRNA	miRNA	miRNA	negative	miRNA	miRNA	miRNA	negative	miRNA	miRNA	miRNA	miRNA	negative	miRNA	miRNA	negative	miRNA	miRNA	miRNA	miRNA
hsa-mir-6804	miRNA	negative	miRNA	negative	miRNA	miRNA	miRNA	miRNA	miRNA	miRNA	miRNA	negative	miRNA	miRNA	miRNA	negative	negative	negative	miRNA	negative	negative	negative	miRNA	miRNA	negative	negative	negative	negative	negative	miRNA	miRNA	negative
hsa-mir-6805	miRNA	candidate	miRNA	miRNA	miRNA	miRNA	miRNA	miRNA	negative	miRNA	miRNA	negative	miRNA	miRNA	miRNA	miRNA	miRNA	miRNA	miRNA	negative	negative	miRNA	miRNA	miRNA	negative	miRNA	negative	miRNA	miRNA	miRNA	miRNA	miRNA
hsa-mir-6806	miRNA	negative	miRNA	negative	miRNA	negative	negative	miRNA	miRNA	negative	miRNA	miRNA	miRNA	miRNA	negative	miRNA	miRNA	miRNA	miRNA	negative	negative	negative	miRNA	negative	negative	negative	negative	negative	negative	negative	negative	negative
hsa-mir-6807	miRNA	negative	miRNA	negative	miRNA	miRNA	miRNA	miRNA	miRNA	negative	negative	negative	miRNA	negative	negative	miRNA	miRNA	negative	negative	negative	negative	negative	negative	negative	negative	negative	negative	negative	negative	negative	negative	negative
hsa-mir-6808	miRNA	candidate	miRNA	miRNA	miRNA	miRNA	negative	miRNA	miRNA	miRNA	negative	miRNA	miRNA	miRNA	miRNA	miRNA	miRNA	miRNA	miRNA	negative	miRNA	negative	miRNA	miRNA	negative	miRNA	miRNA	miRNA	miRNA	miRNA	miRNA	miRNA
hsa-mir-6809	miRNA	candidate	miRNA	miRNA	miRNA	miRNA	miRNA	miRNA	miRNA	miRNA	miRNA	negative	miRNA	miRNA	negative	miRNA	miRNA	negative	miRNA	miRNA	negative	miRNA	miRNA	miRNA	miRNA	negative	negative	miRNA	miRNA	miRNA	miRNA	miRNA
hsa-mir-6810	miRNA	miRNA	miRNA	miRNA	miRNA	miRNA	miRNA	miRNA	miRNA	miRNA	miRNA	miRNA	miRNA	miRNA	miRNA	miRNA	miRNA	negative	miRNA	miRNA	miRNA	miRNA	miRNA	miRNA	miRNA	miRNA	miRNA	miRNA	miRNA	miRNA	miRNA	miRNA
hsa-mir-6811	miRNA	negative	miRNA	negative	negative	miRNA	miRNA	negative	negative	miRNA	miRNA	negative	negative	miRNA	miRNA	negative	miRNA	miRNA	miRNA	negative	negative	negative	miRNA	miRNA	negative	negative	negative	negative	negative	miRNA	miRNA	negative
hsa-mir-6812	miRNA	miRNA	miRNA	miRNA	miRNA	miRNA	miRNA	miRNA	miRNA	miRNA	miRNA	miRNA	miRNA	miRNA	miRNA	miRNA	miRNA	miRNA	miRNA	negative	negative	miRNA	miRNA	miRNA	negative	negative	negative	miRNA	negative	miRNA	miRNA	miRNA
hsa-mir-6814	miRNA	negative	miRNA	negative	miRNA	miRNA	negative	negative	miRNA	miRNA	miRNA	miRNA	miRNA	negative	negative	miRNA	miRNA	negative	negative	negative	negative	negative	negative	negative	negative	negative	negative	negative	negative	negative	negative	negative
hsa-mir-6815	miRNA	miRNA	miRNA	miRNA	miRNA	miRNA	miRNA	miRNA	miRNA	miRNA	miRNA	miRNA	miRNA	miRNA	miRNA	miRNA	miRNA	miRNA	miRNA	miRNA	miRNA	miRNA	miRNA	miRNA	miRNA	miRNA	miRNA	miRNA	miRNA	miRNA	miRNA	miRNA
hsa-mir-6816	miRNA	miRNA	miRNA	miRNA	miRNA	miRNA	negative	miRNA	miRNA	miRNA	miRNA	miRNA	miRNA	miRNA	miRNA	miRNA	miRNA	miRNA	miRNA	negative	negative	miRNA	miRNA	miRNA	negative	negative	negative	miRNA	negative	miRNA	miRNA	miRNA
hsa-mir-6817	miRNA	negative	miRNA	negative	miRNA	negative	miRNA	negative	miRNA	miRNA	negative	miRNA	miRNA	miRNA	negative	miRNA	miRNA	miRNA	miRNA	negative	negative	miRNA	negative	negative	negative	negative	miRNA	miRNA	negative	negative	negative	negative
hsa-mir-6818	miRNA	miRNA	miRNA	miRNA	miRNA	miRNA	miRNA	miRNA	miRNA	miRNA	miRNA	miRNA	miRNA	miRNA	miRNA	miRNA	miRNA	miRNA	miRNA	miRNA	miRNA	miRNA	miRNA	miRNA	miRNA	miRNA	miRNA	miRNA	miRNA	miRNA	miRNA	miRNA
hsa-mir-6819	miRNA	miRNA	miRNA	miRNA	miRNA	miRNA	miRNA	miRNA	miRNA	miRNA	miRNA	miRNA	miRNA	miRNA	miRNA	miRNA	miRNA	miRNA	miRNA	miRNA	miRNA	miRNA	miRNA	miRNA	miRNA	miRNA	miRNA	miRNA	miRNA	miRNA	miRNA	miRNA
hsa-mir-6820	miRNA	negative	miRNA	miRNA	miRNA	miRNA	miRNA	miRNA	miRNA	miRNA	miRNA	miRNA	miRNA	miRNA	negative	miRNA	miRNA	miRNA	negative	negative	negative	miRNA	miRNA	miRNA	negative	negative	negative	miRNA	negative	miRNA	miRNA	negative
hsa-mir-6821	miRNA	miRNA	miRNA	miRNA	miRNA	miRNA	miRNA	miRNA	miRNA	miRNA	miRNA	miRNA	miRNA	miRNA	miRNA	miRNA	miRNA	miRNA	miRNA	miRNA	miRNA	miRNA	miRNA	miRNA	miRNA	miRNA	miRNA	miRNA	miRNA	miRNA	miRNA	miRNA
hsa-mir-6822	miRNA	miRNA	miRNA	miRNA	miRNA	miRNA	miRNA	miRNA	miRNA	miRNA	miRNA	miRNA	miRNA	miRNA	miRNA	miRNA	miRNA	miRNA	miRNA	miRNA	miRNA	miRNA	miRNA	miRNA	miRNA	miRNA	miRNA	miRNA	miRNA	miRNA	miRNA	miRNA
hsa-mir-6824	miRNA	miRNA	miRNA	miRNA	miRNA	miRNA	miRNA	miRNA	miRNA	miRNA	miRNA	miRNA	miRNA	miRNA	miRNA	miRNA	miRNA	miRNA	miRNA	miRNA	miRNA	negative	miRNA	miRNA	miRNA	miRNA	miRNA	miRNA	miRNA	miRNA	miRNA	miRNA
hsa-mir-6825	miRNA	miRNA	miRNA	miRNA	miRNA	miRNA	miRNA	miRNA	miRNA	miRNA	miRNA	miRNA	miRNA	miRNA	miRNA	miRNA	miRNA	miRNA	miRNA	miRNA	miRNA	miRNA	miRNA	miRNA	miRNA	miRNA	miRNA	miRNA	miRNA	miRNA	miRNA	miRNA
hsa-mir-6826	miRNA	negative	miRNA	negative	miRNA	miRNA	miRNA	miRNA	miRNA	miRNA	negative	miRNA	miRNA	negative	miRNA	miRNA	negative	negative	negative	negative	negative	miRNA	miRNA	negative	negative	negative	negative	miRNA	negative	negative	miRNA	negative
hsa-mir-6827	miRNA	negative	miRNA	negative	miRNA	miRNA	miRNA	negative	miRNA	negative	miRNA	miRNA	miRNA	miRNA	miRNA	miRNA	miRNA	miRNA	negative	negative	negative	negative	miRNA	negative	negative	negative	negative	negative	negative	negative	negative	negative
hsa-mir-6828	miRNA	negative	miRNA	negative	miRNA	miRNA	miRNA	miRNA	miRNA	miRNA	miRNA	miRNA	miRNA	miRNA	negative	negative	miRNA	miRNA	negative	negative	negative	negative	miRNA	negative	negative	negative	negative	negative	negative	negative	negative	negative
hsa-mir-6829	miRNA	miRNA	miRNA	miRNA	miRNA	negative	miRNA	miRNA	miRNA	miRNA	miRNA	miRNA	miRNA	miRNA	miRNA	miRNA	miRNA	miRNA	miRNA	miRNA	miRNA	negative	miRNA	miRNA	miRNA	miRNA	miRNA	miRNA	miRNA	miRNA	miRNA	miRNA
hsa-mir-6830	miRNA	negative	miRNA	negative	miRNA	negative	negative	miRNA	miRNA	miRNA	negative	miRNA	miRNA	miRNA	negative	miRNA	negative	miRNA	negative	negative	miRNA	negative	miRNA	negative	miRNA	miRNA	miRNA	negative	negative	negative	negative	negative
hsa-mir-6831	miRNA	miRNA	miRNA	negative	miRNA	miRNA	miRNA	miRNA	miRNA	miRNA	miRNA	miRNA	miRNA	negative	miRNA	miRNA	miRNA	miRNA	negative	negative	negative	negative	miRNA	negative	negative	negative	negative	miRNA	negative	negative	miRNA	negative
hsa-mir-6832	miRNA	miRNA	miRNA	miRNA	miRNA	miRNA	miRNA	miRNA	miRNA	miRNA	miRNA	miRNA	miRNA	miRNA	miRNA	miRNA	miRNA	miRNA	miRNA	negative	negative	miRNA	miRNA	miRNA	miRNA	negative	negative	negative	miRNA	miRNA	miRNA	miRNA
hsa-mir-6833	miRNA	miRNA	miRNA	miRNA	miRNA	miRNA	miRNA	miRNA	miRNA	miRNA	negative	miRNA	miRNA	negative	miRNA	miRNA	miRNA	miRNA	miRNA	miRNA	miRNA	negative	miRNA	miRNA	miRNA	miRNA	miRNA	miRNA	miRNA	miRNA	miRNA	miRNA
hsa-mir-6834	miRNA	negative	miRNA	negative	miRNA	negative	negative	miRNA	miRNA	negative	negative	miRNA	miRNA	negative	miRNA	miRNA	miRNA	miRNA	miRNA	negative	negative	miRNA	miRNA	negative	negative	negative	negative	negative	negative	miRNA	miRNA	negative
hsa-mir-6835	miRNA	negative	miRNA	negative	miRNA	miRNA	miRNA	miRNA	miRNA	miRNA	miRNA	negative	miRNA	miRNA	miRNA	miRNA	miRNA	miRNA	negative	negative	negative	negative	negative	negative	miRNA	negative	negative	negative	negative	negative	negative	negative
hsa-mir-6780b	miRNA	miRNA	miRNA	miRNA	miRNA	miRNA	miRNA	miRNA	miRNA	miRNA	miRNA	miRNA	miRNA	miRNA	negative	miRNA	miRNA	miRNA	miRNA	negative	negative	miRNA	miRNA	miRNA	negative	negative	negative	miRNA	negative	miRNA	miRNA	negative
hsa-mir-6836	negative	negative	miRNA	negative	miRNA	miRNA	negative	negative	miRNA	negative	negative	negative	miRNA	miRNA	negative	miRNA	miRNA	negative	negative	negative	negative	negative	negative	negative	negative	negative	negative	negative	negative	negative	negative	negative
hsa-mir-6837	miRNA	negative	miRNA	miRNA	miRNA	negative	miRNA	miRNA	miRNA	negative	miRNA	miRNA	miRNA	miRNA	miRNA	miRNA	miRNA	miRNA	miRNA	negative	negative	miRNA	miRNA	miRNA	negative	negative	negative	miRNA	negative	miRNA	miRNA	negative
hsa-mir-6838	miRNA	miRNA	miRNA	miRNA	miRNA	miRNA	miRNA	miRNA	miRNA	miRNA	miRNA	miRNA	miRNA	miRNA	miRNA	miRNA	miRNA	miRNA	miRNA	miRNA	miRNA	negative	miRNA	miRNA	miRNA	miRNA	miRNA	miRNA	miRNA	miRNA	miRNA	miRNA
hsa-mir-6839	miRNA	miRNA	miRNA	miRNA	miRNA	miRNA	miRNA	miRNA	miRNA	miRNA	miRNA	miRNA	miRNA	miRNA	miRNA	miRNA	miRNA	miRNA	miRNA	miRNA	miRNA	miRNA	miRNA	miRNA	miRNA	miRNA	miRNA	miRNA	miRNA	miRNA	miRNA	miRNA
hsa-mir-6840	miRNA	miRNA	miRNA	miRNA	miRNA	miRNA	miRNA	miRNA	miRNA	miRNA	miRNA	miRNA	miRNA	miRNA	miRNA	miRNA	miRNA	miRNA	miRNA	negative	negative	miRNA	miRNA	miRNA	negative	negative	negative	miRNA	negative	miRNA	miRNA	negative
hsa-mir-6841	miRNA	negative	miRNA	negative	miRNA	negative	miRNA	negative	miRNA	negative	negative	miRNA	miRNA	miRNA	miRNA	negative	miRNA	miRNA	negative	negative	negative	negative	miRNA	negative	negative	negative	negative	miRNA	negative	negative	negative	negative
hsa-mir-6842	miRNA	candidate	miRNA	miRNA	miRNA	miRNA	miRNA	miRNA	miRNA	negative	miRNA	miRNA	miRNA	miRNA	miRNA	negative	miRNA	miRNA	miRNA	miRNA	miRNA	miRNA	miRNA	miRNA	miRNA	miRNA	negative	miRNA	miRNA	miRNA	miRNA	miRNA
hsa-mir-6844	miRNA	candidate	miRNA	miRNA	miRNA	negative	miRNA	miRNA	miRNA	miRNA	miRNA	miRNA	miRNA	miRNA	miRNA	miRNA	negative	negative	miRNA	miRNA	miRNA	negative	miRNA	miRNA	miRNA	miRNA	miRNA	miRNA	miRNA	miRNA	negative	miRNA
hsa-mir-6845	miRNA	negative	miRNA	negative	miRNA	negative	miRNA	negative	miRNA	miRNA	negative	miRNA	miRNA	negative	negative	miRNA	miRNA	negative	negative	negative	negative	negative	negative	negative	negative	negative	negative	negative	negative	negative	negative	negative
hsa-mir-6846	miRNA	candidate	miRNA	miRNA	miRNA	miRNA	miRNA	negative	negative	miRNA	miRNA	miRNA	miRNA	miRNA	miRNA	miRNA	miRNA	miRNA	negative	negative	miRNA	miRNA	miRNA	miRNA	miRNA	miRNA	miRNA	negative	miRNA	miRNA	miRNA	miRNA
hsa-mir-6847	miRNA	miRNA	miRNA	miRNA	miRNA	miRNA	miRNA	miRNA	miRNA	miRNA	negative	miRNA	miRNA	miRNA	miRNA	miRNA	miRNA	miRNA	miRNA	negative	negative	negative	miRNA	miRNA	negative	negative	negative	miRNA	negative	miRNA	miRNA	negative
hsa-mir-6848	miRNA	miRNA	miRNA	miRNA	miRNA	miRNA	miRNA	miRNA	miRNA	miRNA	miRNA	miRNA	miRNA	miRNA	miRNA	miRNA	miRNA	miRNA	miRNA	miRNA	miRNA	miRNA	miRNA	miRNA	miRNA	miRNA	miRNA	miRNA	miRNA	miRNA	miRNA	miRNA
hsa-mir-6850	miRNA	miRNA	miRNA	miRNA	miRNA	miRNA	miRNA	miRNA	miRNA	miRNA	miRNA	negative	miRNA	miRNA	miRNA	miRNA	miRNA	miRNA	miRNA	negative	negative	negative	miRNA	miRNA	negative	miRNA	negative	miRNA	negative	miRNA	miRNA	miRNA
hsa-mir-6851	miRNA	miRNA	miRNA	miRNA	miRNA	miRNA	miRNA	miRNA	miRNA	miRNA	miRNA	miRNA	miRNA	miRNA	miRNA	miRNA	negative	miRNA	miRNA	miRNA	miRNA	negative	miRNA	miRNA	miRNA	miRNA	miRNA	miRNA	miRNA	miRNA	miRNA	miRNA
hsa-mir-6852	miRNA	miRNA	miRNA	miRNA	miRNA	miRNA	miRNA	miRNA	miRNA	miRNA	miRNA	miRNA	miRNA	miRNA	miRNA	miRNA	miRNA	miRNA	miRNA	miRNA	miRNA	miRNA	miRNA	miRNA	miRNA	miRNA	negative	miRNA	negative	miRNA	miRNA	miRNA
hsa-mir-6853	miRNA	negative	miRNA	negative	miRNA	negative	miRNA	miRNA	miRNA	negative	negative	miRNA	miRNA	miRNA	negative	negative	miRNA	negative	negative	negative	negative	negative	miRNA	negative	negative	negative	negative	miRNA	negative	miRNA	negative	negative
hsa-mir-6854	miRNA	negative	miRNA	negative	miRNA	miRNA	miRNA	miRNA	miRNA	miRNA	negative	miRNA	negative	miRNA	miRNA	miRNA	miRNA	miRNA	negative	miRNA	negative	negative	miRNA	negative	miRNA	negative	negative	miRNA	negative	negative	negative	negative
hsa-mir-6855	miRNA	candidate	miRNA	miRNA	miRNA	miRNA	negative	miRNA	negative	miRNA	miRNA	negative	miRNA	miRNA	miRNA	miRNA	miRNA	miRNA	miRNA	negative	negative	miRNA	miRNA	miRNA	miRNA	miRNA	negative	miRNA	negative	miRNA	miRNA	miRNA
hsa-mir-6856	miRNA	negative	miRNA	negative	miRNA	miRNA	miRNA	miRNA	miRNA	miRNA	negative	miRNA	miRNA	miRNA	miRNA	miRNA	negative	miRNA	negative	negative	negative	negative	miRNA	negative	miRNA	miRNA	negative	negative	miRNA	miRNA	negative	negative
hsa-mir-6857	negative	negative	negative	negative	miRNA	negative	negative	negative	negative	miRNA	miRNA	miRNA	negative	negative	negative	miRNA	negative	negative	negative	negative	negative	negative	negative	negative	negative	negative	negative	negative	negative	negative	negative	negative
hsa-mir-6858	miRNA	miRNA	miRNA	miRNA	miRNA	miRNA	miRNA	miRNA	miRNA	miRNA	miRNA	miRNA	miRNA	miRNA	miRNA	miRNA	miRNA	miRNA	miRNA	negative	negative	miRNA	miRNA	miRNA	negative	miRNA	negative	miRNA	miRNA	miRNA	miRNA	miRNA
hsa-mir-6859-1	miRNA	miRNA	miRNA	miRNA	miRNA	miRNA	negative	miRNA	miRNA	miRNA	miRNA	miRNA	miRNA	miRNA	miRNA	miRNA	miRNA	miRNA	miRNA	negative	negative	miRNA	miRNA	miRNA	negative	negative	negative	miRNA	negative	miRNA	miRNA	negative
hsa-mir-6769b	miRNA	miRNA	miRNA	miRNA	miRNA	miRNA	miRNA	miRNA	miRNA	miRNA	miRNA	miRNA	miRNA	negative	miRNA	miRNA	miRNA	miRNA	miRNA	miRNA	miRNA	miRNA	miRNA	miRNA	miRNA	miRNA	miRNA	miRNA	miRNA	miRNA	miRNA	miRNA
hsa-mir-6860	miRNA	negative	miRNA	negative	miRNA	negative	miRNA	miRNA	miRNA	miRNA	negative	miRNA	miRNA	miRNA	negative	miRNA	miRNA	negative	negative	negative	negative	negative	negative	negative	negative	negative	negative	miRNA	negative	negative	negative	negative
hsa-mir-6861	miRNA	miRNA	miRNA	miRNA	miRNA	miRNA	miRNA	miRNA	miRNA	miRNA	miRNA	miRNA	miRNA	miRNA	miRNA	negative	miRNA	miRNA	miRNA	miRNA	miRNA	miRNA	miRNA	miRNA	miRNA	miRNA	miRNA	miRNA	miRNA	miRNA	miRNA	miRNA
hsa-mir-6862-1	miRNA	negative	miRNA	miRNA	miRNA	miRNA	miRNA	miRNA	miRNA	miRNA	negative	miRNA	miRNA	negative	miRNA	miRNA	miRNA	miRNA	miRNA	negative	negative	negative	miRNA	miRNA	negative	negative	negative	miRNA	negative	miRNA	miRNA	negative
hsa-mir-6863	negative	negative	negative	negative	negative	negative	negative	miRNA	negative	miRNA	negative	miRNA	miRNA	miRNA	negative	negative	negative	negative	negative	negative	negative	negative	miRNA	negative	negative	negative	negative	negative	negative	negative	negative	negative
hsa-mir-6864	miRNA	miRNA	miRNA	miRNA	miRNA	miRNA	miRNA	miRNA	miRNA	miRNA	miRNA	miRNA	miRNA	miRNA	miRNA	miRNA	miRNA	miRNA	miRNA	miRNA	miRNA	miRNA	miRNA	miRNA	miRNA	miRNA	miRNA	miRNA	miRNA	miRNA	miRNA	miRNA
hsa-mir-6865	miRNA	miRNA	miRNA	miRNA	miRNA	miRNA	miRNA	miRNA	miRNA	miRNA	miRNA	miRNA	miRNA	miRNA	miRNA	miRNA	miRNA	miRNA	miRNA	negative	negative	miRNA	miRNA	miRNA	miRNA	negative	negative	miRNA	miRNA	miRNA	negative	miRNA
hsa-mir-6866	miRNA	miRNA	miRNA	miRNA	miRNA	miRNA	miRNA	miRNA	miRNA	miRNA	miRNA	miRNA	miRNA	miRNA	negative	miRNA	miRNA	miRNA	miRNA	negative	miRNA	negative	miRNA	negative	miRNA	miRNA	miRNA	miRNA	miRNA	negative	negative	miRNA
hsa-mir-6867	miRNA	negative	miRNA	negative	miRNA	miRNA	miRNA	miRNA	miRNA	miRNA	negative	miRNA	miRNA	miRNA	negative	miRNA	negative	negative	negative	negative	negative	miRNA	miRNA	negative	negative	negative	negative	negative	negative	negative	negative	negative
hsa-mir-6869	miRNA	miRNA	miRNA	miRNA	miRNA	miRNA	miRNA	miRNA	miRNA	miRNA	miRNA	miRNA	miRNA	miRNA	miRNA	miRNA	miRNA	miRNA	miRNA	miRNA	miRNA	miRNA	miRNA	miRNA	negative	miRNA	miRNA	miRNA	miRNA	miRNA	miRNA	miRNA
hsa-mir-6870	miRNA	miRNA	miRNA	miRNA	miRNA	miRNA	miRNA	miRNA	miRNA	miRNA	miRNA	miRNA	miRNA	miRNA	miRNA	miRNA	miRNA	miRNA	miRNA	miRNA	miRNA	miRNA	miRNA	miRNA	miRNA	miRNA	miRNA	miRNA	miRNA	miRNA	miRNA	miRNA
hsa-mir-6871	miRNA	miRNA	miRNA	miRNA	miRNA	miRNA	miRNA	miRNA	miRNA	miRNA	miRNA	miRNA	miRNA	miRNA	miRNA	miRNA	miRNA	miRNA	miRNA	miRNA	miRNA	negative	miRNA	miRNA	negative	miRNA	negative	miRNA	miRNA	miRNA	miRNA	miRNA
hsa-mir-6872	miRNA	negative	miRNA	negative	miRNA	miRNA	miRNA	miRNA	miRNA	miRNA	miRNA	miRNA	miRNA	miRNA	negative	miRNA	negative	miRNA	negative	negative	negative	miRNA	miRNA	miRNA	negative	negative	negative	negative	negative	miRNA	miRNA	negative
hsa-mir-6873	miRNA	miRNA	miRNA	miRNA	miRNA	miRNA	negative	miRNA	miRNA	miRNA	miRNA	miRNA	miRNA	miRNA	miRNA	miRNA	miRNA	miRNA	miRNA	miRNA	miRNA	miRNA	miRNA	miRNA	miRNA	miRNA	miRNA	miRNA	miRNA	miRNA	miRNA	miRNA
hsa-mir-6874	miRNA	negative	miRNA	negative	miRNA	miRNA	negative	negative	miRNA	miRNA	negative	negative	miRNA	miRNA	negative	miRNA	miRNA	negative	negative	negative	negative	negative	negative	negative	negative	negative	negative	negative	negative	negative	negative	negative
hsa-mir-6875	miRNA	candidate	miRNA	miRNA	miRNA	miRNA	negative	miRNA	miRNA	miRNA	miRNA	miRNA	miRNA	miRNA	miRNA	miRNA	miRNA	miRNA	miRNA	negative	negative	miRNA	miRNA	miRNA	negative	negative	negative	miRNA	negative	miRNA	miRNA	miRNA
hsa-mir-6876	miRNA	miRNA	miRNA	miRNA	miRNA	miRNA	miRNA	miRNA	negative	miRNA	miRNA	miRNA	miRNA	miRNA	miRNA	miRNA	miRNA	miRNA	miRNA	negative	negative	miRNA	miRNA	miRNA	miRNA	negative	negative	miRNA	miRNA	miRNA	miRNA	miRNA
hsa-mir-6877	miRNA	miRNA	miRNA	miRNA	miRNA	miRNA	miRNA	miRNA	miRNA	miRNA	miRNA	miRNA	miRNA	miRNA	miRNA	miRNA	miRNA	miRNA	miRNA	miRNA	miRNA	miRNA	miRNA	miRNA	miRNA	miRNA	miRNA	miRNA	miRNA	miRNA	miRNA	miRNA
hsa-mir-6878	miRNA	negative	miRNA	negative	miRNA	miRNA	miRNA	miRNA	negative	miRNA	miRNA	miRNA	negative	miRNA	miRNA	miRNA	miRNA	negative	negative	negative	negative	negative	negative	negative	negative	negative	negative	negative	negative	negative	negative	negative
hsa-mir-6879	miRNA	miRNA	miRNA	miRNA	miRNA	miRNA	miRNA	miRNA	miRNA	miRNA	miRNA	miRNA	miRNA	miRNA	miRNA	negative	miRNA	miRNA	miRNA	miRNA	miRNA	miRNA	miRNA	miRNA	miRNA	miRNA	miRNA	miRNA	miRNA	miRNA	miRNA	miRNA
hsa-mir-6880	miRNA	miRNA	miRNA	negative	miRNA	miRNA	miRNA	miRNA	miRNA	miRNA	miRNA	miRNA	miRNA	miRNA	miRNA	miRNA	miRNA	miRNA	negative	negative	negative	negative	negative	negative	negative	negative	negative	negative	negative	miRNA	miRNA	negative
hsa-mir-6881	miRNA	miRNA	miRNA	miRNA	miRNA	miRNA	miRNA	miRNA	miRNA	miRNA	miRNA	miRNA	miRNA	miRNA	miRNA	miRNA	miRNA	miRNA	miRNA	miRNA	miRNA	miRNA	miRNA	miRNA	miRNA	miRNA	miRNA	miRNA	miRNA	miRNA	miRNA	miRNA
hsa-mir-6882	miRNA	negative	miRNA	negative	miRNA	miRNA	miRNA	negative	miRNA	miRNA	negative	miRNA	miRNA	miRNA	negative	miRNA	negative	miRNA	negative	negative	negative	miRNA	miRNA	negative	negative	negative	negative	negative	negative	negative	negative	negative
hsa-mir-6883	miRNA	negative	miRNA	negative	miRNA	miRNA	negative	miRNA	negative	negative	negative	negative	miRNA	miRNA	miRNA	miRNA	miRNA	negative	negative	negative	negative	miRNA	miRNA	negative	negative	negative	negative	negative	negative	negative	negative	negative
hsa-mir-6884	miRNA	miRNA	miRNA	miRNA	miRNA	miRNA	miRNA	miRNA	miRNA	negative	miRNA	miRNA	miRNA	miRNA	miRNA	negative	miRNA	miRNA	miRNA	miRNA	miRNA	miRNA	miRNA	miRNA	miRNA	miRNA	miRNA	miRNA	miRNA	miRNA	negative	miRNA
hsa-mir-6885	miRNA	miRNA	miRNA	miRNA	miRNA	negative	miRNA	miRNA	miRNA	miRNA	miRNA	miRNA	miRNA	miRNA	miRNA	miRNA	miRNA	miRNA	miRNA	miRNA	miRNA	miRNA	miRNA	miRNA	miRNA	miRNA	miRNA	miRNA	miRNA	miRNA	miRNA	miRNA
hsa-mir-6886	miRNA	negative	miRNA	negative	miRNA	miRNA	miRNA	miRNA	negative	miRNA	negative	miRNA	miRNA	miRNA	negative	miRNA	miRNA	negative	miRNA	negative	negative	negative	miRNA	miRNA	negative	miRNA	negative	negative	negative	miRNA	negative	negative
hsa-mir-6887	miRNA	miRNA	miRNA	miRNA	miRNA	miRNA	miRNA	miRNA	miRNA	miRNA	miRNA	miRNA	miRNA	miRNA	miRNA	miRNA	miRNA	miRNA	miRNA	miRNA	miRNA	miRNA	miRNA	miRNA	miRNA	miRNA	miRNA	miRNA	miRNA	miRNA	miRNA	miRNA
hsa-mir-6888	miRNA	miRNA	miRNA	miRNA	negative	miRNA	negative	miRNA	miRNA	negative	negative	negative	miRNA	miRNA	miRNA	miRNA	miRNA	miRNA	miRNA	miRNA	miRNA	negative	miRNA	miRNA	miRNA	miRNA	miRNA	miRNA	miRNA	miRNA	miRNA	miRNA
hsa-mir-6890	miRNA	miRNA	miRNA	miRNA	miRNA	miRNA	miRNA	miRNA	miRNA	miRNA	miRNA	negative	miRNA	miRNA	miRNA	miRNA	miRNA	miRNA	miRNA	miRNA	miRNA	negative	miRNA	miRNA	miRNA	miRNA	miRNA	miRNA	miRNA	miRNA	miRNA	miRNA
hsa-mir-6891	miRNA	miRNA	miRNA	miRNA	miRNA	miRNA	miRNA	miRNA	miRNA	miRNA	miRNA	miRNA	miRNA	miRNA	miRNA	miRNA	miRNA	miRNA	miRNA	miRNA	miRNA	miRNA	miRNA	miRNA	miRNA	miRNA	miRNA	miRNA	miRNA	miRNA	miRNA	miRNA
hsa-mir-6892	miRNA	negative	miRNA	negative	miRNA	miRNA	negative	miRNA	miRNA	miRNA	miRNA	negative	miRNA	miRNA	negative	miRNA	miRNA	miRNA	negative	negative	negative	negative	miRNA	negative	miRNA	negative	negative	negative	negative	miRNA	miRNA	negative
hsa-mir-6893	miRNA	candidate	miRNA	miRNA	miRNA	miRNA	miRNA	miRNA	miRNA	miRNA	miRNA	miRNA	miRNA	negative	miRNA	miRNA	miRNA	miRNA	miRNA	negative	miRNA	miRNA	miRNA	miRNA	miRNA	miRNA	negative	miRNA	miRNA	miRNA	miRNA	miRNA
hsa-mir-6894	miRNA	miRNA	miRNA	miRNA	miRNA	miRNA	miRNA	miRNA	miRNA	miRNA	negative	miRNA	miRNA	miRNA	miRNA	miRNA	miRNA	miRNA	miRNA	miRNA	miRNA	negative	miRNA	miRNA	miRNA	miRNA	miRNA	miRNA	miRNA	miRNA	miRNA	miRNA
hsa-mir-6895	miRNA	negative	miRNA	negative	miRNA	miRNA	miRNA	miRNA	miRNA	negative	negative	miRNA	miRNA	miRNA	miRNA	miRNA	negative	miRNA	negative	negative	negative	negative	miRNA	negative	negative	negative	negative	negative	negative	negative	negative	negative
hsa-mir-7106	miRNA	miRNA	miRNA	miRNA	miRNA	miRNA	miRNA	miRNA	miRNA	miRNA	negative	miRNA	miRNA	miRNA	miRNA	miRNA	miRNA	miRNA	miRNA	miRNA	miRNA	miRNA	miRNA	miRNA	miRNA	miRNA	miRNA	negative	miRNA	miRNA	miRNA	miRNA
hsa-mir-7107	miRNA	candidate	miRNA	miRNA	miRNA	miRNA	negative	miRNA	miRNA	miRNA	miRNA	miRNA	miRNA	miRNA	miRNA	miRNA	negative	negative	negative	miRNA	negative	miRNA	miRNA	negative	miRNA	miRNA	negative	miRNA	miRNA	miRNA	negative	miRNA
hsa-mir-7108	miRNA	miRNA	miRNA	miRNA	miRNA	miRNA	miRNA	miRNA	miRNA	miRNA	miRNA	miRNA	miRNA	miRNA	miRNA	negative	miRNA	miRNA	miRNA	miRNA	miRNA	miRNA	miRNA	miRNA	miRNA	miRNA	miRNA	negative	miRNA	miRNA	miRNA	miRNA
hsa-mir-7109	miRNA	negative	miRNA	negative	miRNA	miRNA	miRNA	negative	negative	miRNA	miRNA	miRNA	miRNA	miRNA	miRNA	miRNA	negative	negative	negative	negative	negative	miRNA	miRNA	negative	negative	negative	negative	negative	negative	negative	negative	negative
hsa-mir-7110	miRNA	negative	miRNA	negative	miRNA	miRNA	miRNA	miRNA	miRNA	miRNA	negative	miRNA	miRNA	miRNA	miRNA	miRNA	miRNA	miRNA	negative	negative	negative	negative	negative	negative	negative	negative	negative	negative	negative	negative	negative	negative
hsa-mir-7111	miRNA	candidate	miRNA	miRNA	miRNA	miRNA	miRNA	miRNA	negative	miRNA	miRNA	miRNA	miRNA	miRNA	negative	miRNA	miRNA	miRNA	negative	miRNA	miRNA	miRNA	miRNA	negative	miRNA	miRNA	miRNA	negative	miRNA	negative	negative	miRNA
hsa-mir-7112	miRNA	negative	miRNA	negative	miRNA	miRNA	miRNA	miRNA	miRNA	miRNA	negative	miRNA	miRNA	miRNA	negative	miRNA	miRNA	miRNA	negative	negative	negative	miRNA	negative	negative	negative	miRNA	negative	negative	negative	miRNA	miRNA	negative
hsa-mir-7113	miRNA	negative	miRNA	negative	miRNA	miRNA	negative	miRNA	miRNA	miRNA	miRNA	negative	miRNA	negative	negative	negative	miRNA	miRNA	negative	negative	negative	negative	miRNA	negative	negative	negative	negative	negative	negative	miRNA	negative	negative
hsa-mir-7114	miRNA	miRNA	miRNA	miRNA	miRNA	miRNA	miRNA	miRNA	miRNA	miRNA	miRNA	miRNA	miRNA	miRNA	miRNA	miRNA	miRNA	miRNA	miRNA	miRNA	miRNA	negative	miRNA	miRNA	miRNA	miRNA	miRNA	miRNA	miRNA	miRNA	miRNA	miRNA
hsa-mir-6511b-2	miRNA	miRNA	miRNA	miRNA	miRNA	miRNA	miRNA	miRNA	miRNA	miRNA	miRNA	miRNA	miRNA	miRNA	miRNA	miRNA	negative	miRNA	miRNA	miRNA	miRNA	miRNA	miRNA	miRNA	miRNA	miRNA	miRNA	miRNA	miRNA	miRNA	miRNA	miRNA
hsa-mir-6089-2	miRNA	negative	miRNA	negative	miRNA	miRNA	miRNA	negative	miRNA	miRNA	miRNA	negative	miRNA	miRNA	miRNA	miRNA	negative	negative	negative	negative	negative	miRNA	negative	negative	negative	negative	negative	negative	negative	negative	negative	negative
hsa-mir-6511a-2	miRNA	miRNA	miRNA	miRNA	miRNA	miRNA	miRNA	miRNA	miRNA	miRNA	miRNA	miRNA	miRNA	miRNA	miRNA	miRNA	miRNA	miRNA	miRNA	miRNA	miRNA	miRNA	miRNA	miRNA	miRNA	miRNA	miRNA	miRNA	miRNA	miRNA	miRNA	miRNA
hsa-mir-6511a-3	miRNA	miRNA	miRNA	miRNA	miRNA	miRNA	miRNA	miRNA	miRNA	miRNA	miRNA	miRNA	miRNA	miRNA	miRNA	miRNA	miRNA	miRNA	miRNA	miRNA	miRNA	miRNA	miRNA	miRNA	miRNA	miRNA	miRNA	miRNA	miRNA	miRNA	miRNA	miRNA
hsa-mir-6511a-4	miRNA	miRNA	miRNA	miRNA	miRNA	miRNA	miRNA	miRNA	miRNA	miRNA	miRNA	miRNA	miRNA	miRNA	miRNA	miRNA	miRNA	miRNA	miRNA	miRNA	miRNA	miRNA	miRNA	miRNA	miRNA	miRNA	miRNA	miRNA	miRNA	miRNA	miRNA	miRNA
hsa-mir-7150	miRNA	miRNA	miRNA	miRNA	miRNA	miRNA	miRNA	miRNA	miRNA	miRNA	miRNA	miRNA	miRNA	miRNA	miRNA	miRNA	miRNA	miRNA	miRNA	negative	negative	miRNA	miRNA	miRNA	negative	negative	negative	miRNA	negative	miRNA	miRNA	miRNA
hsa-mir-7151	miRNA	miRNA	miRNA	miRNA	miRNA	miRNA	miRNA	miRNA	miRNA	negative	miRNA	miRNA	miRNA	miRNA	miRNA	miRNA	miRNA	miRNA	miRNA	miRNA	miRNA	miRNA	miRNA	miRNA	miRNA	miRNA	miRNA	miRNA	miRNA	miRNA	miRNA	miRNA
hsa-mir-7152	miRNA	candidate	miRNA	miRNA	miRNA	miRNA	miRNA	negative	miRNA	miRNA	miRNA	miRNA	miRNA	negative	miRNA	miRNA	miRNA	miRNA	miRNA	negative	negative	miRNA	miRNA	miRNA	negative	negative	negative	miRNA	negative	miRNA	miRNA	miRNA
hsa-mir-7153	miRNA	negative	miRNA	negative	miRNA	miRNA	miRNA	miRNA	negative	miRNA	miRNA	negative	negative	miRNA	negative	miRNA	miRNA	miRNA	negative	negative	negative	negative	negative	negative	negative	negative	negative	negative	negative	negative	negative	negative
hsa-mir-7154	miRNA	negative	miRNA	negative	miRNA	negative	miRNA	miRNA	miRNA	miRNA	miRNA	miRNA	miRNA	miRNA	negative	miRNA	negative	miRNA	negative	negative	negative	negative	negative	negative	negative	negative	negative	miRNA	negative	negative	negative	negative
hsa-mir-7155	miRNA	miRNA	miRNA	miRNA	miRNA	miRNA	miRNA	miRNA	miRNA	miRNA	miRNA	miRNA	miRNA	miRNA	miRNA	miRNA	miRNA	miRNA	miRNA	miRNA	miRNA	miRNA	miRNA	miRNA	miRNA	miRNA	miRNA	miRNA	miRNA	miRNA	miRNA	miRNA
hsa-mir-7156	miRNA	miRNA	miRNA	miRNA	miRNA	miRNA	miRNA	miRNA	miRNA	miRNA	miRNA	miRNA	miRNA	miRNA	miRNA	miRNA	miRNA	miRNA	miRNA	miRNA	miRNA	miRNA	miRNA	miRNA	miRNA	miRNA	miRNA	miRNA	miRNA	miRNA	miRNA	miRNA
hsa-mir-7157	miRNA	candidate	miRNA	miRNA	miRNA	miRNA	miRNA	negative	negative	miRNA	negative	miRNA	miRNA	miRNA	miRNA	miRNA	miRNA	miRNA	miRNA	miRNA	miRNA	negative	miRNA	miRNA	miRNA	miRNA	miRNA	miRNA	miRNA	miRNA	negative	miRNA
hsa-mir-7158	miRNA	miRNA	miRNA	miRNA	miRNA	miRNA	miRNA	miRNA	miRNA	miRNA	miRNA	miRNA	miRNA	negative	miRNA	miRNA	miRNA	miRNA	miRNA	negative	negative	miRNA	miRNA	miRNA	negative	negative	negative	miRNA	miRNA	miRNA	miRNA	miRNA
hsa-mir-7161	miRNA	miRNA	miRNA	miRNA	miRNA	miRNA	miRNA	miRNA	miRNA	miRNA	miRNA	miRNA	miRNA	negative	miRNA	miRNA	negative	miRNA	miRNA	miRNA	miRNA	miRNA	miRNA	miRNA	miRNA	miRNA	miRNA	miRNA	miRNA	miRNA	miRNA	miRNA
hsa-mir-7159	miRNA	candidate	miRNA	miRNA	miRNA	miRNA	miRNA	miRNA	negative	miRNA	miRNA	miRNA	negative	negative	negative	miRNA	miRNA	miRNA	miRNA	miRNA	miRNA	miRNA	miRNA	negative	miRNA	miRNA	miRNA	miRNA	miRNA	miRNA	negative	miRNA
hsa-mir-7160	miRNA	miRNA	miRNA	miRNA	miRNA	miRNA	miRNA	negative	miRNA	miRNA	miRNA	miRNA	miRNA	negative	miRNA	miRNA	miRNA	miRNA	miRNA	miRNA	miRNA	negative	miRNA	miRNA	miRNA	miRNA	miRNA	miRNA	miRNA	miRNA	miRNA	miRNA
hsa-mir-486-2	miRNA	miRNA	miRNA	miRNA	miRNA	miRNA	miRNA	miRNA	miRNA	miRNA	miRNA	miRNA	miRNA	miRNA	miRNA	miRNA	miRNA	miRNA	miRNA	miRNA	miRNA	miRNA	miRNA	miRNA	miRNA	miRNA	miRNA	miRNA	miRNA	miRNA	miRNA	miRNA
hsa-mir-7162	miRNA	negative	miRNA	negative	miRNA	negative	miRNA	negative	miRNA	miRNA	miRNA	negative	miRNA	negative	negative	miRNA	negative	miRNA	negative	negative	negative	negative	negative	negative	negative	negative	negative	negative	negative	negative	negative	negative
hsa-mir-7515	negative	negative	negative	miRNA	negative	miRNA	negative	negative	negative	negative	negative	miRNA	negative	miRNA	negative	negative	miRNA	miRNA	negative	miRNA	miRNA	negative	negative	negative	miRNA	miRNA	miRNA	negative	miRNA	negative	negative	negative
hsa-mir-7641-1	miRNA	negative	miRNA	negative	miRNA	miRNA	miRNA	miRNA	miRNA	miRNA	miRNA	negative	miRNA	miRNA	miRNA	miRNA	miRNA	negative	negative	negative	negative	negative	miRNA	negative	miRNA	negative	negative	miRNA	negative	negative	negative	negative
hsa-mir-7641-2	miRNA	candidate	miRNA	negative	miRNA	miRNA	miRNA	miRNA	miRNA	miRNA	miRNA	miRNA	miRNA	miRNA	negative	miRNA	miRNA	negative	miRNA	negative	negative	negative	miRNA	miRNA	negative	negative	negative	miRNA	negative	miRNA	negative	miRNA
hsa-mir-7702	miRNA	miRNA	miRNA	miRNA	miRNA	miRNA	miRNA	miRNA	miRNA	miRNA	miRNA	miRNA	miRNA	miRNA	miRNA	miRNA	miRNA	miRNA	miRNA	miRNA	miRNA	miRNA	miRNA	miRNA	miRNA	miRNA	miRNA	miRNA	miRNA	miRNA	miRNA	miRNA
hsa-mir-7703	miRNA	negative	miRNA	negative	miRNA	miRNA	negative	negative	miRNA	miRNA	negative	miRNA	miRNA	miRNA	miRNA	miRNA	miRNA	negative	negative	negative	negative	negative	miRNA	negative	miRNA	miRNA	negative	negative	negative	miRNA	miRNA	negative
hsa-mir-7704	miRNA	candidate	miRNA	miRNA	negative	miRNA	negative	miRNA	negative	miRNA	negative	miRNA	miRNA	miRNA	miRNA	miRNA	miRNA	negative	miRNA	miRNA	miRNA	miRNA	miRNA	miRNA	negative	miRNA	miRNA	miRNA	miRNA	miRNA	miRNA	miRNA
hsa-mir-7705	miRNA	miRNA	miRNA	miRNA	miRNA	miRNA	miRNA	miRNA	miRNA	miRNA	miRNA	miRNA	miRNA	miRNA	miRNA	miRNA	miRNA	miRNA	miRNA	miRNA	miRNA	negative	miRNA	miRNA	miRNA	miRNA	miRNA	miRNA	miRNA	miRNA	miRNA	miRNA
hsa-mir-7706	miRNA	negative	miRNA	negative	miRNA	miRNA	negative	miRNA	negative	negative	miRNA	miRNA	miRNA	miRNA	miRNA	miRNA	miRNA	miRNA	negative	negative	negative	negative	negative	negative	negative	miRNA	negative	negative	negative	negative	negative	negative
hsa-mir-7843	miRNA	miRNA	miRNA	miRNA	miRNA	miRNA	miRNA	miRNA	miRNA	miRNA	miRNA	miRNA	miRNA	miRNA	miRNA	miRNA	miRNA	miRNA	miRNA	negative	negative	miRNA	miRNA	miRNA	negative	negative	negative	miRNA	negative	miRNA	miRNA	miRNA
hsa-mir-4433b	miRNA	miRNA	miRNA	miRNA	miRNA	miRNA	miRNA	miRNA	miRNA	miRNA	miRNA	miRNA	miRNA	miRNA	miRNA	miRNA	miRNA	miRNA	miRNA	miRNA	miRNA	miRNA	miRNA	miRNA	miRNA	miRNA	miRNA	miRNA	miRNA	miRNA	miRNA	miRNA
hsa-mir-1273h	miRNA	miRNA	miRNA	miRNA	miRNA	miRNA	miRNA	miRNA	miRNA	miRNA	miRNA	miRNA	miRNA	miRNA	miRNA	miRNA	miRNA	miRNA	miRNA	miRNA	miRNA	miRNA	miRNA	miRNA	miRNA	miRNA	miRNA	miRNA	miRNA	miRNA	miRNA	miRNA
hsa-mir-6516	miRNA	miRNA	miRNA	miRNA	miRNA	negative	miRNA	miRNA	miRNA	miRNA	miRNA	miRNA	miRNA	miRNA	miRNA	miRNA	miRNA	miRNA	miRNA	miRNA	miRNA	miRNA	miRNA	miRNA	miRNA	miRNA	miRNA	miRNA	miRNA	miRNA	miRNA	miRNA
hsa-mir-7844	miRNA	candidate	miRNA	miRNA	miRNA	miRNA	miRNA	negative	miRNA	miRNA	miRNA	miRNA	miRNA	miRNA	miRNA	negative	miRNA	miRNA	miRNA	negative	negative	miRNA	miRNA	miRNA	miRNA	negative	negative	miRNA	miRNA	miRNA	miRNA	miRNA
hsa-mir-7845	miRNA	candidate	miRNA	miRNA	miRNA	miRNA	miRNA	miRNA	miRNA	negative	miRNA	miRNA	miRNA	miRNA	negative	miRNA	miRNA	negative	miRNA	miRNA	miRNA	miRNA	miRNA	miRNA	negative	miRNA	negative	miRNA	miRNA	miRNA	miRNA	miRNA
hsa-mir-7846	miRNA	candidate	miRNA	miRNA	miRNA	miRNA	negative	miRNA	miRNA	miRNA	miRNA	negative	miRNA	miRNA	miRNA	miRNA	miRNA	miRNA	miRNA	miRNA	miRNA	miRNA	miRNA	miRNA	negative	miRNA	miRNA	miRNA	miRNA	miRNA	miRNA	miRNA
hsa-mir-7847	miRNA	candidate	miRNA	miRNA	miRNA	negative	miRNA	miRNA	miRNA	miRNA	miRNA	miRNA	negative	miRNA	miRNA	miRNA	miRNA	miRNA	miRNA	miRNA	miRNA	miRNA	miRNA	miRNA	negative	negative	negative	miRNA	miRNA	miRNA	miRNA	miRNA
hsa-mir-7848	miRNA	miRNA	miRNA	miRNA	miRNA	miRNA	miRNA	miRNA	miRNA	miRNA	miRNA	miRNA	miRNA	miRNA	miRNA	miRNA	miRNA	miRNA	miRNA	miRNA	miRNA	miRNA	miRNA	miRNA	miRNA	negative	negative	miRNA	miRNA	miRNA	miRNA	miRNA
hsa-mir-7849	miRNA	miRNA	miRNA	miRNA	miRNA	miRNA	miRNA	miRNA	miRNA	miRNA	miRNA	miRNA	miRNA	miRNA	miRNA	miRNA	miRNA	miRNA	miRNA	miRNA	miRNA	miRNA	miRNA	miRNA	miRNA	miRNA	miRNA	miRNA	miRNA	miRNA	miRNA	miRNA
hsa-mir-7850	miRNA	miRNA	miRNA	miRNA	miRNA	miRNA	miRNA	miRNA	miRNA	miRNA	miRNA	miRNA	miRNA	miRNA	miRNA	miRNA	miRNA	miRNA	miRNA	miRNA	miRNA	miRNA	miRNA	miRNA	miRNA	miRNA	miRNA	miRNA	miRNA	miRNA	miRNA	miRNA
hsa-mir-7851	miRNA	miRNA	miRNA	miRNA	miRNA	miRNA	miRNA	miRNA	miRNA	miRNA	miRNA	miRNA	miRNA	miRNA	miRNA	miRNA	miRNA	miRNA	miRNA	miRNA	miRNA	miRNA	miRNA	miRNA	miRNA	miRNA	miRNA	miRNA	miRNA	miRNA	miRNA	miRNA
hsa-mir-7852	miRNA	miRNA	miRNA	miRNA	miRNA	miRNA	miRNA	miRNA	miRNA	miRNA	miRNA	miRNA	miRNA	miRNA	miRNA	miRNA	miRNA	miRNA	miRNA	miRNA	miRNA	miRNA	miRNA	miRNA	miRNA	miRNA	miRNA	miRNA	miRNA	miRNA	miRNA	miRNA
[truncated: 68 more rows]
