# Supplementary material for: Distinguishing mirtrons from canonical miRNAs with data exploration and machine learning methods
Source: Sci Rep. 2018 May 15;8:7560. doi: 10.1038/s41598-018-25578-3 (PMC5953923; doi:10.1038/s41598-018-25578-3)
Supplement: Supplementary file 2 — Supplementary Table S2 [file 41598_2018_25578_MOESM2_ESM.csv]

	hairpin_name	hairpin_seq	dotbracket	fe	arm5p	mature5p_seq	arm3p	mature3p_seq	class
1	hsa-let-7a-1	UGGGAUGAGGUAGUAGGUUGUAUAGUUUUAGGGUCACACCCACCACUGGGAGAUAACUAUACAAUCUACUGUCUUUCCUA	(((((.(((((((((((((((((((((.....(((...((((....)))).)))))))))))))))))))))))))))))	-34.2	hsa-let-7a-5p	UGAGGUAGUAGGUUGUAUAGUU	hsa-let-7a-3p	CUAUACAAUCUACUGUCUUUC	FALSE
2	hsa-let-7a-2	AGGUUGAGGUAGUAGGUUGUAUAGUUUAGAAUUACAUCAAGGGAGAUAACUGUACAGCCUCCUAGCUUUCCU	(((..(((.(((.(((((((((((((.........(((......)))))))))))))))).))).))).)))	-25.2	hsa-let-7a-5p	UGAGGUAGUAGGUUGUAUAGUU	hsa-let-7a-2-3p	CUGUACAGCCUCCUAGCUUUCC	FALSE
3	hsa-let-7a-3	GGGUGAGGUAGUAGGUUGUAUAGUUUGGGGCUCUGCCCUGCUAUGGGAUAACUAUACAAUCUACUGUCUUUCCU	(((.(((((((((((((((((((((((((((...)))))).........))))))))))))))))))))).)))	-34.1	hsa-let-7a-5p	UGAGGUAGUAGGUUGUAUAGUU	hsa-let-7a-3p	CUAUACAAUCUACUGUCUUUC	FALSE
4	hsa-let-7b	CGGGGUGAGGUAGUAGGUUGUGUGGUUUCAGGGCAGUGAUGUUGCCCCUCGGAAGAUAACUAUACAACCUACUGCCUUCCCUG	(((((.(((((((((((((((((((((((.((((((.....))))))...))).....)))))))))))))))))))))))))	-46.7	hsa-let-7b-5p	UGAGGUAGUAGGUUGUGUGGUU	hsa-let-7b-3p	CUAUACAACCUACUGCCUUCCC	FALSE
5	hsa-let-7c	GCAUCCGGGUUGAGGUAGUAGGUUGUAUGGUUUAGAGUUACACCCUGGGAGUUAACUGUACAACCUUCUAGCUUUCCUUGGAGC	((.((((((..(((.(((.(((((((((((((..((.(..((...))..).))))))))))))))).))).)))..))))))))	-31.6	hsa-let-7c-5p	UGAGGUAGUAGGUUGUAUGGUU	hsa-let-7c-3p	CUGUACAACCUUCUAGCUUUCC	FALSE
6	hsa-let-7d	CCUAGGAAGAGGUAGUAGGUUGCAUAGUUUUAGGGCAGGGAUUUUGCCCACAAGGAGGUAACUAUACGACCUGCUGCCUUUCUUAGG	(((((((.((((((((((((((.((((((...((((((.....))))))..........)))))).)))))))))))))))))))))	-42.7	hsa-let-7d-5p	AGAGGUAGUAGGUUGCAUAGUU	hsa-let-7d-3p	CUAUACGACCUGCUGCCUUUCU	FALSE
7	hsa-let-7e	CCCGGGCUGAGGUAGGAGGUUGUAUAGUUGAGGAGGACACCCAAGGAGAUCACUAUACGGCCUCCUAGCUUUCCCCAGG	((.(((..(((.((((((((((((((((.((((.(....))).......)))))))))))))))))).)))..))).))	-36.7	hsa-let-7e-5p	UGAGGUAGGAGGUUGUAUAGUU	hsa-let-7e-3p	CUAUACGGCCUCCUAGCUUUCC	FALSE
8	hsa-let-7f-1	UCAGAGUGAGGUAGUAGAUUGUAUAGUUGUGGGGUAGUGAUUUUACCCUGUUCAGGAGAUAACUAUACAAUCUAUUGCCUUCCCUGA	((((.(.((((((((((((((((((((((((((((((.....))))))).........))))))))))))))))))))))).)))))	-42.3	hsa-let-7f-5p	UGAGGUAGUAGAUUGUAUAGUU	hsa-let-7f-1-3p	CUAUACAAUCUAUUGCCUUCCC	FALSE
9	hsa-let-7f-2	UGUGGGAUGAGGUAGUAGAUUGUAUAGUUUUAGGGUCAUACCCCAUCUUGGAGAUAACUAUACAGUCUACUGUCUUUCCCACG	.((((((.((((((((((((((((((((((((((((........))))))))....)))))))))))))))))))))))))).	-39	hsa-let-7f-5p	UGAGGUAGUAGAUUGUAUAGUU	hsa-let-7f-2-3p	CUAUACAGUCUACUGUCUUUCC	FALSE
10	hsa-mir-15a	CCUUGGAGUAAAGUAGCAGCACAUAAUGGUUUGUGGAUUUUGAAAAGGUGCAGGCCAUAUUGUGCUGCCUCAAAAAUACAAGG	(((((.......(..((((((((..((((((((((.............))))))))))..))))))))..).......)))))	-30.5	hsa-miR-15a-5p	UAGCAGCACAUAAUGGUUUGUG	hsa-miR-15a-3p	CAGGCCAUAUUGUGCUGCCUCA	FALSE
11	hsa-mir-16-1	GUCAGCAGUGCCUUAGCAGCACGUAAAUAUUGGCGUUAAGAUUCUAAAAUUAUCUCCAGUAUUAACUGUGCUGCUGAAGUAAGGUUGAC	((((((..(((.((((((((((((.((((((((.(.(((..........))).).)))))))).)).)))))))))).)))..))))))	-37	hsa-miR-16-5p	UAGCAGCACGUAAAUAUUGGCG	hsa-miR-16-1-3p	CCAGUAUUAACUGUGCUGCUGA	FALSE
12	hsa-mir-17	GUCAGAAUAAUGUCAAAGUGCUUACAGUGCAGGUAGUGAUAUGUGCAUCUACUGCAGUGAAGGCACUUGUAGCAUUAUGGUGAC	((((..(((((((..((((((((.((.(((((.(((((.......)).)))))))).)).))))))))...)))))))..))))	-33.8	hsa-miR-17-5p	CAAAGUGCUUACAGUGCAGGUAG	hsa-miR-17-3p	ACUGCAGUGAAGGCACUUGUAG	FALSE
13	hsa-mir-18a	UGUUCUAAGGUGCAUCUAGUGCAGAUAGUGAAGUAGAUUAGCAUCUACUGCCCUAAGUGCUCCUUCUGGCA	((((..((((.((((.(((.((((.(((((..(.....)..)).))))))).))).)))).))))..))))	-21.1	hsa-miR-18a-5p	UAAGGUGCAUCUAGUGCAGAUAG	hsa-miR-18a-3p	ACUGCCCUAAGUGCUCCUUCUGG	FALSE
14	hsa-mir-19a	GCAGUCCUCUGUUAGUUUUGCAUAGUUGCACUACAAGAAGAAUGUAGUUGUGCAAAUCUAUGCAAAACUGAUGGUGGCCUGC	((((.((.(((((((((((((((((((((((((((.......))))...))))))..))))))))))))))))).)).))))	-38.7	hsa-miR-19a-5p	AGUUUUGCAUAGUUGCACUACA	hsa-miR-19a-3p	UGUGCAAAUCUAUGCAAAACUGA	FALSE
15	hsa-mir-19b-1	CACUGUUCUAUGGUUAGUUUUGCAGGUUUGCAUCCAGCUGUGUGAUAUUCUGCUGUGCAAAUCCAUGCAAAACUGACUGUGGUAGUG	(((((..(((((((((((((((((((((((((..((((.............)))))))))).)).))))))))))))))))))))))	-38.5	hsa-miR-19b-1-5p	AGUUUUGCAGGUUUGCAUCCAGC	hsa-miR-19b-3p	UGUGCAAAUCCAUGCAAAACUGA	FALSE
16	hsa-mir-19b-2	ACAUUGCUACUUACAAUUAGUUUUGCAGGUUUGCAUUUCAGCGUAUAUAUGUAUAUGUGGCUGUGCAAAUCCAUGCAAAACUGAUUGUGAUAAUGU	((((((....((((((((((((((((((((((((((....(((((((....)))))))....))))))).)).)))))))))))))))))))))))	-39.9	hsa-miR-19b-2-5p	AGUUUUGCAGGUUUGCAUUUCA	hsa-miR-19b-3p	UGUGCAAAUCCAUGCAAAACUGA	FALSE
17	hsa-mir-20a	GUAGCACUAAAGUGCUUAUAGUGCAGGUAGUGUUUAGUUAUCUACUGCAUUAUGAGCACUUAAAGUACUGC	((((.(((.(((((((((((((((((.(((...........))))))))))))))))))))..))).))))	-31	hsa-miR-20a-5p	UAAAGUGCUUAUAGUGCAGGUAG	hsa-miR-20a-3p	ACUGCAUUAUGAGCACUUAAAG	FALSE
18	hsa-mir-21	UGUCGGGUAGCUUAUCAGACUGAUGUUGACUGUUGAAUCUCAUGGCAACACCAGUCGAUGGGCUGUCUGACA	((((((((((((((((.(((((.(((((.((((.((...))))))))))).)))))))))))))))))))))	-34.6	hsa-miR-21-5p	UAGCUUAUCAGACUGAUGUUGA	hsa-miR-21-3p	CAACACCAGUCGAUGGGCUGU	FALSE
19	hsa-mir-22	GGCUGAGCCGCAGUAGUUCUUCAGUGGCAAGCUUUAUGUCCUGACCCAGCUAAAGCUGCCAGUUGAAGAACUGUUGCCCUCUGCC	(((.(((..((((((((((((((((((((.((((((.((.........))))))))))))).))))))))))))))).))).)))	-39.8	hsa-miR-22-5p	AGUUCUUCAGUGGCAAGCUUUA	hsa-miR-22-3p	AAGCUGCCAGUUGAAGAACUGU	FALSE
20	hsa-mir-23a	GGCCGGCUGGGGUUCCUGGGGAUGGGAUUUGCUUCCUGUCACAAAUCACAUUGCCAGGGAUUUCCAACCGACC	((.(((.((((((((((((.((((.((((((..........)))))).)))).))))))).))))).))).))	-33.3	hsa-miR-23a-5p	GGGGUUCCUGGGGAUGGGAUUU	hsa-miR-23a-3p	AUCACAUUGCCAGGGAUUUCC	FALSE
21	hsa-mir-24-1	CUCCGGUGCCUACUGAGCUGAUAUCAGUUCUCAUUUUACACACUGGCUCAGUUCAGCAGGAACAGGAG	((((.((.(((.(((((((((..(((((.............))))).))))))))).))).)).))))	-26.3	hsa-miR-24-1-5p	UGCCUACUGAGCUGAUAUCAGU	hsa-miR-24-3p	UGGCUCAGUUCAGCAGGAACAG	FALSE
22	hsa-mir-24-2	CUCUGCCUCCCGUGCCUACUGAGCUGAAACACAGUUGGUUUGUGUACACUGGCUCAGUUCAGCAGGAACAGGG	(((((..(((.((....(((((((((..((((((.....))))))....)))))))))...)).))).)))))	-26	hsa-miR-24-2-5p	UGCCUACUGAGCUGAAACACAG	hsa-miR-24-3p	UGGCUCAGUUCAGCAGGAACAG	FALSE
23	hsa-mir-25	GGCCAGUGUUGAGAGGCGGAGACUUGGGCAAUUGCUGGACGCUGCCCUGGGCAUUGCACUUGUCUCGGUCUGACAGUGCCGGCC	((((.((((((..((((.(((((..(.(((((..((((........))))..))))).)..))))).))))..)))))).))))	-35.9	hsa-miR-25-5p	AGGCGGAGACUUGGGCAAUUG	hsa-miR-25-3p	CAUUGCACUUGUCUCGGUCUGA	FALSE
24	hsa-mir-26a-1	GUGGCCUCGUUCAAGUAAUCCAGGAUAGGCUGUGCAGGUCCCAAUGGGCCUAUUCUUGGUUACUUGCACGGGGACGC	(((.((((((.(((((((((.((((((((((...............)))))))))).))))))))).)))))).)))	-37.3	hsa-miR-26a-5p	UUCAAGUAAUCCAGGAUAGGCU	hsa-miR-26a-1-3p	CCUAUUCUUGGUUACUUGCACG	FALSE
25	hsa-mir-26b	CCGGGACCCAGUUCAAGUAAUUCAGGAUAGGUUGUGUGCUGUCCAGCCUGUUCUCCAUUACUUGGCUCGGGGACCGG	((((..((((((.((((((((..(((((((((((.(......))))))))))))..))))))))))).)))..))))	-40.2	hsa-miR-26b-5p	UUCAAGUAAUUCAGGAUAGGU	hsa-miR-26b-3p	CCUGUUCUCCAUUACUUGGCUC	FALSE
26	hsa-mir-27a	CUGAGGAGCAGGGCUUAGCUGCUUGUGAGCAGGGUCCACACCAAGUCGUGUUCACAGUGGCUAAGUUCCGCCCCCCAG	(((.((.((.(((((((((((((.(((((((.((.(........))).)))))))))))))))))))).)).)).)))	-37.8	hsa-miR-27a-5p	AGGGCUUAGCUGCUUGUGAGCA	hsa-miR-27a-3p	UUCACAGUGGCUAAGUUCCGC	FALSE
27	hsa-mir-28	GGUCCUUGCCCUCAAGGAGCUCACAGUCUAUUGAGUUACCUUUCUGACUUUCCCACUAGAUUGUGAGCUCCUGGAGGGCAGGCACU	(((.(((((((((.((((((((((((((((.(((((((......)))))....)).)))))))))))))))).))))))))).)))	-50.2	hsa-miR-28-5p	AAGGAGCUCACAGUCUAUUGAG	hsa-miR-28-3p	CACUAGAUUGUGAGCUCCUGGA	FALSE
28	hsa-mir-29a	AUGACUGAUUUCUUUUGGUGUUCAGAGUCAAUAUAAUUUUCUAGCACCAUCUGAAAUCGGUUAU	((((((((((((...(((((((.((((...........)))))))))))...))))))))))))	-24.6	hsa-miR-29a-5p	ACUGAUUUCUUUUGGUGUUCAG	hsa-miR-29a-3p	UAGCACCAUCUGAAAUCGGUUA	FALSE
29	hsa-mir-30a	GCGACUGUAAACAUCCUCGACUGGAAGCUGUGAAGCCACAGAUGGGCUUUCAGUCGGAUGUUUGCAGCUGC	(((.((((((((((((..((((((((((((((....))).....))))))))))))))))))))))).)))	-37.2	hsa-miR-30a-5p	UGUAAACAUCCUCGACUGGAAG	hsa-miR-30a-3p	CUUUCAGUCGGAUGUUUGCAGC	FALSE
30	hsa-mir-31	GGAGAGGAGGCAAGAUGCUGGCAUAGCUGUUGAACUGGGAACCUGCUAUGCCAACAUAUUGCCAUCUUUCC	(((((((.(((((.(((.(((((((((.(((........)))..))))))))).))).))))).)))))))	-36.8	hsa-miR-31-5p	AGGCAAGAUGCUGGCAUAGCU	hsa-miR-31-3p	UGCUAUGCCAACAUAUUGCCAU	FALSE
31	hsa-mir-32	GGAGAUAUUGCACAUUACUAAGUUGCAUGUUGUCACGGCCUCAAUGCAAUUUAGUGUGUGUGAUAUUUUC	(((((((((((((((.(((((((((((((..((....))..).)))))))))))))))))))))))))))	-30	hsa-miR-32-5p	UAUUGCACAUUACUAAGUUGCA	hsa-miR-32-3p	CAAUUUAGUGUGUGUGAUAUUU	FALSE
32	hsa-mir-33a	CUGUGGUGCAUUGUAGUUGCAUUGCAUGUUCUGGUGGUACCCAUGCAAUGUUUCCACAGUGCAUCACAG	((((((((((((((.(..((((((((((....(((...)))))))))))))..).))))))))))))))	-36.4	hsa-miR-33a-5p	GUGCAUUGUAGUUGCAUUGCA	hsa-miR-33a-3p	CAAUGUUUCCACAGUGCAUCAC	FALSE
33	hsa-mir-92a-1	CUUUCUACACAGGUUGGGAUCGGUUGCAAUGCUGUGUUUCUGUAUGGUAUUGCACUUGUCCCGGCCUGUUGAGUUUGG	....((..((((((((((((.(((.(((((((((((......)))))))))))))).))))))))))))..)).....	-35.5	hsa-miR-92a-1-5p	AGGUUGGGAUCGGUUGCAAUGCU	hsa-miR-92a-3p	UAUUGCACUUGUCCCGGCCUGU	FALSE
34	hsa-mir-92a-2	UCAUCCCUGGGUGGGGAUUUGUUGCAUUACUUGUGUUCUAUAUAAAGUAUUGCACUUGUCCCGGCCUGUGGAAGA	((.(((.(((((.(((((..((.(((.(((((((((...)))).))))).)))))..))))).))))).))).))	-29.8	hsa-miR-92a-2-5p	GGGUGGGGAUUUGUUGCAUUAC	hsa-miR-92a-3p	UAUUGCACUUGUCCCGGCCUGU	FALSE
35	hsa-mir-93	CUGGGGGCUCCAAAGUGCUGUUCGUGCAGGUAGUGUGAUUACCCAACCUACUGCUGAGCUAGCACUUCCCGAGCCCCCGG	((((((((((..((((((((((((.((((.(((.((.........)))))))))))))).)))))))...))))))))))	-43.8	hsa-miR-93-5p	CAAAGUGCUGUUCGUGCAGGUAG	hsa-miR-93-3p	ACUGCUGAGCUAGCACUUCCCG	FALSE
36	hsa-mir-95	AACACAGUGGGCACUCAAUAAAUGUCUGUUGAAUUGAAAUGCGUUACAUUCAACGGGUAUUUAUUGAGCACCCACUCUGUG	.(((.((((((..((((((((((((((((((((((((......))).)))))))))))))))))))))..)))))).))).	-36.4	hsa-miR-95-5p	UCAAUAAAUGUCUGUUGAAUU	hsa-miR-95-3p	UUCAACGGGUAUUUAUUGAGCA	FALSE
37	hsa-mir-96	UGGCCGAUUUUGGCACUAGCACAUUUUUGCUUGUGUCUCUCCGCUCUGAGCAAUCAUGUGCAGUGCCAAUAUGGGAAA	...((.((.((((((((.((((((..(((((((((......)))...))))))..)))))))))))))).)).))...	-34.8	hsa-miR-96-5p	UUUGGCACUAGCACAUUUUUGCU	hsa-miR-96-3p	AAUCAUGUGCAGUGCCAAUAUG	FALSE
38	hsa-mir-98	AGGAUUCUGCUCAUGCCAGGGUGAGGUAGUAAGUUGUAUUGUUGUGGGGUAGGGAUAUUAGGCCCCAAUUAGAAGAUAACUAUACAACUUACUACUUUCCCUGGUGUGUGGCAUAUUCA	.((((..((((((((((((((.(((((((((((((((((.((((((((((...........)))))).........)))).))))))))))))))))))))))))))).)))).)))).	-56.7	hsa-miR-98-5p	UGAGGUAGUAAGUUGUAUUGUU	hsa-miR-98-3p	CUAUACAACUUACUACUUUCCC	FALSE
39	hsa-mir-99a	CCCAUUGGCAUAAACCCGUAGAUCCGAUCUUGUGGUGAAGUGGACCGCACAAGCUCGCUUCUAUGGGUCUGUGUCAGUGUG	..((((((((((.(((((((((..(((.((((((.((........)))))))).)))..))))))))).))))))))))..	-39.5	hsa-miR-99a-5p	AACCCGUAGAUCCGAUCUUGUG	hsa-miR-99a-3p	CAAGCUCGCUUCUAUGGGUCUG	FALSE
40	hsa-mir-100	CCUGUUGCCACAAACCCGUAGAUCCGAACUUGUGGUAUUAGUCCGCACAAGCUUGUAUCUAUAGGUAUGUGUCUGUUAGG	((((....((((.(((.((((((.(((.((((((...........)))))).))).)))))).))).)))).....))))	-25.7	hsa-miR-100-5p	AACCCGUAGAUCCGAACUUGUG	hsa-miR-100-3p	CAAGCUUGUAUCUAUAGGUAUG	FALSE
41	hsa-mir-101-1	UGCCCUGGCUCAGUUAUCACAGUGCUGAUGCUGUCUAUUCUAAAGGUACAGUACUGUGAUAACUGAAGGAUGGCA	((((.....((((((((((((((((((.((((............)))))))))))))))))))))).....))))	-36.2	hsa-miR-101-5p	CAGUUAUCACAGUGCUGAUGCU	hsa-miR-101-3p	UACAGUACUGUGAUAACUGAA	FALSE
42	hsa-mir-29b-1	CUUCAGGAAGCUGGUUUCAUAUGGUGGUUUAGAUUUAAAUAGUGAUUGUCUAGCACCAUUUGAAAUCAGUGUUCUUGGGGG	(((((((((((((((((((.((((((..((((((.............)))))))))))).)))))))))).))))))))).	-34.1	hsa-miR-29b-1-5p	GCUGGUUUCAUAUGGUGGUUUAGA	hsa-miR-29b-3p	UAGCACCAUUUGAAAUCAGUGUU	FALSE
43	hsa-mir-29b-2	CUUCUGGAAGCUGGUUUCACAUGGUGGCUUAGAUUUUUCCAUCUUUGUAUCUAGCACCAUUUGAAAUCAGUGUUUUAGGAG	(((((((((((((((((((.((((((.((.((((..............)))))))))))).)))))))))).)))))))))	-31.1	hsa-miR-29b-2-5p	CUGGUUUCACAUGGUGGCUUAG	hsa-miR-29b-3p	UAGCACCAUUUGAAAUCAGUGUU	FALSE
44	hsa-mir-103a-2	UUGUGCUUUCAGCUUCUUUACAGUGCUGCCUUGUAGCAUUCAGGUCAAGCAGCAUUGUACAGGGCUAUGAAAGAACCA	..((.(((((((((.((.(((((((((((.(((.(.(.....).))))))))))))))).)))))..)))))).))..	-28.1	hsa-miR-103a-2-5p	AGCUUCUUUACAGUGCUGCCUUG	hsa-miR-103a-3p	AGCAGCAUUGUACAGGGCUAUGA	FALSE
45	hsa-mir-105-1	UGUGCAUCGUGGUCAAAUGCUCAGACUCCUGUGGUGGCUGCUCAUGCACCACGGAUGUUUGAGCAUGUGCUACGGUGUCUA	...(((((((((.((.((((((((((..((((((((..........))))))))..)))))))))).)))))))))))...	-43.1	hsa-miR-105-5p	UCAAAUGCUCAGACUCCUGUGGU	hsa-miR-105-3p	ACGGAUGUUUGAGCAUGUGCUA	FALSE
46	hsa-mir-105-2	UGUGCAUCGUGGUCAAAUGCUCAGACUCCUGUGGUGGCUGCUUAUGCACCACGGAUGUUUGAGCAUGUGCUAUGGUGUCUA	...(((((((((.((.((((((((((..((((((((..........))))))))..)))))))))).)))))))))))...	-41.3	hsa-miR-105-5p	UCAAAUGCUCAGACUCCUGUGGU	hsa-miR-105-3p	ACGGAUGUUUGAGCAUGUGCUA	FALSE
47	hsa-mir-106a	CCUUGGCCAUGUAAAAGUGCUUACAGUGCAGGUAGCUUUUUGAGAUCUACUGCAAUGUAAGCACUUCUUACAUUACCAUGG	((.(((..(((((((((((((((((.(((((.(((.(((...))).)))))))).))))))))))).))))))..))).))	-34.4	hsa-miR-106a-5p	AAAAGUGCUUACAGUGCAGGUAG	hsa-miR-106a-3p	CUGCAAUGUAAGCACUUCUUAC	FALSE
48	hsa-mir-16-2	GUUCCACUCUAGCAGCACGUAAAUAUUGGCGUAGUGAAAUAUAUAUUAAACACCAAUAUUACUGUGCUGCUUUAGUGUGAC	(((.((((..(((((((((..((((((((.((.................)).))))))))..)))))))))..)))).)))	-29.5	hsa-miR-16-5p	UAGCAGCACGUAAAUAUUGGCG	hsa-miR-16-2-3p	CCAAUAUUACUGUGCUGCUUUA	FALSE
49	hsa-mir-192	GCCGAGACCGAGUGCACAGGGCUCUGACCUAUGAAUUGACAGCCAGUGCUCUCGUCUCCCCUCUGGCUGCCAAUUCCAUAGGUCACAGGUAUGUUCGCCUCAAUGCCAGC	.........(((.(((((.(.((.((((((((((((((.(((((((................))))))).))))).))))))))).)).).)))..))))).........	-39	hsa-miR-192-5p	CUGACCUAUGAAUUGACAGCC	hsa-miR-192-3p	CUGCCAAUUCCAUAGGUCACAG	FALSE
50	hsa-mir-197	GGCUGUGCCGGGUAGAGAGGGCAGUGGGAGGUAAGAGCUCUUCACCCUUCACCACCUUCUCCACCCAGCAUGGCC	((((((((.((((.(((((((..(((((.((((((....))).))).)))))..))))))).)))).))))))))	-41.4	hsa-miR-197-5p	CGGGUAGAGAGGGCAGUGGGAGG	hsa-miR-197-3p	UUCACCACCUUCUCCACCCAGC	FALSE
51	hsa-mir-199a-1	GCCAACCCAGUGUUCAGACUACCUGUUCAGGAGGCUCUCAAUGUGUACAGUAGUCUGCACAUUGGUUAGGC	(((...(((((((.((((((((.(((.((.(((...)))..))...))))))))))).)))))))...)))	-28.5	hsa-miR-199a-5p	CCCAGUGUUCAGACUACCUGUUC	hsa-miR-199a-3p	ACAGUAGUCUGCACAUUGGUUA	FALSE
52	hsa-mir-208a	UGACGGGCGAGCUUUUGGCCCGGGUUAUACCUGAUGCUCACGUAUAAGACGAGCAAAAAGCUUGUUGGUCA	((((.(((((((((((.((.((..((((((.(((...))).))))))..)).)).))))))))))).))))	-32.4	hsa-miR-208a-5p	GAGCUUUUGGCCCGGGUUAUAC	hsa-miR-208a-3p	AUAAGACGAGCAAAAAGCUUGU	FALSE
53	hsa-mir-129-1	GGAUCUUUUUGCGGUCUGGGCUUGCUGUUCCUCUCAACAGUAGUCAGGAAGCCCUUACCCCAAAAAGUAUCU	(((((((((((.(((..((((((.(((..(..((....))..).))).))))))..))).))))))).))))	-29.5	hsa-miR-129-5p	CUUUUUGCGGUCUGGGCUUGC	hsa-miR-129-1-3p	AAGCCCUUACCCCAAAAAGUAU	FALSE
54	hsa-mir-148a	GAGGCAAAGUUCUGAGACACUCCGACUCUGAGUAUGAUAGAAGUCAGUGCACUACAGAACUUUGUCUC	((((((((((((((((.((((..(((((((.......))).))))))))..)).))))))))))))))	-27.9	hsa-miR-148a-5p	AAAGUUCUGAGACACUCCGACU	hsa-miR-148a-3p	UCAGUGCACUACAGAACUUUGU	FALSE
55	hsa-mir-30c-2	AGAUACUGUAAACAUCCUACACUCUCAGCUGUGGAAAGUAAGAAAGCUGGGAGAAGGCUGUUUACUCUUUCU	(((....(((((((.(((...(((((((((..............))))))))).))).)))))))....)))	-25.4	hsa-miR-30c-5p	UGUAAACAUCCUACACUCUCAGC	hsa-miR-30c-2-3p	CUGGGAGAAGGCUGUUUACUCU	FALSE
56	hsa-mir-30d	GUUGUUGUAAACAUCCCCGACUGGAAGCUGUAAGACACAGCUAAGCUUUCAGUCAGAUGUUUGCUGCUAC	...((.(((((((((...(((((((((((..............))))))))))).))))))))).))...	-28.1	hsa-miR-30d-5p	UGUAAACAUCCCCGACUGGAAG	hsa-miR-30d-3p	CUUUCAGUCAGAUGUUUGCUGC	FALSE
57	hsa-mir-139	GUGUAUUCUACAGUGCACGUGUCUCCAGUGUGGCUCGGAGGCUGGAGACGCGGCCCUGUUGGAGUAAC	...((((((((((.((.((((((((((((.(.......).)))))))))))))).))).)))))))..	-35.6	hsa-miR-139-5p	UCUACAGUGCACGUGUCUCCAGU	hsa-miR-139-3p	UGGAGACGCGGCCCUGUUGGAGU	FALSE
58	hsa-mir-7-1	UUGGAUGUUGGCCUAGUUCUGUGUGGAAGACUAGUGAUUUUGUUGUUUUUAGAUAACUAAAUCGACAACAAAUCACAGUCUGCCAUAUGGCACAGGCCAUGCCUCUACAG	.((((.((((((((.((.((((((((.(((((.(((((((.(((((((((((....)))))..)))))))))))))))))).)))))))).)))))))).)).))))...	-47.7	hsa-miR-7-5p	UGGAAGACUAGUGAUUUUGUUGU	hsa-miR-7-1-3p	CAACAAAUCACAGUCUGCCAUA	FALSE
59	hsa-mir-7-2	CUGGAUACAGAGUGGACCGGCUGGCCCCAUCUGGAAGACUAGUGAUUUUGUUGUUGUCUUACUGCGCUCAACAACAAAUCCCAGUCUACCUAAUGGUGCCAGCCAUCGCA	(((....))).((((...(((((((.((((..((.(((((.(.(((((.(((((((............))))))))))))).))))).))..)))).))))))).)))).	-47	hsa-miR-7-5p	UGGAAGACUAGUGAUUUUGUUGU	hsa-miR-7-2-3p	CAACAAAUCCCAGUCUACCUAA	FALSE
60	hsa-mir-10a	GAUCUGUCUGUCUUCUGUAUAUACCCUGUAGAUCCGAAUUUGUGUAAGGAAUUUUGUGGUCACAAAUUCGUAUCUAGGGGAAUAUGUAGUUGACAUAAACACUCCGCUCU	....(((.((((..((((((((.((((.(((((.((((((((((................)))))))))).))))))))).))))))))..))))...))).........	-34	hsa-miR-10a-5p	UACCCUGUAGAUCCGAAUUUGUG	hsa-miR-10a-3p	CAAAUUCGUAUCUAGGGGAAUA	FALSE
61	hsa-mir-10b	CCAGAGGUUGUAACGUUGUCUAUAUAUACCCUGUAGAACCGAAUUUGUGUGGUAUCCGUAUAGUCACAGAUUCGAUUCUAGGGGAAUAUAUGGUCGAUGCAAAAACUUCA	...((((((....(((((.((((((((.((((.(((((.((((((((((.(.(((....))).))))))))))).))))))))).)))))))).)))))....)))))).	-42.9	hsa-miR-10b-5p	UACCCUGUAGAACCGAAUUUGUG	hsa-miR-10b-3p	ACAGAUUCGAUUCUAGGGGAAU	FALSE
62	hsa-mir-34a	GGCCAGCUGUGAGUGUUUCUUUGGCAGUGUCUUAGCUGGUUGUUGUGAGCAAUAGUAAGGAAGCAAUCAGCAAGUAUACUGCCCUAGAAGUGCUGCACGUUGUGGGGCCC	((((.(((((((((((((((..(((((((((((.((((((((((....((....)).....))))))))))))).))))))))..))))))))).))))..))..)))).	-47.2	hsa-miR-34a-5p	UGGCAGUGUCUUAGCUGGUUGU	hsa-miR-34a-3p	CAAUCAGCAAGUAUACUGCCCU	FALSE
63	hsa-mir-181a-2	AGAAGGGCUAUCAGGCCAGCCUUCAGAGGACUCCAAGGAACAUUCAACGCUGUCGGUGAGUUUGGGAUUUGAAAAAACCACUGACCGUUGACUGUACCUUGGGGUCCUUA	.((((((((....)))...))))).(((((((((((((.(((.((((((..(((((((.((((...........))))))))))))))))).))).))))))))))))).	-53.7	hsa-miR-181a-5p	AACAUUCAACGCUGUCGGUGAGU	hsa-miR-181a-2-3p	ACCACUGACCGUUGACUGUACC	FALSE
64	hsa-mir-181b-1	CCUGUGCAGAGAUUAUUUUUUAAAAGGUCACAAUCAACAUUCAUUGCUGUCGGUGGGUUGAACUGUGUGGACAAGCUCACUGAACAAUGAAUGCAACUGUGGCCCCGCUU	.........................(((((((.....(((((((((...((((((((((....(((....))))))))))))).)))))))))....)))))))......	-33.2	hsa-miR-181b-5p	AACAUUCAUUGCUGUCGGUGGGU	hsa-miR-181b-3p	CUCACUGAACAAUGAAUGCAA	FALSE
65	hsa-mir-181c	CGGAAAAUUUGCCAAGGGUUUGGGGGAACAUUCAACCUGUCGGUGAGUUUGGGCAGCUCAGGCAAACCAUCGACCGUUGAGUGGACCCUGAGGCCUGGAAUUGCCAUCCU	.(((.......(((..(((((.((((..((((((((..(((((((.(((((...........)))))))))))).))))))))..)))).))))))))........))).	-45.2	hsa-miR-181c-5p	AACAUUCAACCUGUCGGUGAGU	hsa-miR-181c-3p	AACCAUCGACCGUUGAGUGGAC	FALSE
66	hsa-mir-182	GAGCUGCUUGCCUCCCCCCGUUUUUGGCAAUGGUAGAACUCACACUGGUGAGGUAACAGGAUCCGGUGGUUCUAGACUUGCCAACUAUGGGGCGAGGACUCAGCCGGCAC	..((((((.(((((.((((((..(((((((...((((((...((((((..............))))))))))))...)))))))..)))))).)))).)..)).))))..	-47.6	hsa-miR-182-5p	UUUGGCAAUGGUAGAACUCACACU	hsa-miR-182-3p	UGGUUCUAGACUUGCCAACUA	FALSE
67	hsa-mir-183	CCGCAGAGUGUGACUCCUGUUCUGUGUAUGGCACUGGUAGAAUUCACUGUGAACAGUCUCAGUCAGUGAAUUACCGAAGGGCCAUAAACAGAGCAGAGACAGAUCCACGA	.((..((.(.((.(((.((((((((.((((((.((((((..(((((((((((......)))..))))))))))))..)).)))))).))))))))))).)).)))..)).	-41.2	hsa-miR-183-5p	UAUGGCACUGGUAGAAUUCACU	hsa-miR-183-3p	GUGAAUUACCGAAGGGCCAUAA	FALSE
68	hsa-mir-187	GGUCGGGCUCACCAUGACACAGUGUGAGACCUCGGGCUACAACACAGGACCCGGGCGCUGCUCUGACCCCUCGUGUCUUGUGUUGCAGCCGGAGGGACGCAGGUCCGCA	.(.((((((.............((((...((((.((((.(((((((((((.((((.((......).).)).)).))))))))))).)))).))))..))))))))))).	-47.3	hsa-miR-187-5p	GGCUACAACACAGGACCCGGGC	hsa-miR-187-3p	UCGUGUCUUGUGUUGCAGCCGG	FALSE
69	hsa-mir-196a-2	UGCUCGCUCAGCUGAUCUGUGGCUUAGGUAGUUUCAUGUUGUUGGGAUUGAGUUUUGAACUCGGCAACAAGAAACUGCCUGAGUUACAUCAGUCGGUUUUCGUCGAGGGC	..(((((..(((((((.((((((((((((((((((.((((((((((.((........)))))))))))).))))))))))))))))))...)))))))...).))))...	-50.8	hsa-miR-196a-5p	UAGGUAGUUUCAUGUUGUUGGG	hsa-miR-196a-3p	CGGCAACAAGAAACUGCCUGAG	FALSE
70	hsa-mir-199a-2	AGGAAGCUUCUGGAGAUCCUGCUCCGUCGCCCCAGUGUUCAGACUACCUGUUCAGGACAAUGCCGUUGUACAGUAGUCUGCACAUUGGUUAGACUGGGCAAGGGAGAGCA	.....(((.((.....((((((((.(((...(((((((.((((((((.(((.((((......))..)).))))))))))).)))))))...))).)))).))))))))).	-42.3	hsa-miR-199a-5p	CCCAGUGUUCAGACUACCUGUUC	hsa-miR-199a-3p	ACAGUAGUCUGCACAUUGGUUA	FALSE
71	hsa-mir-199b	CCAGAGGACACCUCCACUCCGUCUACCCAGUGUUUAGACUAUCUGUUCAGGACUCCCAAAUUGUACAGUAGUCUGCACAUUGGUUAGGCUGGGCUGGGUUAGACCCUCGG	((.((((.....(((((((.(((((.(((((((.(((((((.((((.(((..........))).))))))))))).))))))).))))).))).))))......))))))	-42.1	hsa-miR-199b-5p	CCCAGUGUUUAGACUAUCUGUUC	hsa-miR-199b-3p	ACAGUAGUCUGCACAUUGGUUA	FALSE
72	hsa-mir-203a	GUGUUGGGGACUCGCGCGCUGGGUCCAGUGGUUCUUAACAGUUCAACAGUUCUGUAGCGCAAUUGUGAAAUGUUUAGGACCACUAGACCCGGCGGGCGCGGCGACAGCGA	.(((((..(.(.(((.(((((((((.(((((((((.((((.((((.((((((......).))))))))).)))).))))))))).))))))))).))).).)..))))).	-56.4	hsa-miR-203a-5p	AGUGGUUCUUAACAGUUCAACAGUU	hsa-miR-203a-3p	GUGAAAUGUUUAGGACCACUAG	FALSE
73	hsa-mir-204	GGCUACAGUCUUUCUUCAUGUGACUCGUGGACUUCCCUUUGUCAUCCUAUGCCUGAGAAUAUAUGAAGGAGGCUGGGAAGGCAAAGGGACGUUCAAUUGUCAUCACUGGC	.....((((..........(((((...(((((.((((((((((.(((((.((((...............))))))))).)))))))))).)))))...))))).))))..	-42	hsa-miR-204-5p	UUCCCUUUGUCAUCCUAUGCCU	hsa-miR-204-3p	GCUGGGAAGGCAAAGGGACGU	FALSE
74	hsa-mir-205	AAAGAUCCUCAGACAAUCCAUGUGCUUCUCUUGUCCUUCAUUCCACCGGAGUCUGUCUCAUACCCAACCAGAUUUCAGUGGAGUGAAGUUCAGGAGGCAUGGAGCUGACA	........((((.(..(((((((....((((((..(((((((((((.((((((((.............)))))))).)))))))))))..))))))))))))))))))..	-46.2	hsa-miR-205-5p	UCCUUCAUUCCACCGGAGUCUG	hsa-miR-205-3p	GAUUUCAGUGGAGUGAAGUUC	FALSE
75	hsa-mir-210	ACCCGGCAGUGCCUCCAGGCGCAGGGCAGCCCCUGCCCACCGCACACUGCGCUGCCCCAGACCCACUGUGCGUGUGACAGCGGCUGAUCUGUGCCUGGGCAGCGCGACCC	....((..((((.(((((((((((..(((((.(((..(((((((((.((.((((...))).).)).)))))).))).))).)))))..)))))))))))..))))..)).	-59.5	hsa-miR-210-5p	AGCCCCUGCCCACCGCACACUG	hsa-miR-210-3p	CUGUGCGUGUGACAGCGGCUGA	FALSE
76	hsa-mir-211	UCACCUGGCCAUGUGACUUGUGGGCUUCCCUUUGUCAUCCUUCGCCUAGGGCUCUGAGCAGGGCAGGGACAGCAAAGGGGUGCUCAGUUGUCACUUCCCACAGCACGGAG	.....(((....(((((...(((((.(((((((((..(((((.((((...(((...))).)))))))))..))))))))).)))))...)))))...)))..........	-45.5	hsa-miR-211-5p	UUCCCUUUGUCAUCCUUCGCCU	hsa-miR-211-3p	GCAGGGACAGCAAAGGGGUGC	FALSE
77	hsa-mir-212	CGGGGCACCCCGCCCGGACAGCGCGCCGGCACCUUGGCUCUAGACUGCUUACUGCCCGGGCCGCCCUCAGUAACAGUCUCCAGUCACGGCCACCGACGCCUGGCCCCGCC	((((((...((....)).(((.(((.(((..((.(((((..((((((.((((((...(((...))).))))))))))))..))))).))...))).))))))))))))..	-49.9	hsa-miR-212-5p	ACCUUGGCUCUAGACUGCUUACU	hsa-miR-212-3p	UAACAGUCUCCAGUCACGGCC	FALSE
78	hsa-mir-181a-1	UGAGUUUUGAGGUUGCUUCAGUGAACAUUCAACGCUGUCGGUGAGUUUGGAAUUAAAAUCAAAACCAUCGACCGUUGAUUGUACCCUAUGGCUAACCAUCAUCUACUCCA	.((((..((((((((((..((.(.(((.((((((..(((((((.((((.((.......)).))))))))))))))))).))).).))..))).)))).)))...))))..	-35.9	hsa-miR-181a-5p	AACAUUCAACGCUGUCGGUGAGU	hsa-miR-181a-3p	ACCAUCGACCGUUGAUUGUACC	FALSE
79	hsa-mir-214	GGCCUGGCUGGACAGAGUUGUCAUGUGUCUGCCUGUCUACACUUGCUGUGCAGAACAUCCGCUCACCUGUACAGCAGGCACAGACAGGCAGUCACAUGACAACCCAGCCU	.....((((((.....(((((((((((.((((((((((...((((((((((((.............))))))))))))...)))))))))).))))))))))))))))).	-67.5	hsa-miR-214-5p	UGCCUGUCUACACUUGCUGUGC	hsa-miR-214-3p	ACAGCAGGCACAGACAGGCAGU	FALSE
80	hsa-mir-215	AUCAUUCAGAAAUGGUAUACAGGAAAAUGACCUAUGAAUUGACAGACAAUAUAGCUGAGUUUGUCUGUCAUUUCUUUAGGCCAAUAUUCUGUAUGACUGUGCUACUUCAA	...........(((((((((((((...((.((((.(((.((((((((((...........)))))))))).)))..)))).))...)))))))).)))))..........	-33	hsa-miR-215-5p	AUGACCUAUGAAUUGACAGAC	hsa-miR-215-3p	UCUGUCAUUUCUUUAGGCCAAUA	FALSE
81	hsa-mir-216a	GAUGGCUGUGAGUUGGCUUAAUCUCAGCUGGCAACUGUGAGAUGUUCAUACAAUCCCUCACAGUGGUCUCUGGGAUUAUGCUAAACAGAGCAAUUUCCUAGCCCUCACGA	((.(((((.((((((((.(((((((((..(((.((((((((.(((....)))....)))))))).))).))))))))).)))))..........))).))))).))....	-40.3	hsa-miR-216a-5p	UAAUCUCAGCUGGCAACUGUGA	hsa-miR-216a-3p	UCACAGUGGUCUCUGGGAUUAU	FALSE
82	hsa-mir-218-1	GUGAUAAUGUAGCGAGAUUUUCUGUUGUGCUUGAUCUAACCAUGUGGUUGCGAGGUAUGAGUAAAACAUGGUUCCGUCAAGCACCAUGGAACGUCACGCAGCUUUCUACA	(((..((.((.(((.(((.((((((.(((((((((..((((((((..((((.........)))).))))))))..))))))))).)))))).))).))).))))..))).	-40	hsa-miR-218-5p	UUGUGCUUGAUCUAACCAUGU	hsa-miR-218-1-3p	AUGGUUCCGUCAAGCACCAUGG	FALSE
83	hsa-mir-218-2	GACCAGUCGCUGCGGGGCUUUCCUUUGUGCUUGAUCUAACCAUGUGGUGGAACGAUGGAAACGGAACAUGGUUCUGUCAAGCACCGCGGAAAGCACCGUGCUCUCCUGCA	...(((..((.((((.(((((((...(((((((((..((((((((..((............))..))))))))..)))))))))...))))))).))))))....)))..	-44.6	hsa-miR-218-5p	UUGUGCUUGAUCUAACCAUGU	hsa-miR-218-2-3p	CAUGGUUCUGUCAAGCACCGCG	FALSE
84	hsa-mir-219a-1	CCGCCCCGGGCCGCGGCUCCUGAUUGUCCAAACGCAAUUCUCGAGUCUAUGGCUCCGGCCGAGAGUUGAGUCUGGACGUCCCGAGCCGCCGCCCCCAAACCUCGAGCGGG	((((.(.((((.(((((((..(((.(((((.((.(((((((((.(((.........)))))))))))).)).))))))))..))))))).)))).........).)))).	-54.2	hsa-miR-219a-5p	UGAUUGUCCAAACGCAAUUCU	hsa-miR-219a-1-3p	AGAGUUGAGUCUGGACGUCCCG	FALSE
85	hsa-mir-221	UGAACAUCCAGGUCUGGGGCAUGAACCUGGCAUACAAUGUAGAUUUCUGUGUUCGUUAGGCAACAGCUACAUUGUCUGCUGGGUUUCAGGCUACCUGGAAACAUGUUCUC	.((((((((((((....(((.(((((((((((.(((((((((....(((((((.....))).))))))))))))).))))))).)))).))))))))))....)))))..	-46.5	hsa-miR-221-5p	ACCUGGCAUACAAUGUAGAUUU	hsa-miR-221-3p	AGCUACAUUGUCUGCUGGGUUUC	FALSE
86	hsa-mir-222	GCUGCUGGAAGGUGUAGGUACCCUCAAUGGCUCAGUAGCCAGUGUAGAUCCUGUCUUUCGUAAUCAGCAGCUACAUCUGGCUACUGGGUCUCUGAUGGCAUCUUCUAGCU	...(((((((((((......((.(((..(((((((((((((((((((...(((...........)))...))))).))))))))))))))..))).))))))))))))).	-53.8	hsa-miR-222-5p	CUCAGUAGCCAGUGUAGAUCCU	hsa-miR-222-3p	AGCUACAUCUGGCUACUGGGU	FALSE
87	hsa-mir-223	CCUGGCCUCCUGCAGUGCCACGCUCCGUGUAUUUGACAAGCUGAGUUGGACACUCCAUGUGGUAGAGUGUCAGUUUGUCAAAUACCCCAAGUGCGGCACAUGCUUACCAG	.((((......((((((((.((((..(.((((((((((((((......(((((((.........))))))))))))))))))))).)..)))).))))).)))...))))	-47.4	hsa-miR-223-5p	CGUGUAUUUGACAAGCUGAGUU	hsa-miR-223-3p	UGUCAGUUUGUCAAAUACCCCA	FALSE
88	hsa-mir-224	GGGCUUUCAAGUCACUAGUGGUUCCGUUUAGUAGAUGAUUGUGCAUUGUUUCAAAAUGGUGCCCUAGUGACUACAAAGCCC	(((((((..(((((((((.(((.((((((.(.(((((((.....)))))))).)))))).))))))))))))..)))))))	-37.3	hsa-miR-224-5p	CAAGUCACUAGUGGUUCCGUU	hsa-miR-224-3p	AAAAUGGUGCCCUAGUGACUACA	FALSE
89	hsa-mir-200b	CCAGCUCGGGCAGCCGUGGCCAUCUUACUGGGCAGCAUUGGAUGGAGUCAGGUCUCUAAUACUGCCUGGUAAUGAUGACGGCGGAGCCCUGCACG	...((..((((..((((.(.(((((((((((((((.((((((..((......)))))))).))))))))))).)))).).)))).)))).))...	-44.6	hsa-miR-200b-5p	CAUCUUACUGGGCAGCAUUGGA	hsa-miR-200b-3p	UAAUACUGCCUGGUAAUGAUGA	FALSE
90	hsa-let-7g	AGGCUGAGGUAGUAGUUUGUACAGUUUGAGGGUCUAUGAUACCACCCGGUACAGGAGAUAACUGUACAGGCCACUGCCUUGCCA	.(((.((((((((.((((((((((((.....((((.((.((((....))))))..)))))))))))))))).))))))))))).	-39.3	hsa-let-7g-5p	UGAGGUAGUAGUUUGUACAGUU	hsa-let-7g-3p	CUGUACAGGCCACUGCCUUGC	FALSE
91	hsa-let-7i	CUGGCUGAGGUAGUAGUUUGUGCUGUUGGUCGGGUUGUGACAUUGCCCGCUGUGGAGAUAACUGCGCAAGCUACUGCCUUGCUA	.((((.(((((((((((((((((.(((((.(((((.........)))))))........))).)))))))))))))))))))))	-39.7	hsa-let-7i-5p	UGAGGUAGUAGUUUGUGCUGUU	hsa-let-7i-3p	CUGCGCAAGCUACUGCCUUGCU	FALSE
92	hsa-mir-15b	UUGAGGCCUUAAAGUACUGUAGCAGCACAUCAUGGUUUACAUGCUACAGUCAAGAUGCGAAUCAUUAUUUGCUGCUCUAGAAAUUUAAGGAAAUUCAU	.((((.(((((((...(((.(((((((.((.(((((((.(((.((.......))))).))))))).)).))))))).)))...)))))))...)))).	-29.3	hsa-miR-15b-5p	UAGCAGCACAUCAUGGUUUACA	hsa-miR-15b-3p	CGAAUCAUUAUUUGCUGCUCUA	FALSE
93	hsa-mir-23b	CUCAGGUGCUCUGGCUGCUUGGGUUCCUGGCAUGCUGAUUUGUGACUUAAGAUUAAAAUCACAUUGCCAGGGAUUACCACGCAACCACGACCUUGGC	.(((((.(.(((((.(((.(((((((((((((((.((((((..............)))))))).))))))))))..))).))).))).)))))))).	-36	hsa-miR-23b-5p	UGGGUUCCUGGCAUGCUGAUUU	hsa-miR-23b-3p	AUCACAUUGCCAGGGAUUACC	FALSE
94	hsa-mir-27b	ACCUCUCUAACAAGGUGCAGAGCUUAGCUGAUUGGUGAACAGUGAUUGGUUUCCGCUUUGUUCACAGUGGCUAAGUUCUGCACCUGAAGAGAAGGUG	((((((((....(((((((((((((((((.((((.(((((((....(((...)))..))))))))))))))))))))))))))))..)))).)))).	-49.4	hsa-miR-27b-5p	AGAGCUUAGCUGAUUGGUGAAC	hsa-miR-27b-3p	UUCACAGUGGCUAAGUUCUGC	FALSE
95	hsa-mir-30b	ACCAAGUUUCAGUUCAUGUAAACAUCCUACACUCAGCUGUAAUACAUGGAUUGGCUGGGAGGUGGAUGUUUACUUCAGCUGACUUGGA	.(((((..((((((...((((((((((.((.((((((((............))))))))..))))))))))))...))))))))))).	-36.9	hsa-miR-30b-5p	UGUAAACAUCCUACACUCAGCU	hsa-miR-30b-3p	CUGGGAGGUGGAUGUUUACUUC	FALSE
96	hsa-mir-122	CCUUAGCAGAGCUGUGGAGUGUGACAAUGGUGUUUGUGUCUAAACUAUCAAACGCCAUUAUCACACUAAAUAGCUACUGCUAGGC	.((((((((((((((..(((((((.(((((((((((............))))))))))).)))))))..)))))).)))))))).	-45.7	hsa-miR-122-5p	UGGAGUGUGACAAUGGUGUUUG	hsa-miR-122-3p	AACGCCAUUAUCACACUAAAUA	FALSE
97	hsa-mir-124-1	AGGCCUCUCUCUCCGUGUUCACAGCGGACCUUGAUUUAAAUGUCCAUACAAUUAAGGCACGCGGUGAAUGCCAAGAAUGGGGCUG	.((((((..(((..((((((((.(((..((((((((.............))))))))..))).))))))))..)))..)))))).	-35.3	hsa-miR-124-5p	CGUGUUCACAGCGGACCUUGAU	hsa-miR-124-3p	UAAGGCACGCGGUGAAUGCC	FALSE
98	hsa-mir-124-2	AUCAAGAUUAGAGGCUCUGCUCUCCGUGUUCACAGCGGACCUUGAUUUAAUGUCAUACAAUUAAGGCACGCGGUGAAUGCCAAGAGCGGAGCCUACGGCUGCACUUGAA	.(((((..(((((((((((((((..((((((((.(((..((((((((...........))))))))..))).))))))))..))))))))))))....)))..))))).	-50.8	hsa-miR-124-5p	CGUGUUCACAGCGGACCUUGAU	hsa-miR-124-3p	UAAGGCACGCGGUGAAUGCC	FALSE
99	hsa-mir-124-3	UGAGGGCCCCUCUGCGUGUUCACAGCGGACCUUGAUUUAAUGUCUAUACAAUUAAGGCACGCGGUGAAUGCCAAGAGAGGCGCCUCC	.(((((((.((((..((((((((.(((..((((((((............))))))))..))).))))))))..)))).))).)))).	-40.6	hsa-miR-124-5p	CGUGUUCACAGCGGACCUUGAU	hsa-miR-124-3p	UAAGGCACGCGGUGAAUGCC	FALSE
100	hsa-mir-125b-1	UGCGCUCCUCUCAGUCCCUGAGACCCUAACUUGUGAUGUUUACCGUUUAAAUCCACGGGUUAGGCUCUUGGGAGCUGCGAGUCGUGCU	.((((..(((.((((.(((((((.(((((((((((..(((((.....))))).))))))))))).))))))).)))).)))..)))).	-41.1	hsa-miR-125b-5p	UCCCUGAGACCCUAACUUGUGA	hsa-miR-125b-1-3p	ACGGGUUAGGCUCUUGGGAGCU	FALSE
101	hsa-mir-128-1	UGAGCUGUUGGAUUCGGGGCCGUAGCACUGUCUGAGAGGUUUACAUUUCUCACAGUGAACCGGUCUCUUUUUCAGCUGCUUC	.((((.((((((...(((((((...((((((..(((((((....)))))))))))))...)))))))...)))))).)))).	-35.7	hsa-miR-128-1-5p	CGGGGCCGUAGCACUGUCUGAGA	hsa-miR-128-3p	UCACAGUGAACCGGUCUCUUU	FALSE
102	hsa-mir-130a	UGCUGCUGGCCAGAGCUCUUUUCACAUUGUGCUACUGUCUGCACCUGUCACUAGCAGUGCAAUGUUAAAAGGGCAUUGGCCGUGUAGUG	.((((((((((((.((((((((.((((((((((.(((...((....))...))).)))))))))).)))))))).))))))).))))).	-42.2	hsa-miR-130a-5p	UUCACAUUGUGCUACUGUCUGC	hsa-miR-130a-3p	CAGUGCAAUGUUAAAAGGGCAU	FALSE
103	hsa-mir-132	CCGCCCCCGCGUCUCCAGGGCAACCGUGGCUUUCGAUUGUUACUGUGGGAACUGGAGGUAACAGUCUACAGCCAUGGUCGCCCCGCAGCACGCCCACGCGC	.(((....((((((.(.((((.(((((((((...((((((((((..(....)....))))))))))...))))))))).)))).).)).))))....))).	-46.3	hsa-miR-132-5p	ACCGUGGCUUUCGAUUGUUACU	hsa-miR-132-3p	UAACAGUCUACAGCCAUGGUCG	FALSE
104	hsa-mir-133a-1	ACAAUGCUUUGCUAGAGCUGGUAAAAUGGAACCAAAUCGCCUCUUCAAUGGAUUUGGUCCCCUUCAACCAGCUGUAGCUAUGCAUUGA	.((((((...((((.(((((((..((.((.((((((((............)))))))).)).))..))))))).))))...)))))).	-40.7	hsa-miR-133a-5p	AGCUGGUAAAAUGGAACCAAAU	hsa-miR-133a-3p	UUUGGUCCCCUUCAACCAGCUG	FALSE
105	hsa-mir-133a-2	GGGAGCCAAAUGCUUUGCUAGAGCUGGUAAAAUGGAACCAAAUCGACUGUCCAAUGGAUUUGGUCCCCUUCAACCAGCUGUAGCUGUGCAUUGAUGGCGCCG	.((.(((((((((...((((.(((((((..((.((.((((((((.(........).)))))))).)).))..))))))).))))...)))))..)))).)).	-47.8	hsa-miR-133a-5p	AGCUGGUAAAAUGGAACCAAAU	hsa-miR-133a-3p	UUUGGUCCCCUUCAACCAGCUG	FALSE
106	hsa-mir-135a-1	AGGCCUCGCUGUUCUCUAUGGCUUUUUAUUCCUAUGUGAUUCUACUGCUCACUCAUAUAGGGAUUGGAGCCGUGGCGCACGGCGGGGACA	...(((((((((.(.((((((((((..((((((((((((.............)))))))))))).)))))))))).).)))))))))...	-44.1	hsa-miR-135a-5p	UAUGGCUUUUUAUUCCUAUGUGA	hsa-miR-135a-3p	UAUAGGGAUUGGAGCCGUGGCG	FALSE
107	hsa-mir-138-2	CGUUGCUGCAGCUGGUGUUGUGAAUCAGGCCGACGAGCAGCGCAUCCUCUUACCCGGCUAUUUCACGACACCAGGGUUGCAUCA	.(.(((.((..(((((((((((((...(((((..(((.((......)))))...)))))..))))))))))))).)).))).).	-34.4	hsa-miR-138-5p	AGCUGGUGUUGUGAAUCAGGCCG	hsa-miR-138-2-3p	GCUAUUUCACGACACCAGGGUU	FALSE
108	hsa-mir-140	UGUGUCUCUCUCUGUGUCCUGCCAGUGGUUUUACCCUAUGGUAGGUUACGUCAUGCUGUUCUACCACAGGGUAGAACCACGGACAGGAUACCGGGGCACC	.(((((((.....((((((((((.(((((((((((((.(((((((.((.((...)))).))))))).))))))))))))))).)))))))).))))))).	-54.4	hsa-miR-140-5p	CAGUGGUUUUACCCUAUGGUAG	hsa-miR-140-3p	UACCACAGGGUAGAACCACGG	FALSE
109	hsa-mir-141	CGGCCGGCCCUGGGUCCAUCUUCCAGUACAGUGUUGGAUGGUCUAAUUGUGAAGCUCCUAACACUGUCUGGUAAAGAUGGCUCCCGGGUGGGUUC	.((((.((((.(((.(((((((((((.(((((((((((...((.......))...))).))))))))))))..)))))))..))))))).)))).	-49	hsa-miR-141-5p	CAUCUUCCAGUACAGUGUUGGA	hsa-miR-141-3p	UAACACUGUCUGGUAAAGAUGG	FALSE
110	hsa-mir-142	GACAGUGCAGUCACCCAUAAAGUAGAAAGCACUACUAACAGCACUGGAGGGUGUAGUGUUUCCUACUUUAUGGAUGAGUGUACUGUG	.((((((((.(((.(((((((((((.(((((((((...(..(....)..)..))))))))).))))))))))).))).)))))))).	-44.3	hsa-miR-142-5p	CAUAAAGUAGAAAGCACUACU	hsa-miR-142-3p	UGUAGUGUUUCCUACUUUAUGGA	FALSE
111	hsa-mir-143	GCGCAGCGCCCUGUCUCCCAGCCUGAGGUGCAGUGCUGCAUCUCUGGUCAGUUGGGAGUCUGAGAUGAAGCACUGUAGCUCAGGAAGAGAGAAGUUGUUCUGCAGC	((((((.((....((((.(..((((((.(((((((((.((((((.((((......)).)).)))))).))))))))).))))))..).))))....)).)))).))	-51.8	hsa-miR-143-5p	GGUGCAGUGCUGCAUCUCUGGU	hsa-miR-143-3p	UGAGAUGAAGCACUGUAGCUC	FALSE
112	hsa-mir-144	UGGGGCCCUGGCUGGGAUAUCAUCAUAUACUGUAAGUUUGCGAUGAGACACUACAGUAUAGAUGAUGUACUAGUCCGGGCACCCCC	.(((((((.((((((.((((((((.(((((((((.((((......))))..))))))))))))))))).)))))).)))).)))..	-45	hsa-miR-144-5p	GGAUAUCAUCAUAUACUGUAAG	hsa-miR-144-3p	UACAGUAUAGAUGAUGUACU	FALSE
113	hsa-mir-145	CACCUUGUCCUCACGGUCCAGUUUUCCCAGGAAUCCCUUAGAUGCUAAGAUGGGGAUUCCUGGAAAUACUGUUCUUGAGGUCAUGGUU	.(((.((.(((((.((..((((.((.((((((((((((.............)))))))))))).)).))))..))))))).)).))).	-41.1	hsa-miR-145-5p	GUCCAGUUUUCCCAGGAAUCCCU	hsa-miR-145-3p	GGAUUCCUGGAAAUACUGUUCU	FALSE
114	hsa-mir-152	UGUCCCCCCCGGCCCAGGUUCUGUGAUACACUCCGACUCGGGCUCUGGAGCAGUCAGUGCAUGACAGAACUUGGGCCCGGAAGGACC	.((((..((.((((((((((((((.((.((((..((((...(((....))))))))))).)).)))))))))))))).))..)))).	-47.2	hsa-miR-152-5p	AGGUUCUGUGAUACACUCCGACU	hsa-miR-152-3p	UCAGUGCAUGACAGAACUUGG	FALSE
115	hsa-mir-153-2	AGCGGUGGCCAGUGUCAUUUUUGUGAUGUUGCAGCUAGUAAUAUGAGCCCAGUUGCAUAGUCACAAAAGUGAUCAUUGGAAACUGUG	.(((((..(((((((((((((((((((..(((((((.((.......))..)))))))..))))))))))))).))))))..))))).	-42.3	hsa-miR-153-5p	UCAUUUUUGUGAUGUUGCAGCU	hsa-miR-153-3p	UUGCAUAGUCACAAAAGUGAUC	FALSE
116	hsa-mir-191	CGGCUGGACAGCGGGCAACGGAAUCCCAAAAGCAGCUGUUGUCUCCAGAGCAUUCCAGCUGCGCUUGGAUUUCGUCCCCUGCUCUCCUGCCU	.(((.(((.((((((..(((((((((.((..(((((((.(((.......)))...)))))))..)))))))))))..)))))).))).))).	-46.8	hsa-miR-191-5p	CAACGGAAUCCCAAAAGCAGCUG	hsa-miR-191-3p	GCUGCGCUUGGAUUUCGUCCCC	FALSE
117	hsa-mir-9-1	CGGGGUUGGUUGUUAUCUUUGGUUAUCUAGCUGUAUGAGUGGUGUGGAGUCUUCAUAAAGCUAGAUAACCGAAAGUAAAAAUAACCCCA	.(((((((....((((.(((((((((((((((.((((((.(.(....).).)))))).))))))))))))))).))))...))))))).	-41	hsa-miR-9-5p	UCUUUGGUUAUCUAGCUGUAUGA	hsa-miR-9-3p	AUAAAGCUAGAUAACCGAAAGU	FALSE
118	hsa-mir-9-2	GGAAGCGAGUUGUUAUCUUUGGUUAUCUAGCUGUAUGAGUGUAUUGGUCUUCAUAAAGCUAGAUAACCGAAAGUAAAAACUCCUUCA	.((((.(((((.((((.(((((((((((((((.((((((.(.......))))))).))))))))))))))).)))).))))))))).	-39	hsa-miR-9-5p	UCUUUGGUUAUCUAGCUGUAUGA	hsa-miR-9-3p	AUAAAGCUAGAUAACCGAAAGU	FALSE
119	hsa-mir-9-3	GGAGGCCCGUUUCUCUCUUUGGUUAUCUAGCUGUAUGAGUGCCACAGAGCCGUCAUAAAGCUAGAUAACCGAAAGUAGAAAUGAUUCUCA	.((((..(((((((((.(((((((((((((((.(((((..((......))..))))).))))))))))))))))).)))))))..)))).	-41.7	hsa-miR-9-5p	UCUUUGGUUAUCUAGCUGUAUGA	hsa-miR-9-3p	AUAAAGCUAGAUAACCGAAAGU	FALSE
120	hsa-mir-125a	UGCCAGUCUCUAGGUCCCUGAGACCCUUUAACCUGUGAGGACAUCCAGGGUCACAGGUGAGGUUCUUGGGAGCCUGGCGUCUGGCC	.(((((.(.((((((.(((((((.((((..((((((((((....))....)))))))))))).))))))).)))))).).))))).	-46.2	hsa-miR-125a-5p	UCCCUGAGACCCUUUAACCUGUGA	hsa-miR-125a-3p	ACAGGUGAGGUUCUUGGGAGCC	FALSE
121	hsa-mir-125b-2	ACCAGACUUUUCCUAGUCCCUGAGACCCUAACUUGUGAGGUAUUUUAGUAACAUCACAAGUCAGGCUCUUGGGACCUAGGCGGAGGGGA	.((...((((.(((((((((.((((.(((.((((((((.((.........)).)))))))).))).)))))))).))))).)))).)).	-35.8	hsa-miR-125b-5p	UCCCUGAGACCCUAACUUGUGA	hsa-miR-125b-2-3p	UCACAAGUCAGGCUCUUGGGAC	FALSE
122	hsa-mir-126	CGCUGGCGACGGGACAUUAUUACUUUUGGUACGCGCUGUGACACUUCAAACUCGUACCGUGAGUAAUAAUGCGCCGUCCACGGCA	.((((..(((((..(((((((((((.(((((((.....(((....)))....))))))).)))))))))))..)))))..)))).	-40.1	hsa-miR-126-5p	CAUUAUUACUUUUGGUACGCG	hsa-miR-126-3p	UCGUACCGUGAGUAAUAAUGCG	FALSE
123	hsa-mir-127	UGUGAUCACUGUCUCCAGCCUGCUGAAGCUCAGAGGGCUCUGAUUCAGAAAGAUCAUCGGAUCCGUCUGAGCUUGGCUGGUCGGAAGUCUCAUCAUC	.(((((.(((...(((.(((.(((.(((((((((.((.((((((((.....))..)))))).)).)))))))))))).))).))))))...))))).	-40.7	hsa-miR-127-5p	CUGAAGCUCAGAGGGCUCUGAU	hsa-miR-127-3p	UCGGAUCCGUCUGAGCUUGGCU	FALSE
124	hsa-mir-129-2	UGCCCUUCGCGAAUCUUUUUGCGGUCUGGGCUUGCUGUACAUAACUCAAUAGCCGGAAGCCCUUACCCCAAAAAGCAUUUGCGGAGGGCG	.((((((((((((((((((((.(((..(((((((((((..........)))))...))))))..))).))))))).))))))))))))).	-48.6	hsa-miR-129-5p	CUUUUUGCGGUCUGGGCUUGC	hsa-miR-129-2-3p	AAGCCCUUACCCCAAAAAGCAU	FALSE
125	hsa-mir-134	CAGGGUGUGUGACUGGUUGACCAGAGGGGCAUGCACUGUGUUCACCCUGUGGGCCACCUAGUCACCAACCCUC	.(((((..((((((((.((.(((.((((((((.....))))...)))).)))..)).))))))))..))))).	-35	hsa-miR-134-5p	UGUGACUGGUUGACCAGAGGGG	hsa-miR-134-3p	CCUGUGGGCCACCUAGUCACCAA	FALSE
126	hsa-mir-136	UGAGCCCUCGGAGGACUCCAUUUGUUUUGAUGAUGGAUUCUUAUGCUCCAUCAUCGUCUCAAAUGAGUCUUCAGAGGGUUCU	.((((((((.((((((((.(((((...((((((((((.........))))))))))...))))))))))))).)))))))).	-45.5	hsa-miR-136-5p	ACUCCAUUUGUUUUGAUGAUGGA	hsa-miR-136-3p	CAUCAUCGUCUCAAAUGAGUCU	FALSE
127	hsa-mir-138-1	CCCUGGCAUGGUGUGGUGGGGCAGCUGGUGUUGUGAAUCAGGCCGUUGCCAAUCAGAGAACGGCUACUUCACAACACCAGGGCCACACCACACUACAGG	.((((...((((((((((.(((..(((((((((((((...(((((((..(.....)..)))))))..))))))))))))).))).))))))))))))))	-58.9	hsa-miR-138-5p	AGCUGGUGUUGUGAAUCAGGCCG	hsa-miR-138-1-3p	GCUACUUCACAACACCAGGGCC	FALSE
128	hsa-mir-146a	CCGAUGUGUAUCCUCAGCUUUGAGAACUGAAUUCCAUGGGUUGUGUCAGUGUCAGACCUCUGAAAUUCAGUUCUUCAGCUGGGAUAUCUCUGUCAUCGU	.(((((.((((((.(((((..((((((((((((.((.(((((.((.......))))))).)).)))))))))))).)))))))))))......))))).	-39	hsa-miR-146a-5p	UGAGAACUGAAUUCCAUGGGUU	hsa-miR-146a-3p	CCUCUGAAAUUCAGUUCUUCAG	FALSE
129	hsa-mir-149	GCCGGCGCCCGAGCUCUGGCUCCGUGUCUUCACUCCCGUGCUUGUCCGAGGAGGGAGGGAGGGACGGGGGCUGUGCUGGGGCAGCUGGA	.(((((((((.(((.(.(.((((((.(((((.(((((.(.(((....))).))))))))))).)))))).).).))).)))).))))).	-56	hsa-miR-149-5p	UCUGGCUCCGUGUCUUCACUCCC	hsa-miR-149-3p	AGGGAGGGACGGGGGCUGUGC	FALSE
130	hsa-mir-150	CUCCCCAUGGCCCUGUCUCCCAACCCUUGUACCAGUGCUGGGCUCAGACCCUGGUACAGGCCUGGGGGACAGGGACCUGGGGAC	.((((((.((((((((((((((..(((.(((((((.((((....))).).))))))))))..)))))))))))).)))))))).	-57.8	hsa-miR-150-5p	UCUCCCAACCCUUGUACCAGUG	hsa-miR-150-3p	CUGGUACAGGCCUGGGGGACAG	FALSE
131	hsa-mir-154	GUGGUACUUGAAGAUAGGUUAUCCGUGUUGCCUUCGCUUUAUUUGUGACGAAUCAUACACGGUUGACCUAUUUUUCAGUACCAA	.(((((((.((((((((((((.((((((((.(.((((.......)))).)...)).)))))).)))))))))))).))))))).	-37.5	hsa-miR-154-5p	UAGGUUAUCCGUGUUGCCUUCG	hsa-miR-154-3p	AAUCAUACACGGUUGACCUAUU	FALSE
132	hsa-mir-185	AGGGGGCGAGGGAUUGGAGAGAAAGGCAGUUCCUGAUGGUCCCCUCCCCAGGGGCUGGCUUUCCUCUGGUCCUUCCCUCCCA	.(((((.((((((((((((.(((((.(((((((((..((......)).))))))))).))))))))))))))))).))))).	-51.7	hsa-miR-185-5p	UGGAGAGAAAGGCAGUUCCUGA	hsa-miR-185-3p	AGGGGCUGGCUUUCCUCUGGUC	FALSE
133	hsa-mir-186	UGCUUGUAACUUUCCAAAGAAUUCUCCUUUUGGGCUUUCUGGUUUUAUUUUAAGCCCAAAGGUGAAUUUUUUGGGAAGUUUGAGCU	.(((((.(((((((((((((((((.(((((.((((((..............))))))))))).)))))))))))))))))))))).	-41.1	hsa-miR-186-5p	CAAAGAAUUCUCCUUUUGGGCU	hsa-miR-186-3p	GCCCAAAGGUGAAUUUUUUGGG	FALSE
134	hsa-mir-188	UGCUCCCUCUCUCACAUCCCUUGCAUGGUGGAGGGUGAGCUUUCUGAAAACCCCUCCCACAUGCAGGGUUUGCAGGAUGGCGAGCC	.((((((..(((..((..(((((((((..((((((....(.....).....))))))..)))))))))..))..))).)).)))).	-38.6	hsa-miR-188-5p	CAUCCCUUGCAUGGUGGAGGG	hsa-miR-188-3p	CUCCCACAUGCAGGGUUUGCA	FALSE
135	hsa-mir-190a	UGCAGGCCUCUGUGUGAUAUGUUUGAUAUAUUAGGUUGUUAUUUAAUCCAACUAUAUAUCAAACAUAUUCCUACAGUGUCUUGCC	.(((((.(.(((((.((((((((((((((((..(((((..........)))))))))))))))))))))..))))).).))))).	-31.6	hsa-miR-190a-5p	UGAUAUGUUUGAUAUAUUAGGU	hsa-miR-190a-3p	CUAUAUAUCAAACAUAUUCCU	FALSE
136	hsa-mir-193a	CGAGGAUGGGAGCUGAGGGCUGGGUCUUUGCGGGCGAGAUGAGGGUGUCGGAUCAACUGGCCUACAAAGUCCCAGUUCUCGGCCCCCG	.......(((.(((((((((((((.(((((.((((.((.(((..........))).)).)))).))))).))))))))))))).))).	-50.2	hsa-miR-193a-5p	UGGGUCUUUGCGGGCGAGAUGA	hsa-miR-193a-3p	AACUGGCCUACAAAGUCCCAGU	FALSE
137	hsa-mir-195	AGCUUCCCUGGCUCUAGCAGCACAGAAAUAUUGGCACAGGGAAGCGAGUCUGCCAAUAUUGGCUGUGCUGCUCCAGGCAGGGUGGUG	.(((.(((((.((..((((((((((.((((((((((..((........))))))))))))..))))))))))..)).))))).))).	-46.3	hsa-miR-195-5p	UAGCAGCACAGAAAUAUUGGC	hsa-miR-195-3p	CCAAUAUUGGCUGUGCUGCUCC	FALSE
138	hsa-mir-200c	CCCUCGUCUUACCCAGCAGUGUUUGGGUGCGGUUGGGAGUCUCUAAUACUGCCGGGUAAUGAUGGAGG	.(((((((((((((.((((((((.(((.((........))))).)))))))).)))))).))).))))	-30.8	hsa-miR-200c-5p	CGUCUUACCCAGCAGUGUUUGG	hsa-miR-200c-3p	UAAUACUGCCGGGUAAUGAUGGA	FALSE
139	hsa-mir-1-1	UGGGAAACAUACUUCUUUAUAUGCCCAUAUGGACCUGCUAAGCUAUGGAAUGUAAAGAAGUAUGUAUCUCA	(((((.((((((((((((((((..((((((((.....)))...))))).)))))))))))))))).)))))	-29.1	hsa-miR-1-5p	ACAUACUUCUUUAUAUGCCCAU	hsa-miR-1-3p	UGGAAUGUAAAGAAGUAUGUAU	FALSE
140	hsa-mir-155	CUGUUAAUGCUAAUCGUGAUAGGGGUUUUUGCCUCCAACUGACUCCUACAUAUUAGCAUUAACAG	((((((((((((((.(((.((((((((.(((....)))..)))))))))))))))))))))))))	-29.5	hsa-miR-155-5p	UUAAUGCUAAUCGUGAUAGGGGU	hsa-miR-155-3p	CUCCUACAUAUUAGCAUUAACA	FALSE
141	hsa-mir-181b-2	CUGAUGGCUGCACUCAACAUUCAUUGCUGUCGGUGGGUUUGAGUCUGAAUCAACUCACUGAUCAAUGAAUGCAAACUGCGGACCAAACA	....((((((((.....(((((((((..(((((((((((.((.......)))))))))))))))))))))).....))))).)))....	-34.7	hsa-miR-181b-5p	AACAUUCAUUGCUGUCGGUGGGU	hsa-miR-181b-2-3p	CUCACUGAUCAAUGAAUGCA	FALSE
142	hsa-mir-128-2	UGUGCAGUGGGAAGGGGGGCCGAUACACUGUACGAGAGUGAGUAGCAGGUCUCACAGUGAACCGGUCUCUUUCCCUACUGUGUC	...((((((((.((((((((((...((((((..((((.(........).))))))))))...)))))))))).))))))))...	-39.3	hsa-miR-128-2-5p	GGGGGCCGAUACACUGUACGAGA	hsa-miR-128-3p	UCACAGUGAACCGGUCUCUUU	FALSE
143	hsa-mir-194-2	UGGUUCCCGCCCCCUGUAACAGCAACUCCAUGUGGAAGUGCCCACUGGUUCCAGUGGGGCUGCUGUUAUCUGGGGCGAGGGCCAG	((((((.((((((..(((((((((.((((((.((((...(((....))))))))))))).)))))))))..)))))).)))))).	-49.6	hsa-miR-194-5p	UGUAACAGCAACUCCAUGUGGA	hsa-miR-194-3p	CCAGUGGGGCUGCUGUUAUCUG	FALSE
144	hsa-mir-106b	CCUGCCGGGGCUAAAGUGCUGACAGUGCAGAUAGUGGUCCUCUCCGUGCUACCGCACUGUGGGUACUUGCUGCUCCAGCAGG	(((((.(((((..(((((((.(((((((.(.((((((......))..))))).))))))).)))))))...))))).)))))	-44.4	hsa-miR-106b-5p	UAAAGUGCUGACAGUGCAGAU	hsa-miR-106b-3p	CCGCACUGUGGGUACUUGCUGC	FALSE
145	hsa-mir-29c	AUCUCUUACACAGGCUGACCGAUUUCUCCUGGUGUUCAGAGUCUGUUUUUGUCUAGCACCAUUUGAAAUCGGUUAUGAUGUAGGGGGA	..((((((((((...(((((((((((...(((((((.(((...........))))))))))...))))))))))))).))))))))..	-34.8	hsa-miR-29c-5p	UGACCGAUUUCUCCUGGUGUUC	hsa-miR-29c-3p	UAGCACCAUUUGAAAUCGGUUA	FALSE
146	hsa-mir-30c-1	ACCAUGCUGUAGUGUGUGUAAACAUCCUACACUCUCAGCUGUGAGCUCAAGGUGGCUGGGAGAGGGUUGUUUACUCCUUCUGCCAUGGA	.(((((..((((...(.(((((((.(((...(((((((((....(((...)))))))))))).))).))))))).)...))))))))).	-34.3	hsa-miR-30c-5p	UGUAAACAUCCUACACUCUCAGC	hsa-miR-30c-1-3p	CUGGGAGAGGGUUGUUUACUCC	FALSE
147	hsa-mir-200a	CCGGGCCCCUGUGAGCAUCUUACCGGACAGUGCUGGAUUUCCCAGCUUGACUCUAACACUGUCUGGUAACGAUGUUCAAAGGUGACCCGC	.(((((.(((.(((((((((((((((((((((((((.....)))))...........)))))))))))).)))))))).))).).)))).	-47.1	hsa-miR-200a-5p	CAUCUUACCGGACAGUGCUGGA	hsa-miR-200a-3p	UAACACUGUCUGGUAACGAUGU	FALSE
148	hsa-mir-302a	CCACCACUUAAACGUGGAUGUACUUGCUUUGAAACUAAAGAAGUAAGUGCUUCCAUGUUUUGGUGAUGG	(((.((((.(((((((((.(((((((((((.........))))))))))).))))))))).)))).)))	-33.5	hsa-miR-302a-5p	ACUUAAACGUGGAUGUACUUGCU	hsa-miR-302a-3p	UAAGUGCUUCCAUGUUUUGGUGA	FALSE
149	hsa-mir-219a-2	ACUCAGGGGCUUCGCCACUGAUUGUCCAAACGCAAUUCUUGUACGAGUCUGCGGCCAACCGAGAAUUGUGGCUGGACAUCUGUGGCUGAGCUCCGGG	.(((.(((((((.(((((.(((.(((((..(((((((((((...(.(((...))))...)))))))))))..)))))))).))))).))))))))))	-49.8	hsa-miR-219a-5p	UGAUUGUCCAAACGCAAUUCU	hsa-miR-219a-2-3p	AGAAUUGUGGCUGGACAUCUGU	FALSE
150	hsa-mir-34b	GUGCUCGGUUUGUAGGCAGUGUCAUUAGCUGAUUGUACUGUGGUGGUUACAAUCACUAACUCCACUGCCAUCAAAACAAGGCAC	(((((..((((...(((((((...((((.((((((((((.....)).))))))))))))...)))))))....))))..)))))	-32.8	hsa-miR-34b-5p	UAGGCAGUGUCAUUAGCUGAUUG	hsa-miR-34b-3p	CAAUCACUAACUCCACUGCCAU	FALSE
151	hsa-mir-34c	AGUCUAGUUACUAGGCAGUGUAGUUAGCUGAUUGCUAAUAGUACCAAUCACUAACCACACGGCCAGGUAAAAAGAUU	.((((..(((((.(((.((((.(((((.((((((.((....)).))))))))))).)))).))).)))))..)))).	-28	hsa-miR-34c-5p	AGGCAGUGUAGUUAGCUGAUUGC	hsa-miR-34c-3p	AAUCACUAACCACACGGCCAGG	FALSE
152	hsa-mir-299	AAGAAAUGGUUUACCGUCCCACAUACAUUUUGAAUAUGUAUGUGGGAUGGUAAACCGCUUCUU	(((((.((((((((((((((((((((((.......)))))))))))))))))))))).)))))	-40.3	hsa-miR-299-5p	UGGUUUACCGUCCCACAUACAU	hsa-miR-299-3p	UAUGUGGGAUGGUAAACCGCUU	FALSE
153	hsa-mir-301a	ACUGCUAACGAAUGCUCUGACUUUAUUGCACUACUGUACUUUACAGCUAGCAGUGCAAUAGUAUUGUCAAAGCAUCUGAAAGCAGG	.(((((..((.(((((.((((.((((((((((.((((........)).)).))))))))))....)))).))))).))..))))).	-30.2	hsa-miR-301a-5p	GCUCUGACUUUAUUGCACUACU	hsa-miR-301a-3p	CAGUGCAAUAGUAUUGUCAAAGC	FALSE
154	hsa-mir-99b	GGCACCCACCCGUAGAACCGACCUUGCGGGGCCUUCGCCGCACACAAGCUCGUGUCUGUGGGUCCGUGUC	(((((..(((((((((..(((.((((.(.(((....))).)...)))).)))..)))))))))..)))))	-29.4	hsa-miR-99b-5p	CACCCGUAGAACCGACCUUGCG	hsa-miR-99b-3p	CAAGCUCGUGUCUGUGGGUCCG	FALSE
155	hsa-mir-296	AGGACCCUUCCAGAGGGCCCCCCCUCAAUCCUGUUGUGCCUAAUUCAGAGGGUUGGGUGGAGGCUCUCCUGAAGGGCUCU	.(((((((((..(((((((.((.(((((((((.(((.........)))))))))))).)).)))))))..)))))).)))	-41	hsa-miR-296-5p	AGGGCCCCCCCUCAAUCCUGU	hsa-miR-296-3p	GAGGGUUGGGUGGAGGCUCUCC	FALSE
156	hsa-mir-130b	GGCCUGCCCGACACUCUUUCCCUGUUGCACUACUAUAGGCCGCUGGGAAGCAGUGCAAUGAUGAAAGGGCAUCGGUCAGGUC	((((((.((((..(((((((..(((((((((.((.(((....)))...)).)))))))))..)))))))..)))).))))))	-35.8	hsa-miR-130b-5p	ACUCUUUCCCUGUUGCACUAC	hsa-miR-130b-3p	CAGUGCAAUGAUGAAAGGGCAU	FALSE
157	hsa-mir-30e	GGGCAGUCUUUGCUACUGUAAACAUCCUUGACUGGAAGCUGUAAGGUGUUCAGAGGAGCUUUCAGUCGGAUGUUUACAGCGGCAGGCUGCCA	.((((((((..(((.((((((((((((..(((((((((((.(...(....)...).))))))))))))))))))))))).))))))))))).	-52.1	hsa-miR-30e-5p	UGUAAACAUCCUUGACUGGAAG	hsa-miR-30e-3p	CUUUCAGUCGGAUGUUUACAGC	FALSE
158	hsa-mir-26a-2	GGCUGUGGCUGGAUUCAAGUAAUCCAGGAUAGGCUGUUUCCAUCUGUGAGGCCUAUUCUUGAUUACUUGUUUCUGGAGGCAGCU	((((((..(((((..(((((((((.((((((((((..............)))))))))).)))))))))..)))))..))))))	-41.3	hsa-miR-26a-5p	UUCAAGUAAUCCAGGAUAGGCU	hsa-miR-26a-2-3p	CCUAUUCUUGAUUACUUGUUUC	FALSE
159	hsa-mir-361	GGAGCUUAUCAGAAUCUCCAGGGGUACUUUAUAAUUUCAAAAAGUCCCCCAGGUGUGAUUCUGAUUUGCUUC	(((((..(((((((((.((.((((.(((((..........))))).)))).))...)))))))))..)))))	-31.4	hsa-miR-361-5p	UUAUCAGAAUCUCCAGGGGUAC	hsa-miR-361-3p	UCCCCCAGGUGUGAUUCUGAUUU	FALSE
160	hsa-mir-362	CUUGAAUCCUUGGAACCUAGGUGUGAGUGCUAUUUCAGUGCAACACACCUAUUCAAGGAUUCAAA	.(((((((((((((...((((((((.(((((.....)))))..))))))))))))))))))))).	-31.5	hsa-miR-362-5p	AAUCCUUGGAACCUAGGUGUGAGU	hsa-miR-362-3p	AACACACCUAUUCAAGGAUUCA	FALSE
161	hsa-mir-363	UGUUGUCGGGUGGAUCACGAUGCAAUUUUGAUGAGUAUCAUAGGAGAAAAAUUGCACGGUAUCCAUCUGUAAACC	.(((..(((((((((..((.(((((((((..................)))))))))))..)))))))))..))).	-26.2	hsa-miR-363-5p	CGGGUGGAUCACGAUGCAAUUU	hsa-miR-363-3p	AAUUGCACGGUAUCCAUCUGUA	FALSE
162	hsa-mir-365a	ACCGCAGGGAAAAUGAGGGACUUUUGGGGGCAGAUGUGUUUCCAUUCCACUAUCAUAAUGCCCCUAAAAAUCCUUAUUGCUCUUGCA	...((((((..((((((((..(((((((((((((((((.........))).)))....))))))))))).))))))))..)))))).	-34.5	hsa-miR-365a-5p	AGGGACUUUUGGGGGCAGAUGUG	hsa-miR-365a-3p	UAAUGCCCCUAAAAAUCCUUAU	FALSE
163	hsa-mir-365b	AGAGUGUUCAAGGACAGCAAGAAAAAUGAGGGACUUUCAGGGGCAGCUGUGUUUUCUGACUCAGUCAUAAUGCCCCUAAAAAUCCUUAUUGUUCUUGCAGUGUGCAUCGGG	...........(.((((((((((.((((((((..(((.(((((((((((.(((....))).)))).....))))))).))).)))))))).)))))))..))).)......	-39.3	hsa-miR-365b-5p	AGGGACUUUCAGGGGCAGCUGU	hsa-miR-365b-3p	UAAUGCCCCUAAAAAUCCUUAU	FALSE
164	hsa-mir-302b	GCUCCCUUCAACUUUAACAUGGAAGUGCUUUCUGUGACUUUAAAAGUAAGUGCUUCCAUGUUUUAGUAGGAGU	.....((((.(((..(((((((((((((((.((...........)).)))))))))))))))..))).)))).	-28.5	hsa-miR-302b-5p	ACUUUAACAUGGAAGUGCUUUC	hsa-miR-302b-3p	UAAGUGCUUCCAUGUUUUAGUAG	FALSE
165	hsa-mir-302c	CCUUUGCUUUAACAUGGGGGUACCUGCUGUGUGAAACAAAAGUAAGUGCUUCCAUGUUUCAGUGGAGG	((((((((..(((((((((((((.((((.(((...)))..)))).)))))))))))))..))))))))	-31.3	hsa-miR-302c-5p	UUUAACAUGGGGGUACCUGCUG	hsa-miR-302c-3p	UAAGUGCUUCCAUGUUUCAGUGG	FALSE
166	hsa-mir-302d	CCUCUACUUUAACAUGGAGGCACUUGCUGUGACAUGACAAAAAUAAGUGCUUCCAUGUUUGAGUGUGG	((..(((((.((((((((((((((((.(((......)))....)))))))))))))))).))))).))	-29.5	hsa-miR-302d-5p	ACUUUAACAUGGAGGCACUUGC	hsa-miR-302d-3p	UAAGUGCUUCCAUGUUUGAGUGU	FALSE
167	hsa-mir-367	CCAUUACUGUUGCUAAUAUGCAACUCUGUUGAAUAUAAAUUGGAAUUGCACUUUAGCAAUGGUGAUGG	((((((((((((((((..(((((.((((.(........).)))).)))))..))))))))))))))))	-29.1	hsa-miR-367-5p	ACUGUUGCUAAUAUGCAACUCU	hsa-miR-367-3p	AAUUGCACUUUAGCAAUGGUGA	FALSE
168	hsa-mir-376c	AAAAGGUGGAUAUUCCUUCUAUGUUUAUGUUAUUUAUGGUUAAACAUAGAGGAAAUUCCACGUUUU	((((.(((((..(((((.(((((((((.............))))))))))))))..))))).))))	-24.9	hsa-miR-376c-5p	GGUGGAUAUUCCUUCUAUGUU	hsa-miR-376c-3p	AACAUAGAGGAAAUUCCACGU	FALSE
169	hsa-mir-369	UUGAAGGGAGAUCGACCGUGUUAUAUUCGCUUUAUUGACUUCGAAUAAUACAUGGUUGAUCUUUUCUCAG	.(((.((((((((((((((((..((((((............))))))..)))))))))))))))).))).	-28.1	hsa-miR-369-5p	AGAUCGACCGUGUUAUAUUCGC	hsa-miR-369-3p	AAUAAUACAUGGUUGAUCUUU	FALSE
170	hsa-mir-370	AGACAGAGAAGCCAGGUCACGUCUCUGCAGUUACACAGCUCACGAGUGCCUGCUGGGGUGGAACCUGGUCUGUCU	((((((....(((((((..((((((.((((...(((.........))).)))).))))))..)))))))))))))	-31.6	hsa-miR-370-5p	CAGGUCACGUCUCUGCAGUUAC	hsa-miR-370-3p	GCCUGCUGGGGUGGAACCUGGU	FALSE
171	hsa-mir-371a	GUGGCACUCAAACUGUGGGGGCACUUUCUGCUCUCUGGUGAAAGUGCCGCCAUCUUUUGAGUGUUAC	((((((((((((..((((.(((((((((.(((....)))))))))))).))))..))))))))))))	-39.2	hsa-miR-371a-5p	ACUCAAACUGUGGGGGCACU	hsa-miR-371a-3p	AAGUGCCGCCAUCUUUUGAGUGU	FALSE
172	hsa-mir-372	GUGGGCCUCAAAUGUGGAGCACUAUUCUGAUGUCCAAGUGGAAAGUGCUGCGACAUUUGAGCGUCAC	...((((((((((((.(((((((.((((..(.....)..)))))))))).).))))))))).)))..	-27.4	hsa-miR-372-5p	CCUCAAAUGUGGAGCACUAUUCU	hsa-miR-372-3p	AAAGUGCUGCGACAUUUGAGCGU	FALSE
173	hsa-mir-373	GGGAUACUCAAAAUGGGGGCGCUUUCCUUUUUGUCUGUACUGGGAAGUGCUUCGAUUUUGGGGUGUCCC	((((((((((((((.((((((((((((..............)))))))))))).))))).)))))))))	-36.4	hsa-miR-373-5p	ACUCAAAAUGGGGGCGCUUUCC	hsa-miR-373-3p	GAAGUGCUUCGAUUUUGGGGUGU	FALSE
174	hsa-mir-374a	UACAUCGGCCAUUAUAAUACAACCUGAUAAGUGUUAUAGCACUUAUCAGAUUGUAUUGUAAUUGUCUGUGUA	(((((.(((.((((((((((((.(((((((((((....))))))))))).)))))))))))).))).)))))	-34.5	hsa-miR-374a-5p	UUAUAAUACAACCUGAUAAGUG	hsa-miR-374a-3p	CUUAUCAGAUUGUAUUGUAAUU	FALSE
175	hsa-mir-376a-1	UAAAAGGUAGAUUCUCCUUCUAUGAGUACAUUAUUUAUGAUUAAUCAUAGAGGAAAAUCCACGUUUUC	.((((.((.((((.((((.((((((...(((.....))).....)))))))))).)))).)).)))).	-18.2	hsa-miR-376a-5p	GUAGAUUCUCCUUCUAUGAGUA	hsa-miR-376a-3p	AUCAUAGAGGAAAAUCCACGU	FALSE
176	hsa-mir-377	UUGAGCAGAGGUUGCCCUUGGUGAAUUCGCUUUAUUUAUGUUGAAUCACACAAAGGCAACUUUUGUUUG	..((((((((((((((.(((((((.(((((.........).)))))))).))).)))))))))))))).	-27.7	hsa-miR-377-5p	AGAGGUUGCCCUUGGUGAAUUC	hsa-miR-377-3p	AUCACACAAAGGCAACUUUUGU	FALSE
177	hsa-mir-378a	AGGGCUCCUGACUCCAGGUCCUGUGUGUUACCUAGAAAUAGCACUGGACUUGGAGUCAGAAGGCCU	(((.((.((((((((((((((.((((..(........)..)))).)))))))))))))).)).)))	-38.5	hsa-miR-378a-5p	CUCCUGACUCCAGGUCCUGUGU	hsa-miR-378a-3p	ACUGGACUUGGAGUCAGAAGGC	FALSE
178	hsa-mir-379	AGAGAUGGUAGACUAUGGAACGUAGGCGUUAUGAUUUCUGACCUAUGUAACAUGGUCCACUAACUCU	((((.((((.(((((((..(((((((((..........)).)))))))..))))))).)))).))))	-26.3	hsa-miR-379-5p	UGGUAGACUAUGGAACGUAGG	hsa-miR-379-3p	UAUGUAACAUGGUCCACUAACU	FALSE
179	hsa-mir-380	AAGAUGGUUGACCAUAGAACAUGCGCUAUCUCUGUGUCGUAUGUAAUAUGGUCCACAUCUU	((((((...(((((((..(((((((.(((....))).)))))))..)))))))..))))))	-24.5	hsa-miR-380-5p	UGGUUGACCAUAGAACAUGCGC	hsa-miR-380-3p	UAUGUAAUAUGGUCCACAUCUU	FALSE
180	hsa-mir-381	UACUUAAAGCGAGGUUGCCCUUUGUAUAUUCGGUUUAUUGACAUGGAAUAUACAAGGGCAAGCUCUCUGUGAGUA	((((((.((.(((.((((((((.((((((((.((........)).)))))))))))))))).))).)).))))))	-35.5	hsa-miR-381-5p	AGCGAGGUUGCCCUUUGUAUAU	hsa-miR-381-3p	UAUACAAGGGCAAGCUCUCUGU	FALSE
181	hsa-mir-382	UACUUGAAGAGAAGUUGUUCGUGGUGGAUUCGCUUUACUUAUGACGAAUCAUUCACGGACAACACUUUUUUCAGUA	((((.(((((((.(((((((((((..(((((((.........).))))))..)))))))))))..)))))))))))	-29.1	hsa-miR-382-5p	GAAGUUGUUCGUGGUGGAUUCG	hsa-miR-382-3p	AAUCAUUCACGGACAACACUU	FALSE
182	hsa-mir-383	CUCCUCAGAUCAGAAGGUGAUUGUGGCUUUGGGUGGAUAUUAAUCAGCCACAGCACUGCCUGGUCAGAAAGAG	(((.((.((((((..((((.((((((((...(((........)))))))))))))))..)))))).))..)))	-28.1	hsa-miR-383-5p	AGAUCAGAAGGUGAUUGUGGCU	hsa-miR-383-3p	ACAGCACUGCCUGGUCAGA	FALSE
183	hsa-mir-340	UUGUACCUGGUGUGAUUAUAAAGCAAUGAGACUGAUUGUCAUAUGUCGUUUGUGGGAUCCGUCUCAGUUACUUUAUAGCCAUACCUGGUAUCUUA	..(((((.((((((.((((((((...((((((.((((.(((((.......))))))))).))))))....)))))))).)))))).)))))....	-35.8	hsa-miR-340-5p	UUAUAAAGCAAUGAGACUGAUU	hsa-miR-340-3p	UCCGUCUCAGUUACUUUAUAGC	FALSE
184	hsa-mir-330	CUUUGGCGAUCACUGCCUCUCUGGGCCUGUGUCUUAGGCUCUGCAAGAUCAACCGAGCAAAGCACACGGCCUGCAGAGAGGCAGCGCUCUGCCC	....(((((.(.(((((((((((((((((((.(((..((((.............)))).))))))).))))..))))))))))).).)).))).	-46.9	hsa-miR-330-5p	UCUCUGGGCCUGUGUCUUAGGC	hsa-miR-330-3p	GCAAAGCACACGGCCUGCAGAGA	FALSE
185	hsa-mir-328	UGGAGUGGGGGGGCAGGAGGGGCUCAGGGAGAAAGUGCAUACAGCCCCUGGCCCUCUCUGCCCUUCCGUCCCCUG	.(((.((((((((((((.(((((.(((((.......((.....)))))))))))).)))))))))))))))....	-43.7	hsa-miR-328-5p	GGGGGGGCAGGAGGGGCUCAGGG	hsa-miR-328-3p	CUGGCCCUCUCUGCCCUUCCGU	FALSE
186	hsa-mir-342	GAAACUGGGCUCAAGGUGAGGGGUGCUAUCUGUGAUUGAGGGACAUGGUUAAUGGAAUUGUCUCACACAGAAAUCGCACCCGUCACCUUGGCCUACUUA	.....(((((.((((((((.((((((..((((((..(((((.((((.....)))....).)))))))))))....)))))).)))))))))))))....	-47.7	hsa-miR-342-5p	AGGGGUGCUAUCUGUGAUUGA	hsa-miR-342-3p	UCUCACACAGAAAUCGCACCCGU	FALSE
187	hsa-mir-337	GUAGUCAGUAGUUGGGGGGUGGGAACGGCUUCAUACAGGAGUUGAUGCACAGUUAUCCAGCUCCUAUAUGAUGCCUUUCUUCAUCCCCUUCAA	.............((((((((((((.(((.(((((.(((((((((((......))).)))))))).))))).))).))).)))))))))....	-40.4	hsa-miR-337-5p	GAACGGCUUCAUACAGGAGUU	hsa-miR-337-3p	CUCCUAUAUGAUGCCUUUCUUC	FALSE
188	hsa-mir-323a	UUGGUACUUGGAGAGAGGUGGUCCGUGGCGCGUUCGCUUUAUUUAUGGCGCACAUUACACGGUCGACCUCUUUGCAGUAUCUAAUC	..((((((.(.((((((((.(.(((((..(.((.((((........)))).)).)..))))).).)))))))).))))))).....	-38.5	hsa-miR-323a-5p	AGGUGGUCCGUGGCGCGUUCGC	hsa-miR-323a-3p	CACAUUACACGGUCGACCUCU	FALSE
189	hsa-mir-151a	UUUCCUGCCCUCGAGGAGCUCACAGUCUAGUAUGUCUCAUCCCCUACUAGACUGAAGCUCCUUGAGGACAGGGAUGGUCAUACUCACCUC	.((((((.((((((((((((..((((((((((.(........).)))))))))).)))))))))))).)))))).(((.......)))..	-45.9	hsa-miR-151a-5p	UCGAGGAGCUCACAGUCUAGU	hsa-miR-151a-3p	CUAGACUGAAGCUCCUUGAGG	FALSE
190	hsa-mir-135b	CACUCUGCUGUGGCCUAUGGCUUUUCAUUCCUAUGUGAUUGCUGUCCCAAACUCAUGUAGGGCUAAAAGCCAUGGGCUACAGUGAGGGGCGAGCUCC	..(((((((((((((((((((((((...(((((((((((((......)))..))))))))))..))))))))))))))))))).)))).........	-46.7	hsa-miR-135b-5p	UAUGGCUUUUCAUUCCUAUGUGA	hsa-miR-135b-3p	AUGUAGGGCUAAAAGCCAUGGG	FALSE
191	hsa-mir-148b	CAAGCACGAUUAGCAUUUGAGGUGAAGUUCUGUUAUACACUCAGGCUGUGGCUCUCUGAAAGUCAGUGCAUCACAGAACUUUGUCUCGAAAGCUUUCUA	.......((..(((.((((((((((((((((((.((.((((..((((.............)))))))).)).)))))))))))))))))).))).))..	-31.2	hsa-miR-148b-5p	AAGUUCUGUUAUACACUCAGGC	hsa-miR-148b-3p	UCAGUGCAUCACAGAACUUUGU	FALSE
192	hsa-mir-331	GAGUUUGGUUUUGUUUGGGUUUGUUCUAGGUAUGGUCCCAGGGAUCCCAGAUCAAACCAGGCCCCUGGGCCUAUCCUAGAACCAACCUAAGCUC	............(((((((((.((((((((.((((.(((((((...((...........)).))))))).)))))))))))).)))))))))..	-43.4	hsa-miR-331-5p	CUAGGUAUGGUCCCAGGGAUCC	hsa-miR-331-3p	GCCCCUGGGCCUAUCCUAGAA	FALSE
193	hsa-mir-324	CUGACUAUGCCUCCCCGCAUCCCCUAGGGCAUUGGUGUAAAGCUGGAGACCCACUGCCCCAGGUGCUGCUGGGGGUUGUAGUC	..(((((((.(((((.(((.(.(((.(((((.(((.((..........))))).))))).))).).))).))))).)))))))	-36.8	hsa-miR-324-5p	CGCAUCCCCUAGGGCAUUGGUGU	hsa-miR-324-3p	ACUGCCCCAGGUGCUGCUGG	FALSE
194	hsa-mir-338	UCUCCAACAAUAUCCUGGUGCUGAGUGAUGACUCAGGCGACUCCAGCAUCAGUGAUUUUGUUGAAGA	(((.((((((.(((((((((((((((.............))).))))))))).))).)))))).)))	-26.9	hsa-miR-338-5p	AACAAUAUCCUGGUGCUGAGUG	hsa-miR-338-3p	UCCAGCAUCAGUGAUUUUGUUG	FALSE
195	hsa-mir-339	CGGGGCGGCCGCUCUCCCUGUCCUCCAGGAGCUCACGUGUGCCUGCCUGUGAGCGCCUCGACGACAGAGCCGGCGCCUGCCCCAGUGUCUGCGC	.(((((((.((((..(.(((((.((.(((.(((((((.((....)).))))))).))).)).))))).)..)))).)))))))...........	-47.4	hsa-miR-339-5p	UCCCUGUCCUCCAGGAGCUCACG	hsa-miR-339-3p	UGAGCGCCUCGACGACAGAGCCG	FALSE
196	hsa-mir-335	UGUUUUGAGCGGGGGUCAAGAGCAAUAACGAAAAAUGUUUGUCAUAAACCGUUUUUCAUUAUUGCUCCUGACCUCCUCUCAUUUGCUAUAUUCA	.....((((.((((((((.(((((((((.((((((((.((......)).)))))))).))))))))).)))))))).)))).............	-40.2	hsa-miR-335-5p	UCAAGAGCAAUAACGAAAAAUGU	hsa-miR-335-3p	UUUUUCAUUAUUGCUCCUGACC	FALSE
197	hsa-mir-345	ACCCAAACCCUAGGUCUGCUGACUCCUAGUCCAGGGCUCGUGAUGGCUGGUGGGCCCUGAACGAGGGGUCUGGAGGCCUGGGUUUGAAUAUCGACAGC	...(((((((.((((((.(.(((((((.((.((((((((((........)))))))))).)).))))))).).)))))))))))))............	-51.9	hsa-miR-345-5p	GCUGACUCCUAGUCCAGGGCUC	hsa-miR-345-3p	GCCCUGAACGAGGGGUCUGGAG	FALSE
198	hsa-mir-196b	ACUGGUCGGUGAUUUAGGUAGUUUCCUGUUGUUGGGAUCCACCUUUCUCUCGACAGCACGACACUGCCUUCAUUACUUCAGUUG	(((((..((((((..(((((((.((.(((((((((((..........))))))))))).)).)))))))..)))))))))))..	-34	hsa-miR-196b-5p	UAGGUAGUUUCCUGUUGUUGGG	hsa-miR-196b-3p	UCGACAGCACGACACUGCCUUC	FALSE
199	hsa-mir-423	AUAAAGGAAGUUAGGCUGAGGGGCAGAGAGCGAGACUUUUCUAUUUUCCAAAAGCUCGGUCUGAGGCCCCUCAGUCUUGCUUCCUAACCCGCGC	....(((((((.((((((((((((..(((.((((.(((((.........))))))))).)))...)))))))))))).))))))).........	-48.8	hsa-miR-423-5p	UGAGGGGCAGAGAGCGAGACUUU	hsa-miR-423-3p	AGCUCGGUCUGAGGCCCCUCAGU	FALSE
200	hsa-mir-424	CGAGGGGAUACAGCAGCAAUUCAUGUUUUGAAGUGUUCUAAAUGGUUCAAAACGUGAGGCGCUGCUAUACCCCCUCGUGGGGAAGGUAGAAGGUGGGG	(((((((.((.((((((..(((((((((((((.((((...)))).)))))))))))))..)))))).)).))))))).....................	-41.8	hsa-miR-424-5p	CAGCAGCAAUUCAUGUUUUGAA	hsa-miR-424-3p	CAAAACGUGAGGCGCUGCUAU	FALSE
201	hsa-mir-425	GAAAGCGCUUUGGAAUGACACGAUCACUCCCGUUGAGUGGGCACCCGAGAAGCCAUCGGGAAUGUCGUGUCCGCCCAGUGCUCUUUC	(((((.((.((((...(((((((.((.(((((....((((............))))))))).)))))))))...)))).)).)))))	-34.5	hsa-miR-425-5p	AAUGACACGAUCACUCCCGUUGA	hsa-miR-425-3p	AUCGGGAAUGUCGUGUCCGCCC	FALSE
202	hsa-mir-18b	UGUGUUAAGGUGCAUCUAGUGCAGUUAGUGAAGCAGCUUAGAAUCUACUGCCCUAAAUGCCCCUUCUGGCA	(((...((((.((((.(((.(((((.((................))))))).))).)))).))))...)))	-18.9	hsa-miR-18b-5p	UAAGGUGCAUCUAGUGCAGUUAG	hsa-miR-18b-3p	UGCCCUAAAUGCCCCUUCUGGC	FALSE
203	hsa-mir-20b	AGUACCAAAGUGCUCAUAGUGCAGGUAGUUUUGGCAUGACUCUACUGUAGUAUGGGCACUUCCAGUACU	(((((..(((((((((((.(((((..((((.......))))...))))).)))))))))))...)))))	-29.6	hsa-miR-20b-5p	CAAAGUGCUCAUAGUGCAGGUAG	hsa-miR-20b-3p	ACUGUAGUAUGGGCACUUCCAG	FALSE
204	hsa-mir-450a-1	AAACGAUACUAAACUGUUUUUGCGAUGUGUUCCUAAUAUGCACUAUAAAUAUAUUGGGAACAUUUUGCAUGUAUAGUUUUGUAUCAAUAUA	....(((((.(((((((...(((((.((((((((((((((.........)))))))))))))).)))))...))))))).)))))......	-34.7	hsa-miR-450a-5p	UUUUGCGAUGUGUUCCUAAUAU	hsa-miR-450a-1-3p	AUUGGGAACAUUUUGCAUGUAU	FALSE
205	hsa-mir-431	UCCUGCUUGUCCUGCGAGGUGUCUUGCAGGCCGUCAUGCAGGCCACACUGACGGUAACGUUGCAGGUCGUCUUGCAGGGCUUCUCGCAAGACGACAUCCUCAUCACCAACGACG	...((.(((((.(((((((.((((((((((.((.(.((((((((........)))....))))).).)).)))))))))).))))))).)))))))..................	-43.4	hsa-miR-431-5p	UGUCUUGCAGGCCGUCAUGCA	hsa-miR-431-3p	CAGGUCGUCUUGCAGGGCUUCU	FALSE
206	hsa-mir-433	CCGGGGAGAAGUACGGUGAGCCUGUCAUUAUUCAGAGAGGCUAGAUCCUCUGUGUUGAGAAGGAUCAUGAUGGGCUCCUCGGUGUUCUCCAGG	((..((((((...(((.(((((((((((.(((((.(((((......))))).))........))).))))))))))).)))...)))))).))	-38.4	hsa-miR-433-5p	UACGGUGAGCCUGUCAUUAUUC	hsa-miR-433-3p	AUCAUGAUGGGCUCCUCGGUGU	FALSE
207	hsa-mir-329-1	GGUACCUGAAGAGAGGUUUUCUGGGUUUCUGUUUCUUUAAUGAGGACGAAACACACCUGGUUAACCUCUUUUCCAGUAUC	(((((..(((((((((((..((((((...((((((.((......)).)))))).))))))..)))))))))))..)))))	-32.6	hsa-miR-329-5p	GAGGUUUUCUGGGUUUCUGUUUC	hsa-miR-329-3p	AACACACCUGGUUAACCUCUUU	FALSE
208	hsa-mir-329-2	GUGGUACCUGAAGAGAGGUUUUCUGGGUUUCUGUUUCUUUAUUGAGGACGAAACACACCUGGUUAACCUCUUUUCCAGUAUCAA	.((((((..(((((((((((..((((((...((((((.((......)).)))))).))))))..)))))))))))..)))))).	-35	hsa-miR-329-5p	GAGGUUUUCUGGGUUUCUGUUUC	hsa-miR-329-3p	AACACACCUGGUUAACCUCUUU	FALSE
209	hsa-mir-452	GCUAAGCACUUACAACUGUUUGCAGAGGAAACUGAGACUUUGUAACUAUGUCUCAGUCUCAUCUGCAAAGAAGUAAGUGCUUUGC	((.((((((((((...(.((((((((.((.((((((((...........)))))))).)).)))))))).).)))))))))).))	-41.3	hsa-miR-452-5p	AACUGUUUGCAGAGGAAACUGA	hsa-miR-452-3p	CUCAUCUGCAAAGAAGUAAGUG	FALSE
210	hsa-mir-409	UGGUACUCGGGGAGAGGUUACCCGAGCAACUUUGCAUCUGGACGACGAAUGUUGCUCGGUGAACCCCUUUUCGGUAUCA	((((((.(((((((.((((..((((((((((((((........).)))).)))))))))..)))).)))))))))))))	-36.7	hsa-miR-409-5p	AGGUUACCCGAGCAACUUUGCAU	hsa-miR-409-3p	GAAUGUUGCUCGGUGAACCCCU	FALSE
211	hsa-mir-412	CUGGGGUACGGGGAUGGAUGGUCGACCAGUUGGAAAGUAAUUGUUUCUAAUGUACUUCACCUGGUCCACUAGCCGUCCGUAUCCGCUGCAG	...((((((..((((((.((((.((((((.(((..((((((((....)))).))))))).)))))).)))).)))))))))))).......	-34.3	hsa-miR-412-5p	UGGUCGACCAGUUGGAAAGUAAU	hsa-miR-412-3p	ACUUCACCUGGUCCACUAGCCGU	FALSE
212	hsa-mir-410	GGUACCUGAGAAGAGGUUGUCUGUGAUGAGUUCGCUUUUAUUAAUGACGAAUAUAACACAGAUGGCCUGUUUUCAGUACC	(((((.((((((.((((((((((((.((.((((((..........).))))).)).)))))))))))).)))))))))))	-35.9	hsa-miR-410-5p	AGGUUGUCUGUGAUGAGUUCG	hsa-miR-410-3p	AAUAUAACACAGAUGGCCUGU	FALSE
213	hsa-mir-376b	CAGUCCUUCUUUGGUAUUUAAAACGUGGAUAUUCCUUCUAUGUUUACGUGAUUCCUGGUUAAUCAUAGAGGAAAAUCCAUGUUUUCAGUAUCAAAUGCUG	((((.....(((((((((.(((((((((((.(((((.(((((...((..........))....)))))))))).))))))))))).))))))))).))))	-33.6	hsa-miR-376b-5p	CGUGGAUAUUCCUUCUAUGUUU	hsa-miR-376b-3p	AUCAUAGAGGAAAAUCCAUGUU	FALSE
214	hsa-mir-483	GAGGGGGAAGACGGGAGGAAAGAAGGGAGUGGUUCCAUCACGCCUCCUCACUCCUCUCCUCCCGUCUUCUCCUCUC	(((((((((((((((((((.((.((.(((.(((........)))..))).)).)).))))))))))))).))))))	-44.1	hsa-miR-483-5p	AAGACGGGAGGAAAGAAGGGAG	hsa-miR-483-3p	UCACUCCUCUCCUCCCGUCUU	FALSE
215	hsa-mir-485	ACUUGGAGAGAGGCUGGCCGUGAUGAAUUCGAUUCAUCAAAGCGAGUCAUACACGGCUCUCCUCUCUUUUAGU	(((.(((((((((..(((((((((((.((((...........)))))))).)))))))..))))))))).)))	-33.6	hsa-miR-485-5p	AGAGGCUGGCCGUGAUGAAUUC	hsa-miR-485-3p	GUCAUACACGGCUCUCCUCUCU	FALSE
216	hsa-mir-486-1	GCAUCCUGUACUGAGCUGCCCCGAGGCCCUUCAUGCUGCCCAGCUCGGGGCAGCUCAGUACAGGAUAC	..(((((((((((((((((((((((..................)))))))))))))))))))))))..	-48.6	hsa-miR-486-5p	UCCUGUACUGAGCUGCCCCGAG	hsa-miR-486-3p	CGGGGCAGCUCAGUACAGGAU	FALSE
217	hsa-mir-487a	GGUACUUGAAGAGUGGUUAUCCCUGCUGUGUUCGCUUAAUUUAUGACGAAUCAUACAGGGACAUCCAGUUUUUCAGUAUC	((((((.(((((.(((...((((((.(((((((((.........).)))).))))))))))...))).))))).))))))	-30.2	hsa-miR-487a-5p	GUGGUUAUCCCUGCUGUGUUCG	hsa-miR-487a-3p	AAUCAUACAGGGACAUCCAGUU	FALSE
218	hsa-mir-488	GAGAAUCAUCUCUCCCAGAUAAUGGCACUCUCAAACAAGUUUCCAAAUUGUUUGAAAGGCUAUUUCUUGGUCAGAUGACUCUC	((((.((((((..((.(((.((((((.((.((((((((.........)))))))).))))))))))).))..)))))).))))	-32.2	hsa-miR-488-5p	CCCAGAUAAUGGCACUCUCAA	hsa-miR-488-3p	UUGAAAGGCUAUUUCUUGGUC	FALSE
219	hsa-mir-489	GUGGCAGCUUGGUGGUCGUAUGUGUGACGCCAUUUACUUGAACCUUUAGGAGUGACAUCACAUAUACGGCAGCUAAACUGCUAC	(((((((.(((((.(((((((((((((.(.((((..(((((....))))))))).).))))))))))))).))))).)))))))	-38.2	hsa-miR-489-5p	GGUCGUAUGUGUGACGCCAUUU	hsa-miR-489-3p	GUGACAUCACAUAUACGGCAGC	FALSE
220	hsa-mir-490	UGGAGGCCUUGCUGGUUUGGAAAGUUCAUUGUUCGACACCAUGGAUCUCCAGGUGGGUCAAGUUUAGAGAUGCACCAACCUGGAGGACUCCAUGCUGUUGAGCUGUUCACAAGCAGCGGACACUUCCA	((((((..((((((.(((((((........((((((((.(((((((((((((((.(((((..........)).))).)))))))))..)))))).))))))))..))).))))))))))...))))))	-52.8	hsa-miR-490-5p	CCAUGGAUCUCCAGGUGGGU	hsa-miR-490-3p	CAACCUGGAGGACUCCAUGCUG	FALSE
221	hsa-mir-491	UUGACUUAGCUGGGUAGUGGGGAACCCUUCCAUGAGGAGUAGAACACUCCUUAUGCAAGAUUCCCUUCUACCUGGCUGGGUUGG	..(((((((((((((((.((((((..(((.((((((((((.....)))))))))).))).)))))).)))))))))))))))..	-48	hsa-miR-491-5p	AGUGGGGAACCCUUCCAUGAGG	hsa-miR-491-3p	CUUAUGCAAGAUUCCCUUCUAC	FALSE
222	hsa-mir-511	CAAUAGACACCCAUCGUGUCUUUUGCUCUGCAGUCAGUAAAUAUUUUUUUGUGAAUGUGUAGCAAAAGACAGAAUGGUGGUCCAUUG	((((.(((..((((..(((((((((((.((((.(((.((((......))))))).)))).)))))))))))..))))..))).))))	-33	hsa-miR-511-5p	GUGUCUUUUGCUCUGCAGUCA	hsa-miR-511-3p	AAUGUGUAGCAAAAGACAGA	FALSE
223	hsa-mir-146b	CCUGGCACUGAGAACUGAAUUCCAUAGGCUGUGAGCUCUAGCAAUGCCCUGUGGACUCAGUUCUGGUGCCCGG	((.((((((.((((((((..(((((((((..((........))..).)))))))).)))))))))))))).))	-36.1	hsa-miR-146b-5p	UGAGAACUGAAUUCCAUAGGCU	hsa-miR-146b-3p	UGCCCUGUGGACUCAGUUCUGG	FALSE
224	hsa-mir-202	CGCCUCAGAGCCGCCCGCCGUUCCUUUUUCCUAUGCAUAUACUUCUUUGAGGAUCUGGCCUAAAGAGGUAUAGGGCAUGGGAAAACGGGGCGGUCGGGUCCUCCCCAGCG	(((....(((..((((((((((((.(((((((((((.(((((((((((.(((......))))))))))))))..))))))))))).))))))).))))).)))....)))	-58.3	hsa-miR-202-5p	UUCCUAUGCAUAUACUUCUUUG	hsa-miR-202-3p	AGAGGUAUAGGGCAUGGGAA	FALSE
225	hsa-mir-493	CUGGCCUCCAGGGCUUUGUACAUGGUAGGCUUUCAUUCAUUCGUUUGCACAUUCGGUGAAGGUCUACUGUGUGCCAGGCCCUGUGCCAG	(((((...((((((((.((((((((((((((((((((.................)))))))))))))))))))).)))))))).)))))	-47.9	hsa-miR-493-5p	UUGUACAUGGUAGGCUUUCAUU	hsa-miR-493-3p	UGAAGGUCUACUGUGUGCCAGG	FALSE
226	hsa-mir-432	UGACUCCUCCAGGUCUUGGAGUAGGUCAUUGGGUGGAUCCUCUAUUUCCUUACGUGGGCCACUGGAUGGCUCCUCCAUGUCUUGGAGUAGAUCA	(((((.(((((((.(.(((((..(((((((.(((((.(((.(((......)).).)))))))).))))))).))))).).))))))).)).)))	-42.6	hsa-miR-432-5p	UCUUGGAGUAGGUCAUUGGGUGG	hsa-miR-432-3p	CUGGAUGGCUCCUCCAUGUCU	FALSE
227	hsa-mir-494	GAUACUCGAAGGAGAGGUUGUCCGUGUUGUCUUCUCUUUAUUUAUGAUGAAACAUACACGGGAAACCUCUUUUUUAGUAUC	((((((.((((((((((((.((((((((((.(((((.........)).)))))).))))))).))))))))))))))))))	-33.9	hsa-miR-494-5p	AGGUUGUCCGUGUUGUCUUCUCU	hsa-miR-494-3p	UGAAACAUACACGGGAAACCUC	FALSE
228	hsa-mir-495	UGGUACCUGAAAAGAAGUUGCCCAUGUUAUUUUCGCUUUAUAUGUGACGAAACAAACAUGGUGCACUUCUUUUUCGGUAUCA	(((((((.((((((((((.(((((((((..((((((.........).)))))..))))))).)))))))))))).)))))))	-36	hsa-miR-495-5p	GAAGUUGCCCAUGUUAUUUUCG	hsa-miR-495-3p	AAACAAACAUGGUGCACUUCUU	FALSE
229	hsa-mir-193b	GUGGUCUCAGAAUCGGGGUUUUGAGGGCGAGAUGAGUUUAUGUUUUAUCCAACUGGCCCUCAAAGUCCCGCUUUUGGGGUCAU	((((((((((((.(((((((((((((((.((.((.((.........)).)).)).))))))))))))))).))))))))))))	-39.3	hsa-miR-193b-5p	CGGGGUUUUGAGGGCGAGAUGA	hsa-miR-193b-3p	AACUGGCCCUCAAAGUCCCGCU	FALSE
230	hsa-mir-497	CCACCCCGGUCCUGCUCCCGCCCCAGCAGCACACUGUGGUUUGUACGGCACUGUGGCCACGUCCAAACCACACUGUGGUGUUAGAGCGAGGGUGGGGGAGGCACCGCCGAGG	...((.(((((((.((((((((((((((.((((.(((((((((.(((((......)))..)).))))))))).)))).)))).....).))))))))))))....)))).))	-55.1	hsa-miR-497-5p	CAGCAGCACACUGUGGUUUGU	hsa-miR-497-3p	CAAACCACACUGUGGUGUUAGA	FALSE
231	hsa-mir-181d	GUCCCCUCCCCUAGGCCACAGCCGAGGUCACAAUCAACAUUCAUUGUUGUCGGUGGGUUGUGAGGACUGAGGCCAGACCCACCGGGGGAUGAAUGUCACUGUGGCUGGGCCAGACACGGCUUAAGGGGAAUGGGGAC	(((((((((((((((((...(((..(((((((....(((((((((....((((((((((.((.(........)))))))))))))..)))))))))...))))))).))).......))))).))))))..))))))	-68.1	hsa-miR-181d-5p	AACAUUCAUUGUUGUCGGUGGGU	hsa-miR-181d-3p	CCACCGGGGGAUGAAUGUCAC	FALSE
232	hsa-mir-512-1	UCUCAGUCUGUGGCACUCAGCCUUGAGGGCACUUUCUGGUGCCAGAAUGAAAGUGCUGUCAUAGCUGAGGUCCAAUGACUGAGG	.(((((((..(((..((((((..(((.(((((((((............))))))))).)))..))))))..)))..))))))).	-47.7	hsa-miR-512-5p	CACUCAGCCUUGAGGGCACUUUC	hsa-miR-512-3p	AAGUGCUGUCAUAGCUGAGGUC	FALSE
233	hsa-mir-512-2	GGUACUUCUCAGUCUGUGGCACUCAGCCUUGAGGGCACUUUCUGGUGCCAGAAUGAAAGUGCUGUCAUAGCUGAGGUCCAAUGACUGAGGCGAGCACC	(((.((((((((((..(((..((((((..(((.(((((((((............))))))))).)))..))))))..)))..)))))))..))).)))	-50.6	hsa-miR-512-5p	CACUCAGCCUUGAGGGCACUUUC	hsa-miR-512-3p	AAGUGCUGUCAUAGCUGAGGUC	FALSE
234	hsa-mir-515-1	UCUCAUGCAGUCAUUCUCCAAAAGAAAGCACUUUCUGUUGUCUGAAAGCAGAGUGCCUUCUUUUGGAGCGUUACUGUUUGAGA	(((((.(((((.((.(((((((((((.((((..((((((.......)))))))))).))))))))))).)).))))).)))))	-40.5	hsa-miR-515-5p	UUCUCCAAAAGAAAGCACUUUCUG	hsa-miR-515-3p	GAGUGCCUUCUUUUGGAGCGUU	FALSE
235	hsa-mir-519e	UCUCAUGCAGUCAUUCUCCAAAAGGGAGCACUUUCUGUUUGAAAGAAAACAAAGUGCCUCCUUUUAGAGUGUUACUGUUUGAGA	(((((.(((((.((.(((.(((((((.((((((..(((((......))))))))))).))))))).))).)).))))).)))))	-35.4	hsa-miR-519e-5p	UUCUCCAAAAGGGAGCACUUUC	hsa-miR-519e-3p	AAGUGCCUCCUUUUAGAGUGUU	FALSE
236	hsa-mir-520f	UCUCAGGCUGUGACCCUCUAAAGGGAAGCGCUUUCUGUGGUCAGAAAGAAAAGCAAGUGCUUCCUUUUAGAGGGUUACCGUUUGGGA	((((((((.((((((((((((((((((((((((((((....)))).........)))))))))))))))))))))))).))))))))	-52.2	hsa-miR-520f-5p	CCUCUAAAGGGAAGCGCUUUCU	hsa-miR-520f-3p	AAGUGCUUCCUUUUAGAGGGUU	FALSE
237	hsa-mir-515-2	UCUCAUGCAGUCAUUCUCCAAAAGAAAGCACUUUCUGUUGUCUGAAAGCAGAGUGCCUUCUUUUGGAGCGUUACUGUUUGAGA	(((((.(((((.((.(((((((((((.((((..((((((.......)))))))))).))))))))))).)).))))).)))))	-40.5	hsa-miR-515-5p	UUCUCCAAAAGAAAGCACUUUCUG	hsa-miR-515-3p	GAGUGCCUUCUUUUGGAGCGUU	FALSE
238	hsa-mir-519c	UCUCAGCCUGUGACCCUCUAGAGGGAAGCGCUUUCUGUUGUCUGAAAGAAAAGAAAGUGCAUCUUUUUAGAGGAUUACAGUUUGAGA	((((((.((((((.((((((((((((.(((((((((....(((...)))..))))))))).)))))))))))).)))))).))))))	-44.4	hsa-miR-519c-5p	CUCUAGAGGGAAGCGCUUUCUG	hsa-miR-519c-3p	AAAGUGCAUCUUUUUAGAGGAU	FALSE
239	hsa-mir-520a	CUCAGGCUGUGACCCUCCAGAGGGAAGUACUUUCUGUUGUCUGAGAGAAAAGAAAGUGCUUCCCUUUGGACUGUUUCGGUUUGAG	(((((((((.(((..((((((((((((((((((((.((.((...)).)).))))))))))))))))))))..))).)))))))))	-49.2	hsa-miR-520a-5p	CUCCAGAGGGAAGUACUUUCU	hsa-miR-520a-3p	AAAGUGCUUCCCUUUGGACUGU	FALSE
240	hsa-mir-526b	UCAGGCUGUGACCCUCUUGAGGGAAGCACUUUCUGUUGUCUGAAAGAAGAGAAAGUGCUUCCUUUUAGAGGCUUACUGUCUGA	((((((.((((.(((((.((((((((((((((((.((.(.....).)).)))))))))))))))).))))).)))).))))))	-46.6	hsa-miR-526b-5p	CUCUUGAGGGAAGCACUUUCUGU	hsa-miR-526b-3p	GAAAGUGCUUCCUUUUAGAGGC	FALSE
241	hsa-mir-519b	CAUGCUGUGACCCUCUAGAGGGAAGCGCUUUCUGUUGUCUGAAAGAAAAGAAAGUGCAUCCUUUUAGAGGUUUACUGUUUG	((.((.((((.((((((((((((.(((((((((....(((...)))..))))))))).)))))))))))).)))).)).))	-37.7	hsa-miR-519b-5p	CUCUAGAGGGAAGCGCUUUCUG	hsa-miR-519b-3p	AAAGUGCAUCCUUUUAGAGGUU	FALSE
242	hsa-mir-525	CUCAAGCUGUGACUCUCCAGAGGGAUGCACUUUCUCUUAUGUGAAAAAAAAGAAGGCGCUUCCCUUUAGAGCGUUACGGUUUGGG	(((((((((((((.(((.(((((((.((.((((((...............)))))).)).))))))).))).)))))))))))))	-40.6	hsa-miR-525-5p	CUCCAGAGGGAUGCACUUUCU	hsa-miR-525-3p	GAAGGCGCUUCCCUUUAGAGCG	FALSE
243	hsa-mir-523	UCUCAUGCUGUGACCCUCUAGAGGGAAGCGCUUUCUGUUGUCUGAAAGAAAAGAACGCGCUUCCCUAUAGAGGGUUACCCUUUGAGA	(((((....(((((((((((.((((((((((.((((....(((...)))..)))).)))))))))).)))))))))))....)))))	-48.7	hsa-miR-523-5p	CUCUAGAGGGAAGCGCUUUCUG	hsa-miR-523-3p	GAACGCGCUUCCCUAUAGAGGGU	FALSE
244	hsa-mir-518f	UCUCAUGCUGUGACCCUCUAGAGGGAAGCACUUUCUCUUGUCUAAAAGAAAAGAAAGCGCUUCUCUUUAGAGGAUUACUCUUUGAGA	(((((....((((.(((((((((((((((.(((((((((......))))...))))).))))))))))))))).))))....)))))	-42.1	hsa-miR-518f-5p	CUCUAGAGGGAAGCACUUUCUC	hsa-miR-518f-3p	GAAAGCGCUUCUCUUUAGAGG	FALSE
245	hsa-mir-520c	UCUCAGGCUGUCGUCCUCUAGAGGGAAGCACUUUCUGUUGUCUGAAAGAAAAGAAAGUGCUUCCUUUUAGAGGGUUACCGUUUGAGA	((((((((.((..(((((((((((((((((((((((....(((...)))..)))))))))))))))))))))))..)).))))))))	-48.9	hsa-miR-520c-5p	CUCUAGAGGGAAGCACUUUCUG	hsa-miR-520c-3p	AAAGUGCUUCCUUUUAGAGGGU	FALSE
246	hsa-mir-518c	GCGAGAAGAUCUCAUGCUGUGACUCUCUGGAGGGAAGCACUUUCUGUUGUCUGAAAGAAAACAAAGCGCUUCUCUUUAGAGUGUUACGGUUUGAGAAAAGC	.........(((((.((((((((.((((((((((((((.(((..((((.(((...))).))))))).)))))))))))))).)))))))).))))).....	-45.9	hsa-miR-518c-5p	UCUCUGGAGGGAAGCACUUUCUG	hsa-miR-518c-3p	CAAAGCGCUUCUCUUUAGAGUGU	FALSE
247	hsa-mir-524	UCUCAUGCUGUGACCCUACAAAGGGAAGCACUUUCUCUUGUCCAAAGGAAAAGAAGGCGCUUCCCUUUGGAGUGUUACGGUUUGAGA	(((((.((((((((.((.(((((((((((.((((((....(((...)))..)))))).))))))))))).)).)))))))).)))))	-46.3	hsa-miR-524-5p	CUACAAAGGGAAGCACUUUCUC	hsa-miR-524-3p	GAAGGCGCUUCCCUUUGGAGU	FALSE
248	hsa-mir-517a	UCUCAGGCAGUGACCCUCUAGAUGGAAGCACUGUCUGUUGUAUAAAAGAAAAGAUCGUGCAUCCCUUUAGAGUGUUACUGUUUGAGA	((((((((((((((.(((((((.(((.((((.((((...............)))).)))).))).))))))).))))))))))))))	-42.5	hsa-miR-517-5p	CCUCUAGAUGGAAGCACUGUCU	hsa-miR-517a-3p	AUCGUGCAUCCCUUUAGAGUGU	FALSE
249	hsa-mir-519d	UCCCAUGCUGUGACCCUCCAAAGGGAAGCGCUUUCUGUUUGUUUUCUCUUAAACAAAGUGCCUCCCUUUAGAGUGUUACCGUUUGGGA	(((((.((.(((((.(((.(((((((.((((((..((((((........)))))))))))).))))))).))).))))).)).)))))	-41.2	hsa-miR-519d-5p	CCUCCAAAGGGAAGCGCUUUCUGUU	hsa-miR-519d-3p	CAAAGUGCCUCCCUUUAGAGUG	FALSE
250	hsa-mir-520d	UCUCAAGCUGUGAGUCUACAAAGGGAAGCCCUUUCUGUUGUCUAAAAGAAAAGAAAGUGCUUCUCUUUGGUGGGUUACGGUUUGAGA	(((((((((((((.((..(((((((((((.((((((....(((...)))..)))))).)))))))))))..)).)))))))))))))	-44.2	hsa-miR-520d-5p	CUACAAAGGGAAGCCCUUUC	hsa-miR-520d-3p	AAAGUGCUUCUCUUUGGUGGGU	FALSE
251	hsa-mir-517b	GUGACCCUCUAGAUGGAAGCACUGUCUGUUGUCUAAGAAAAGAUCGUGCAUCCCUUUAGAGUGUUAC	(((((.(((((((.(((.((((.((((.............)))).)))).))).))))))).)))))	-26.3	hsa-miR-517-5p	CCUCUAGAUGGAAGCACUGUCU	hsa-miR-517b-3p	AUCGUGCAUCCCUUUAGAGUGU	FALSE
252	hsa-mir-520g	UCCCAUGCUGUGACCCUCUAGAGGAAGCACUUUCUGUUUGUUGUCUGAGAAAAAACAAAGUGCUUCCCUUUAGAGUGUUACCGUUUGGGA	(((((.((.(((((.(((((((((((((((((..(((((.............))))))))))))).))))))))).))))).)).)))))	-41.6	hsa-miR-520g-5p	UCUAGAGGAAGCACUUUCUGUUU	hsa-miR-520g-3p	ACAAAGUGCUUCCCUUUAGAGUGU	FALSE
253	hsa-mir-516b-2	UCUCAUGAUGUGACCAUCUGGAGGUAAGAAGCACUUUGUGUUUUGUGAAAGAAAGUGCUUCCUUUCAGAGGGUUACUCUUUGAGA	(((((.((.((((((.((((((((...((((((((((.(..........).)))))))))))))))))).))))))))..)))))	-37.4	hsa-miR-516b-5p	AUCUGGAGGUAAGAAGCACUUU	hsa-miR-516b-3p	UGCUUCCUUUCAGAGGGU	FALSE
254	hsa-mir-518e	UCUCAGGCUGUGACCCUCUAGAGGGAAGCGCUUUCUGUUGGCUAAAAGAAAAGAAAGCGCUUCCCUUCAGAGUGUUAACGCUUUGAGA	((((((((..((((.((((.((((((((((((((((...............)))))))))))))))).)))).))))..)).))))))	-44.9	hsa-miR-518e-5p	CUCUAGAGGGAAGCGCUUUCUG	hsa-miR-518e-3p	AAAGCGCUUCCCUUCAGAGUG	FALSE
255	hsa-mir-518a-1	UCUCAAGCUGUGACUGCAAAGGGAAGCCCUUUCUGUUGUCUGAAAGAAGAGAAAGCGCUUCCCUUUGCUGGAUUACGGUUUGAGA	(((((((((((((((((((((((((((.((((((.((.(.....).)).)))))).)))))))))))).)).)))))))))))))	-48.1	hsa-miR-518a-5p	CUGCAAAGGGAAGCCCUUUC	hsa-miR-518a-3p	GAAAGCGCUUCCCUUUGCUGGA	FALSE
256	hsa-mir-518d	UCCCAUGCUGUGACCCUCUAGAGGGAAGCACUUUCUGUUGUCUGAAAGAAACCAAAGCGCUUCCCUUUGGAGCGUUACGGUUUGAGA	((.((.((((((((.((((((((((((((.((((..(((.(((...)))))).)))).)))))))))))))).)))))))).)).))	-41.4	hsa-miR-518d-5p	CUCUAGAGGGAAGCACUUUCUG	hsa-miR-518d-3p	CAAAGCGCUUCCCUUUGGAGC	FALSE
257	hsa-mir-516b-1	UCUCAGGCUGUGACCAUCUGGAGGUAAGAAGCACUUUCUGUUUUGUGAAAGAAAAGAAAGUGCUUCCUUUCAGAGGGUUACUCUUUGAGA	(((((((..((((((.((((((((...((((((((((((.((((.....)))).)))))))))))))))))))).))))))..)))))))	-44	hsa-miR-516b-5p	AUCUGGAGGUAAGAAGCACUUU	hsa-miR-516b-3p	UGCUUCCUUUCAGAGGGU	FALSE
258	hsa-mir-518a-2	UCUCAAGCUGUGGGUCUGCAAAGGGAAGCCCUUUCUGUUGUCUAAAAGAAGAGAAAGCGCUUCCCUUUGCUGGAUUACGGUUUGAGA	(((((((((((((.(((((((((((((((.((((((.((.(.....).)).)))))).)))))))))))).))))))))))))))))	-48.9	hsa-miR-518a-5p	CUGCAAAGGGAAGCCCUUUC	hsa-miR-518a-3p	GAAAGCGCUUCCCUUUGCUGGA	FALSE
259	hsa-mir-517c	GAAGAUCUCAGGCAGUGACCCUCUAGAUGGAAGCACUGUCUGUUGUCUAAGAAAAGAUCGUGCAUCCUUUUAGAGUGUUACUGUUUGAGAAAAUC	.....((((((((((((((.(((((((.(((.((((.((((.............)))).)))).))).))))))).)))))))))))))).....	-43.8	hsa-miR-517-5p	CCUCUAGAUGGAAGCACUGUCU	hsa-miR-517c-3p	AUCGUGCAUCCUUUUAGAGUGU	FALSE
260	hsa-mir-522	UCUCAGGCUGUGUCCCUCUAGAGGGAAGCGCUUUCUGUUGUCUGAAAGAAAAGAAAAUGGUUCCCUUUAGAGUGUUACGCUUUGAGA	((((((((.(((.(.((((((((((((.((.(((((....(((...)))..))))).)).)))))))))))).).))))).))))))	-35.3	hsa-miR-522-5p	CUCUAGAGGGAAGCGCUUUCUG	hsa-miR-522-3p	AAAAUGGUUCCCUUUAGAGUGU	FALSE
261	hsa-mir-519a-1	CUCAGGCUGUGACACUCUAGAGGGAAGCGCUUUCUGUUGUCUGAAAGAAAGGAAAGUGCAUCCUUUUAGAGUGUUACUGUUUGAG	(((((((.(((((((((((((((((.(((((((((....(((...)))..))))))))).))))))))))))))))).)))))))	-49.3	hsa-miR-519a-5p	CUCUAGAGGGAAGCGCUUUCUG	hsa-miR-519a-3p	AAAGUGCAUCCUUUUAGAGUGU	FALSE
262	hsa-mir-516a-1	UCUCAGGCUGUGACCUUCUCGAGGAAAGAAGCACUUUCUGUUGUCUGAAAGAAAAGAAAGUGCUUCCUUUCAGAGGGUUACGGUUUGAGA	(((((((((((((((((((.((((...((((((((((((....(((...)))..)))))))))))))))).)))))))))))))))))))	-49	hsa-miR-516a-5p	UUCUCGAGGAAAGAAGCACUUUC	hsa-miR-516a-3p	UGCUUCCUUUCAGAGGGU	FALSE
263	hsa-mir-516a-2	UCUCAGGUUGUGACCUUCUCGAGGAAAGAAGCACUUUCUGUUGUCUGAAAGAAAAGAAAGUGCUUCCUUUCAGAGGGUUACGGUUUGAGA	(((((((((((((((((((.((((...((((((((((((....(((...)))..)))))))))))))))).)))))))))))))))))))	-43.6	hsa-miR-516a-5p	UUCUCGAGGAAAGAAGCACUUUC	hsa-miR-516a-3p	UGCUUCCUUUCAGAGGGU	FALSE
264	hsa-mir-499a	GCCCUGUCCCCUGUGCCUUGGGCGGGCGGCUGUUAAGACUUGCAGUGAUGUUUAACUCCUCUCCACGUGAACAUCACAGCAAGUCUGUGCUGCUUCCCGUCCCUACGCUGCCUGGGCAGGGU	(((((((((.....((...(((((((.(((.((..((((((((.((((((((((.............)))))))))).))))))))..)).))).)))).)))...)).....)))))))))	-63.2	hsa-miR-499a-5p	UUAAGACUUGCAGUGAUGUUU	hsa-miR-499a-3p	AACAUCACAGCAAGUCUGUGCU	FALSE
265	hsa-mir-500a	GCUCCCCCUCUCUAAUCCUUGCUACCUGGGUGAGAGUGCUGUCUGAAUGCAAUGCACCUGGGCAAGGAUUCUGAGAGCGAGAGC	((((.(.(((((.(((((((((...(((((((....(((.........)))...))))))))))))))))..))))).).))))	-37.8	hsa-miR-500a-5p	UAAUCCUUGCUACCUGGGUGAGA	hsa-miR-500a-3p	AUGCACCUGGGCAAGGAUUCUG	FALSE
266	hsa-mir-501	GCUCUUCCUCUCUAAUCCUUUGUCCCUGGGUGAGAGUGCUUUCUGAAUGCAAUGCACCCGGGCAAGGAUUCUGAGAGGGUGAGC	((((.(((((((.(((((((.(.(((.(((((....(((.........)))...))))))))))))))))..))))))).))))	-42.5	hsa-miR-501-5p	AAUCCUUUGUCCCUGGGUGAGA	hsa-miR-501-3p	AAUGCACCCGGGCAAGGAUUCU	FALSE
267	hsa-mir-502	UGCUCCCCCUCUCUAAUCCUUGCUAUCUGGGUGCUAGUGCUGGCUCAAUGCAAUGCACCUGGGCAAGGAUUCAGAGAGGGGGAGCU	.((((((((((((((((((((((...((((((((...(((.........)))..))))))))))))))))).))))))))))))).	-57	hsa-miR-502-5p	AUCCUUGCUAUCUGGGUGCUA	hsa-miR-502-3p	AAUGCACCUGGGCAAGGAUUCA	FALSE
268	hsa-mir-450a-2	CCAAAGAAAGAUGCUAAACUAUUUUUGCGAUGUGUUCCUAAUAUGUAAUAUAAAUGUAUUGGGGACAUUUUGCAUUCAUAGUUUUGUAUCAAUAAUAUGG	.........(((((.(((((((...(((((.(((((((((((((((.......))))))))))))))).)))))...))))))).)))))..........	-34.8	hsa-miR-450a-5p	UUUUGCGAUGUGUUCCUAAUAU	hsa-miR-450a-2-3p	AUUGGGGACAUUUUGCAUUCAU	FALSE
269	hsa-mir-503	UGCCCUAGCAGCGGGAACAGUUCUGCAGUGAGCGAUCGGUGCUCUGGGGUAUUGUUUCCGCUGCCAGGGUA	((((((.((((((((((((((.((.((..(((((.....))))))).)).)))))))))))))).))))))	-42.2	hsa-miR-503-5p	UAGCAGCGGGAACAGUUCUGCAG	hsa-miR-503-3p	GGGGUAUUGUUUCCGCUGCCAGG	FALSE
270	hsa-mir-504	GCUGCUGUUGGGAGACCCUGGUCUGCACUCUAUCUGUAUUCUUACUGAAGGGAGUGCAGGGCAGGGUUUCCCAUACAGAGGGC	(((.((((((((((((((((.((((((((((.((.(((....))).))..)))))))))).)))))))))))).))))..)))	-53	hsa-miR-504-5p	AGACCCUGGUCUGCACUCUAUC	hsa-miR-504-3p	GGGAGUGCAGGGCAGGGUUUC	FALSE
271	hsa-mir-505	GAUGCACCCAGUGGGGGAGCCAGGAAGUAUUGAUGUUUCUGCCAGUUUAGCGUCAACACUUGCUGGUUUCCUCUCUGGAGCAUC	(((((..((((.(((((((((((.((((.((((((((...........)))))))).)))).))))))))))).)))).)))))	-44.9	hsa-miR-505-5p	GGGAGCCAGGAAGUAUUGAUGU	hsa-miR-505-3p	CGUCAACACUUGCUGGUUUCCU	FALSE
272	hsa-mir-513a-1	GGGAUGCCACAUUCAGCCAUUCAGCGUACAGUGCCUUUCACAGGGAGGUGUCAUUUAUGUGAACUAAAAUAUAAAUUUCACCUUUCUGAGAAGGGUAAUGUACAGCAUGCACUGCAUAUGUGGUGUCCC	((((((((((((...((....(((((((((.((((((((.((((((((((..((((((((........))))))))..)))))))))).)))))))).))))).)).))....))..))))))))))))	-61.5	hsa-miR-513a-5p	UUCACAGGGAGGUGUCAU	hsa-miR-513a-3p	UAAAUUUCACCUUUCUGAGAAGG	FALSE
273	hsa-mir-513a-2	GGAUGCCACAUUCAGCCAUUCAGUGUGCAGUGCCUUUCACAGGGAGGUGUCAUUUAUGUGAACUAAAAUAUAAAUUUCACCUUUCUGAGAAGGGUAAUGUACAGCAUGCACUGCAUAUGUGGUGUCC	(((((((((((.(((.(((....((((((.((((((((.((((((((((..((((((((........))))))))..)))))))))).)))))))).))))))..)))..)))...)))))))))))	-58.3	hsa-miR-513a-5p	UUCACAGGGAGGUGUCAU	hsa-miR-513a-3p	UAAAUUUCACCUUUCUGAGAAGG	FALSE
274	hsa-mir-506	GCCACCACCAUCAGCCAUACUAUGUGUAGUGCCUUAUUCAGGAAGGUGUUACUUAAUAGAUUAAUAUUUGUAAGGCACCCUUCUGAGUAGAGUAAUGUGCAACAUGGACAACAUUUGUGGUGGC	((((((((...........(((((((((.(((.((((((((((.(((((..((((.(((((....)))))))))))))).)))))))))).)))...))).)))))).........))))))))	-43.1	hsa-miR-506-5p	UAUUCAGGAAGGUGUUACUUAA	hsa-miR-506-3p	UAAGGCACCCUUCUGAGUAGA	FALSE
275	hsa-mir-508	CCACCUUCAGCUGAGUGUAGUGCCCUACUCCAGAGGGCGUCACUCAUGUAAACUAAAACAUGAUUGUAGCCUUUUGGAGUAGAGUAAUACACAUCACGUAACGCAUAUUUGGUGG	(((((....((((((((((.(((.((((((((((((((..((.((((((........)))))).))..)))))))))))))).))).))))).)))......))......)))))	-49.2	hsa-miR-508-5p	UACUCCAGAGGGCGUCACUCAUG	hsa-miR-508-3p	UGAUUGUAGCCUUUUGGAGUAGA	FALSE
276	hsa-mir-509-1	CAUGCUGUGUGUGGUACCCUACUGCAGACAGUGGCAAUCAUGUAUAAUUAAAAAUGAUUGGUACGUCUGUGGGUAGAGUACUGCAUGACACAUG	((((.((((((((((((.(((((((((((.(((.(((((((............))))))).))))))))).))))).))))))))).)))))))	-41	hsa-miR-509-5p	UACUGCAGACAGUGGCAAUCA	hsa-miR-509-3p	UGAUUGGUACGUCUGUGGGUAG	FALSE
277	hsa-mir-510	GUGGUGUCCUACUCAGGAGAGUGGCAAUCACAUGUAAUUAGGUGUGAUUGAAACCUCUAAGAGUGGAGUAACAC	(((...(((.((((.((((.((..(((((((((........)))))))))..))))))..)))))))....)))	-29.1	hsa-miR-510-5p	UACUCAGGAGAGUGGCAAUCAC	hsa-miR-510-3p	AUUGAAACCUCUAAGAGUGGA	FALSE
278	hsa-mir-514a-1	AACAUGUUGUCUGUGGUACCCUACUCUGGAGAGUGACAAUCAUGUAUAAUUAAAUUUGAUUGACACUUCUGUGAGUAGAGUAACGCAUGACACGUACG	...((((.(((((((.(((.((((((((((.((((.((((((.((........)).)))))).)))))))).)))))).))).)))).)))))))...	-33.2	hsa-miR-514a-5p	UACUCUGGAGAGUGACAAUCAUG	hsa-miR-514a-3p	AUUGACACUUCUGUGAGUAGA	FALSE
279	hsa-mir-514a-2	GUUGUCUGUGGUACCCUACUCUGGAGAGUGACAAUCAUGUAUAACUAAAUUUGAUUGACACUUCUGUGAGUAGAGUAACGCAUGACAC	..((((((((.(((.((((((((((.((((.((((((.((........)).)))))).)))))))).)))))).))).)))).)))).	-31.9	hsa-miR-514a-5p	UACUCUGGAGAGUGACAAUCAUG	hsa-miR-514a-3p	AUUGACACUUCUGUGAGUAGA	FALSE
280	hsa-mir-514a-3	GUUGUCUGUGGUACCCUACUCUGGAGAGUGACAAUCAUGUAUAACUAAAUUUGAUUGACACUUCUGUGAGUAGAGUAACGCAUGACAC	..((((((((.(((.((((((((((.((((.((((((.((........)).)))))).)))))))).)))))).))).)))).)))).	-31.9	hsa-miR-514a-5p	UACUCUGGAGAGUGACAAUCAUG	hsa-miR-514a-3p	AUUGACACUUCUGUGAGUAGA	FALSE
281	hsa-mir-532	CGACUUGCUUUCUCUCCUCCAUGCCUUGAGUGUAGGACCGUUGGCAUCUUAAUUACCCUCCCACACCCAAGGCUUGCAGAAGAGCGAGCCU	......((((.((((.((.((.((((((.((((.(((..((.............))..))).)))).)))))).)).)).)))).))))..	-30.8	hsa-miR-532-5p	CAUGCCUUGAGUGUAGGACCGU	hsa-miR-532-3p	CCUCCCACACCCAAGGCUUGCA	FALSE
282	hsa-mir-455	UCCCUGGCGUGAGGGUAUGUGCCUUUGGACUACAUCGUGGAAGCCAGCACCAUGCAGUCCAUGGGCAUAUACACUUGCCUCAAGGCCUAUGUCAUC	.....(((.(((((((((((((((.((((((.(((.(((........))).))).)))))).)))))))))).....)))))..))).........	-42.1	hsa-miR-455-5p	UAUGUGCCUUUGGACUACAUCG	hsa-miR-455-3p	GCAGUCCAUGGGCAUAUACAC	FALSE
283	hsa-mir-539	AUACUUGAGGAGAAAUUAUCCUUGGUGUGUUCGCUUUAUUUAUGAUGAAUCAUACAAGGACAAUUUCUUUUUGAGUAU	(((((((((((((((((.((((((.(((((((((.........).)))).)))))))))).)))))))))))))))))	-28.5	hsa-miR-539-5p	GGAGAAAUUAUCCUUGGUGUGU	hsa-miR-539-3p	AUCAUACAAGGACAAUUUCUUU	FALSE
284	hsa-mir-545	CCCAGCCUGGCACAUUAGUAGGCCUCAGUAAAUGUUUAUUAGAUGAAUAAAUGAAUGACUCAUCAGCAAACAUUUAUUGUGUGCCUGCUAAAGUGAGCUCCACAGG	.....((((((((.((((((((((.((((((((((((.((.(((((.............))))))).)))))))))))).).))))))))).))).....).))))	-35.6	hsa-miR-545-5p	UCAGUAAAUGUUUAUUAGAUGA	hsa-miR-545-3p	UCAGCAAACAUUUAUUGUGUGC	FALSE
285	hsa-mir-376a-2	GGUAUUUAAAAGGUAGAUUUUCCUUCUAUGGUUACGUGUUUGAUGGUUAAUCAUAGAGGAAAAUCCACGUUUUCAGUAUC	((((((.((((.((.(((((((((.((((((((((((.....)))..)))))))))))))))))).)).)))).))))))	-29	hsa-miR-376a-2-5p	GGUAGAUUUUCCUUCUAUGGU	hsa-miR-376a-3p	AUCAUAGAGGAAAAUCCACGU	FALSE
286	hsa-mir-487b	UUGGUACUUGGAGAGUGGUUAUCCCUGUCCUGUUCGUUUUGCUCAUGUCGAAUCGUACAGGGUCAUCCACUUUUUCAGUAUCAA	.(((((((.(((((((((....((((((.(.(((((............))))).).))))))....))))))))).))))))).	-34.1	hsa-miR-487b-5p	GUGGUUAUCCCUGUCCUGUUCG	hsa-miR-487b-3p	AAUCGUACAGGGUCAUCCACUU	FALSE
287	hsa-mir-552	AACCAUUCAAAUAUACCACAGUUUGUUUAACCUUUUGCCUGUUGGUUGAAGAUGCCUUUCAACAGGUGACUGGUUAGACAAACUGUGGUAUAUACA	..........((((((((((((((((((((((..((((((((((...((((....))))))))))))))..))))))))))))))))))))))...	-48.9	hsa-miR-552-5p	GUUUAACCUUUUGCCUGUUGG	hsa-miR-552-3p	AACAGGUGACUGGUUAGACAA	FALSE
288	hsa-mir-92b	CGGGCCCCGGGCGGGCGGGAGGGACGGGACGCGGUGCAGUGUUGUUUUUUCCCCCGCCAAUAUUGCACUCGUCCCGGCCUCCGGCCCCCCCGGCCC	.(((((..(((.((((.(((((..(((((((.((((((((((((.............))))))))))))))))))).))))).))))))).)))))	-66	hsa-miR-92b-5p	AGGGACGGGACGCGGUGCAGUG	hsa-miR-92b-3p	UAUUGCACUCGUCCCGGCCUCC	FALSE
289	hsa-mir-556	GAUAGUAAUAAGAAAGAUGAGCUCAUUGUAAUAUGAGCUUCAUUUAUACAUUUCAUAUUACCAUUAGCUCAUCUUUUUUAUUACUACCUUCAACA	..(((((((((((((((((((((.((.((((((((((..............)))))))))).)).))))))))))))))))))))).........	-36.9	hsa-miR-556-5p	GAUGAGCUCAUUGUAAUAUGAG	hsa-miR-556-3p	AUAUUACCAUUAGCUCAUCUUU	FALSE
290	hsa-mir-561	CUUCAUCCACCAGUCCUCCAGGAACAUCAAGGAUCUUAAACUUUGCCAGAGCUACAAAGGCAAAGUUUAAGAUCCUUGAAGUUCCUGGGGGAACCAU	.............((((((((((((.(((((((((((((((((((((...........))))))))))))))))))))).)))))))))))).....	-57.3	hsa-miR-561-5p	AUCAAGGAUCUUAAACUUUGCC	hsa-miR-561-3p	CAAAGUUUAAGAUCCUUGAAGU	FALSE
291	hsa-mir-551b	AGAUGUGCUCUCCUGGCCCAUGAAAUCAAGCGUGGGUGAGACCUGGUGCAGAACGGGAAGGCGACCCAUACUUGGUUUCAGAGGCUGUGAGAAUAA	........((((.(((((..((((((((((.((((((....((((........))))......)))))).))))))))))..))))).))))....	-39.8	hsa-miR-551b-5p	GAAAUCAAGCGUGGGUGAGACC	hsa-miR-551b-3p	GCGACCCAUACUUGGUUUCAG	FALSE
292	hsa-mir-570	CUAGAUAAGUUAUUAGGUGGGUGCAAAGGUAAUUGCAGUUUUUCCCAUUAUUUUAAUUGCGAAAACAGCAAUUACCUUUGCACCAACCUGAUGGAGU	.........(((((((((.(((((((((((((((((.((((((.(.((((...)))).).)))))).))))))))))))))))).)))))))))...	-44.1	hsa-miR-570-5p	AAAGGUAAUUGCAGUUUUUCCC	hsa-miR-570-3p	CGAAAACAGCAAUUACCUUUGC	FALSE
293	hsa-mir-574	GGGACCUGCGUGGGUGCGGGCGUGUGAGUGUGUGUGUGUGAGUGUGUGUCGCUCCGGGUCCACGCUCAUGCACACACCCACACGCCCACACUCAGG	........(.((((((.(((((((((.(.(((((((((((((((((.(.(.(....)).)))))))))))))))))))))))))))).)))))).)	-60.2	hsa-miR-574-5p	UGAGUGUGUGUGUGUGAGUGUGU	hsa-miR-574-3p	CACGCUCAUGCACACACCCACA	FALSE
294	hsa-mir-576	UACAAUCCAACGAGGAUUCUAAUUUCUCCACGUCUUUGGUAAUAAGGUUUGGCAAAGAUGUGGAAAAAUUGGAAUCCUCAUUCGAUUGGUUAUAACCA	..(((((.((.((((((((((((((.((((((((((((.(((......))).)))))))))))).)))))))))))))).)).)))))..........	-46.5	hsa-miR-576-5p	AUUCUAAUUUCUCCACGUCUUU	hsa-miR-576-3p	AAGAUGUGGAAAAAUUGGAAUC	FALSE
295	hsa-mir-579	CAUAUUAGGUUAAUGCAAAAGUAAUCGCGGUUUGUGCCAGAUGACGAUUUGAAUUAAUAAAUUCAUUUGGUAUAAACCGCGAUUAUUUUUGCAUCAAC	........(((.((((((((((((((((((((((((((((((((..(((((......))))))))))))))))))))))))))))))))))))).)))	-49.1	hsa-miR-579-5p	UCGCGGUUUGUGCCAGAUGACG	hsa-miR-579-3p	UUCAUUUGGUAUAAACCGCGAUU	FALSE
296	hsa-mir-580	AUAAAAUUUCCAAUUGGAACCUAAUGAUUCAUCAGACUCAGAUAUUUAAGUUAACAGUAUUUGAGAAUGAUGAAUCAUUAGGUUCCGGUCAGAAAUU	....((((((..((((((((((((((((((((((..((((((((((.........))))))))))..))))))))))))))))))))))..))))))	-47.6	hsa-miR-580-5p	UAAUGAUUCAUCAGACUCAGAU	hsa-miR-580-3p	UUGAGAAUGAUGAAUCAUUAGG	FALSE
297	hsa-mir-582	AUCUGUGCUCUUUGAUUACAGUUGUUCAACCAGUUACUAAUCUAACUAAUUGUAACUGGUUGAACAACUGAACCCAAAGGGUGCAAAGUAGAAACAUU	...(((((((((((....(((((((((((((((((((..............)))))))))))))))))))....))))))))))).............	-44	hsa-miR-582-5p	UUACAGUUGUUCAACCAGUUACU	hsa-miR-582-3p	UAACUGGUUGAACAACUGAACC	FALSE
298	hsa-mir-584	UAGGGUGACCAGCCAUUAUGGUUUGCCUGGGACUGAGGAAUUUGCUGGGAUAUGUCAGUUCCAGGCCAACCAGGCUGGUUGGUCUCCCUGAAGCAAC	(((((.(((((((((...(((((.((((((((((((.(.((((....)))).).)))))))))))).)))))...))))))))).))))).......	-56.5	hsa-miR-584-5p	UUAUGGUUUGCCUGGGACUGAG	hsa-miR-584-3p	UCAGUUCCAGGCCAACCAGGCU	FALSE
299	hsa-mir-585	UGGGGUGUCUGUGCUAUGGCAGCCCUAGCACACAGAUACGCCCAGAGAAAGCCUGAACGUUGGGCGUAUCUGUAUGCUAGGGCUGCUGUAACAA	...........((.((((((((((((((((.((((((((((((((.(..........).)))))))))))))).)))))))))))))))).)).	-55.7	hsa-miR-585-5p	CUAGCACACAGAUACGCCCAGA	hsa-miR-585-3p	UGGGCGUAUCUGUAUGCUA	FALSE
300	hsa-mir-548b	CAGACUAUAUAUUUAGGUUGGCGCAAAAGUAAUUGUGGUUUUGGCCUUUAUUUUCAAUGGCAAGAACCUCAGUUGCUUUUGUGCCAACCUAAUACUU	............(((((((((((((((((((((((.((((((.(((............))).)))))).))))))))))))))))))))))).....	-48.4	hsa-miR-548b-5p	AAAAGUAAUUGUGGUUUUGGCC	hsa-miR-548b-3p	CAAGAACCUCAGUUGCUUUUGU	FALSE
301	hsa-mir-589	UCCAGCCUGUGCCCAGCAGCCCCUGAGAACCACGUCUGCUCUGAGCUGGGUACUGCCUGUUCAGAACAAAUGCCGGUUCCCAGACGCUGCCAGCUGGCC	.(((((.((......(((((..(((.(((((.(((.((.(((((((.((......)).))))))).)).)))..))))).)))..))))))))))))..	-41.1	hsa-miR-589-5p	UGAGAACCACGUCUGCUCUGAG	hsa-miR-589-3p	UCAGAACAAAUGCCGGUUCCCAGA	FALSE
302	hsa-mir-550a-1	UGAUGCUUUGCUGGCUGGUGCAGUGCCUGAGGGAGUAAGAGCCCUGUUGUUGUAAGAUAGUGUCUUACUCCCUCAGGCACAUCUCCAACAAGUCUCU	.((.((((.(.(((..(((...((((((((((((((((((.(.(((((.......))))).)))))))))))))))))))))).))).))))).)).	-45.6	hsa-miR-550a-5p	AGUGCCUGAGGGAGUAAGAGCCC	hsa-miR-550a-3p	UGUCUUACUCCCUCAGGCACAU	FALSE
303	hsa-mir-550a-2	UGAUGCUUUGCUGGCUGGUGCAGUGCCUGAGGGAGUAAGAGCCCUGUUGUUGUCAGAUAGUGUCUUACUCCCUCAGGCACAUCUCCAGCGAGUCUCU	.........(((.(((((.(..((((((((((((((((((.(.(((((.......))))).)))))))))))))))))))..).))))).)))....	-54.1	hsa-miR-550a-5p	AGUGCCUGAGGGAGUAAGAGCCC	hsa-miR-550a-3p	UGUCUUACUCCCUCAGGCACAU	FALSE
304	hsa-mir-590	UAGCCAGUCAGAAAUGAGCUUAUUCAUAAAAGUGCAGUAUGGUGAAGUCAAUCUGUAAUUUUAUGUAUAAGCUAGUCUCUGAUUGAAACAUGCAGCA	....((((((((.((.(((((((.(((((((.(((((..(((.....)))..))))).))))))).))))))).)).))))))))............	-31.2	hsa-miR-590-5p	GAGCUUAUUCAUAAAAGUGCAG	hsa-miR-590-3p	UAAUUUUAUGUAUAAGCUAGU	FALSE
305	hsa-mir-593	CCCCCAGAAUCUGUCAGGCACCAGCCAGGCAUUGCUCAGCCCGUUUCCCUCUGGGGGAGCAAGGAGUGGUGCUGGGUUUGUCUCUGCUGGGGUUUCUCCU	.((((((.......((((.((.((((.((((((((((.....(((((((....)))))))...)))))))))).)))).)).))))))))))........	-41.9	hsa-miR-593-5p	AGGCACCAGCCAGGCAUUGCUCAGC	hsa-miR-593-3p	UGUCUCUGCUGGGGUUUCU	FALSE
306	hsa-mir-597	UACUUACUCUACGUGUGUGUCACUCGAUGACCACUGUGAAGACAGUAAAAUGUACAGUGGUUCUCUUGUGGCUCAAGCGUAAUGUAGAGUACUGGUC	.(((((((((((((.((((((((..((.(((((((((....(((......)))))))))))).))..)))))....)))..))))))))))..))).	-35.4	hsa-miR-597-5p	UGUGUCACUCGAUGACCACUGU	hsa-miR-597-3p	UGGUUCUCUUGUGGCUCAAGCGU	FALSE
307	hsa-mir-598	GCUUGAUGAUGCUGCUGAUGCUGGCGGUGAUCCCGAUGGUGUGAGCUGGAAAUGGGGUGCUACGUCAUCGUUGUCAUCGUCAUCAUCAUCAUCCGAG	.((((((((......(((((.((((((((((..((((((((((.(((........)))..))))))))))..)))))))))).))))))))).))))	-36.1	hsa-miR-598-5p	GCGGUGAUCCCGAUGGUGUGAGC	hsa-miR-598-3p	UACGUCAUCGUUGUCAUCGUCA	FALSE
308	hsa-mir-548a-3	CCUAGAAUGUUAUUAGGUCGGUGCAAAAGUAAUUGCGAGUUUUACCAUUACUUUCAAUGGCAAAACUGGCAAUUACUUUUGCACCAACGUAAUACUU	..........(((((.((.(((((((((((((((((.((((((.(((((......))))).)))))).))))))))))))))))).)).)))))...	-46.5	hsa-miR-548a-5p	AAAAGUAAUUGCGAGUUUUACC	hsa-miR-548a-3p	CAAAACUGGCAAUUACUUUUGC	FALSE
309	hsa-mir-605	GCCCUAGCUUGGUUCUAAAUCCCAUGGUGCCUUCUCCUUGGGAAAAACAGAGAAGGCACUAUGAGAUUUAGAAUCAAGUUAGG	..(((((((((((((((((((.((((((((((((((..((.......)))))))))))))))).)))))))))))))))))))	-52.3	hsa-miR-605-5p	UAAAUCCCAUGGUGCCUUCUCCU	hsa-miR-605-3p	AGAAGGCACUAUGAGAUUUAGA	FALSE
310	hsa-mir-615	CUCGGGAGGGGCGGGAGGGGGGUCCCCGGUGCUCGGAUCUCGAGGGUGCUUAUUGUUCGGUCCGAGCCUGGGUCUCCCUCUUCCCCCCAACCCCCC	...(((..(((.((((((((((..(((((.((((((((..((((.(.......).)))))))))))))))))...)))))))))))))..)))...	-58.2	hsa-miR-615-5p	GGGGGUCCCCGGUGCUCGGAUC	hsa-miR-615-3p	UCCGAGCCUGGGUCUCCCUCUU	FALSE
311	hsa-mir-616	UUAGGUAAUUCCUCCACUCAAAACCCUUCAGUGACUUCCAUGACAUGAAAUAGGAAGUCAUUGGAGGGUUUGAGCAGAGGAAUGACCUGUUUUAAAA	.(((((.(((((((..((((((.((((((((((((((((((........)).))))))))))))))))))))))..))))))).)))))........	-51.2	hsa-miR-616-5p	ACUCAAAACCCUUCAGUGACUU	hsa-miR-616-3p	AGUCAUUGGAGGGUUUGAGCAG	FALSE
312	hsa-mir-548c	CAUUGGCAUCUAUUAGGUUGGUGCAAAAGUAAUUGCGGUUUUUGCCAUUACUUUCAGUAGCAAAAAUCUCAAUUACUUUUGCACCAACUUAAUACUU	..........(((((((((((((((((((((((((.(((((((((...((((...))))))))))))).)))))))))))))))))))))))))...	-47.1	hsa-miR-548c-5p	AAAAGUAAUUGCGGUUUUUGCC	hsa-miR-548c-3p	CAAAAAUCUCAAUUACUUUUGC	FALSE
313	hsa-mir-619	CGCCCACCUCAGCCUCCCAAAAUGCUGGGAUUACAGGCAUGAGCCACUGCGGUCGACCAUGACCUGGACAUGUUUGUGCCCAGUACUGUCAGUUUGCAG	......................(((((((..((((((((((..(((....((((......))))))).)))))))))))))))))((((......))))	-30.1	hsa-miR-619-5p	GCUGGGAUUACAGGCAUGAGCC	hsa-miR-619-3p	GACCUGGACAUGUUUGUGCCCAGU	FALSE
314	hsa-mir-624	AAUGCUGUUUCAAGGUAGUACCAGUACCUUGUGUUCAGUGGAACCAAGGUAAACACAAGGUAUUGGUAUUACCUUGAGAUAGCAUUACACCUAAGUG	((((((((((((((((((((((((((((((((((((..((....))..)..))))))))))))))))))))))))))))))))))).(((....)))	-55	hsa-miR-624-5p	UAGUACCAGUACCUUGUGUUCA	hsa-miR-624-3p	CACAAGGUAUUGGUAUUACCU	FALSE
315	hsa-mir-625	AGGGUAGAGGGAUGAGGGGGAAAGUUCUAUAGUCCUGUAAUUAGAUCUCAGGACUAUAGAACUUUCCCCCUCAUCCCUCUGCCCU	(((((((((((((((((((((((((((((((((((((...........)))))))))))))))))))))))))))))))))))))	-75	hsa-miR-625-5p	AGGGGGAAAGUUCUAUAGUCC	hsa-miR-625-3p	GACUAUAGAACUUUCCCCCUCA	FALSE
316	hsa-mir-627	UACUUAUUACUGGUAGUGAGUCUCUAAGAAAAGAGGAGGUGGUUGUUUUCCUCCUCUUUUCUUUGAGACUCACUACCAAUAAUAAGAAAUACUACUA	..(((((((.((((((((((((((.((((((((((((((.((....)).)))))))))))))).)))))))))))))).)))))))...........	-55.5	hsa-miR-627-5p	GUGAGUCUCUAAGAAAAGAGGA	hsa-miR-627-3p	UCUUUUCUUUGAGACUCACU	FALSE
317	hsa-mir-628	AUAGCUGUUGUGUCACUUCCUCAUGCUGACAUAUUUACUAGAGGGUAAAAUUAAUAACCUUCUAGUAAGAGUGGCAGUCGAAGGGAAGGGCUCAU	........((.(((.((((((...((((.(((.(((((((((((((..........))))))))))))).))).))))....))))))))).)).	-35.6	hsa-miR-628-5p	AUGCUGACAUAUUUACUAGAGG	hsa-miR-628-3p	UCUAGUAAGAGUGGCAGUCGA	FALSE
318	hsa-mir-629	UCCCUUUCCCAGGGGAGGGGCUGGGUUUACGUUGGGAGAACUUUUACGGUGAACCAGGAGGUUCUCCCAACGUAAGCCCAGCCCCUCCCCUCUGCCU	..........(((((((((((((((((((((((((((((((((((..((....)).)))))))))))))))))))))))))))))))))))......	-72.7	hsa-miR-629-5p	UGGGUUUACGUUGGGAGAACU	hsa-miR-629-3p	GUUCUCCCAACGUAAGCCCAGC	FALSE
319	hsa-mir-33b	GCGGGCGGCCCCGCGGUGCAUUGCUGUUGCAUUGCACGUGUGUGAGGCGGGUGCAGUGCCUCGGCAGUGCAGCCCGGAGCCGGCCCCUGGCACCAC	(((((((((.(((.((((((((((((..(((((((((.(((.....))).)))))))))..)))))))))).))))).))).))))...)).....	-60.2	hsa-miR-33b-5p	GUGCAUUGCUGUUGCAUUGC	hsa-miR-33b-3p	CAGUGCCUCGGCAGUGCAGCCC	FALSE
320	hsa-mir-642a	AUCUGAGUUGGGAGGGUCCCUCUCCAAAUGUGUCUUGGGGUGGGGGAUCAAGACACAUUUGGAGAGGGAACCUCCCAACUCGGCCUCUGCCAUCAUU	....(((((((((((.((((((((((((((((((((((.........)))))))))))))))))))))).)))))))))))(((....)))......	-66.3	hsa-miR-642a-5p	GUCCCUCUCCAAAUGUGUCUUG	hsa-miR-642a-3p	AGACACAUUUGGAGAGGGAACC	FALSE
321	hsa-mir-651	AAUCUAUCACUGCUUUUUAGGAUAAGCUUGACUUUUGUUCAAAUAAAAAUGCAAAAGGAAAGUGUAUCCUAAAAGGCAAUGACAGUUUAAUGUGUUU	...((.(((.((((((((((((((.((((..(((((((............)))))))..)))).)))))))))))))).))).))............	-34	hsa-miR-651-5p	UUUAGGAUAAGCUUGACUUUUG	hsa-miR-651-3p	AAAGGAAAGUGUAUCCUAAAAG	FALSE
322	hsa-mir-652	ACGAAUGGCUAUGCACUGCACAACCCUAGGAGAGGGUGCCAUUCACAUAGACUAUAAUUGAAUGGCGCCACUAGGGUUGUGCAGUGCACAACCUACAC	......((...((((((((((((((((((.....(((((((((((..((.....))..))))))))))).))))))))))))))))))...)).....	-53.1	hsa-miR-652-5p	CAACCCUAGGAGAGGGUGCCAUUCA	hsa-miR-652-3p	AAUGGCGCCACUAGGGUUGUG	FALSE
323	hsa-mir-548d-1	AAACAAGUUAUAUUAGGUUGGUGCAAAAGUAAUUGUGGUUUUUGCCUGUAAAAGUAAUGGCAAAAACCACAGUUUCUUUUGCACCAGACUAAUAAAG	..........((((((..(((((((((((.((((((((((((((((............)))))))))))))))).)))))))))))..))))))...	-48.4	hsa-miR-548d-5p	AAAAGUAAUUGUGGUUUUUGCC	hsa-miR-548d-3p	CAAAAACCACAGUUUCUUUUGC	FALSE
324	hsa-mir-548d-2	GAGAGGGAAGAUUUAGGUUGGUGCAAAAGUAAUUGUGGUUUUUGCCAUUGAAAGUAAUGGCAAAAACCACAGUUUCUUUUGCACCAACCUAAUAAAA	............(((((((((((((((((.((((((((((((((((((((....)))))))))))))))))))).))))))))))))))))).....	-56.8	hsa-miR-548d-5p	AAAAGUAAUUGUGGUUUUUGCC	hsa-miR-548d-3p	CAAAAACCACAGUUUCUUUUGC	FALSE
325	hsa-mir-449b	UGACCUGAAUCAGGUAGGCAGUGUAUUGUUAGCUGGCUGCUUGGGUCAAGUCAGCAGCCACAACUACCCUGCCACUUGCUUCUGGAUAAAUUCUUCU	...((.(((.(((((.(((((.(((..(((.(.((((((((.((......))))))))))))))))).)))))))))).))).))............	-35.7	hsa-miR-449b-5p	AGGCAGUGUAUUGUUAGCUGGC	hsa-miR-449b-3p	CAGCCACAACUACCCUGCCACU	FALSE
326	hsa-mir-653	UUCAUUCCUUCAGUGUUGAAACAAUCUCUACUGAACCAGCUUCAAACAAGUUCACUGGAGUUUGUUUCAAUAUUGCAAGAAUGAUAAGAUGGAAGC	.((((((...((((((((((((((.(((((.(((((.............))))).))))).))))))))))))))...))))))............	-32.8	hsa-miR-653-5p	GUGUUGAAACAAUCUCUACUG	hsa-miR-653-3p	UUCACUGGAGUUUGUUUCAAUA	FALSE
327	hsa-mir-411	UGGUACUUGGAGAGAUAGUAGACCGUAUAGCGUACGCUUUAUCUGUGACGUAUGUAACACGGUCCACUAACCCUCAGUAUCAAAUCCAUCCCCGAG	(((((((..(((.(.((((.((((((...((((((((.........).)))))))...)))))).)))).).))))))))))..............	-30.6	hsa-miR-411-5p	UAGUAGACCGUAUAGCGUACG	hsa-miR-411-3p	UAUGUAACACGGUCCACUAACC	FALSE
328	hsa-mir-654	GGGUAAGUGGAAAGAUGGUGGGCCGCAGAACAUGUGCUGAGUUCGUGCCAUAUGUCUGCUGACCAUCACCUUUAGAAGCCC	((((......((((.((((((.(.(((((.(((((((.........).))))))))))).).)))))).))))....))))	-28.3	hsa-miR-654-5p	UGGUGGGCCGCAGAACAUGUGC	hsa-miR-654-3p	UAUGUCUGCUGACCAUCACCUU	FALSE
329	hsa-mir-655	AACUAUGCAAGGAUAUUUGAGGAGAGGUUAUCCGUGUUAUGUUCGCUUCAUUCAUCAUGAAUAAUACAUGGUUAACCUCUUUUUGAAUAUCAGACUC	...........(((((((((((((((((((.((((((..((((((............))))))..)))))).)))))))))))))))))))......	-34.8	hsa-miR-655-5p	AGAGGUUAUCCGUGUUAUGUUC	hsa-miR-655-3p	AUAAUACAUGGUUAACCUCUUU	FALSE
330	hsa-mir-656	CUGAAAUAGGUUGCCUGUGAGGUGUUCACUUUCUAUAUGAUGAAUAUUAUACAGUCAACCUCUUUCCGAUAUCGAAUC	..((((.((((((.(((((.((((((((...((.....)))))))))).))))).)))))).))))............	-23	hsa-miR-656-5p	AGGUUGCCUGUGAGGUGUUCA	hsa-miR-656-3p	AAUAUUAUACAGUCAACCUCU	FALSE
331	hsa-mir-659	UACCGACCCUCGAUUUGGUUCAGGACCUUCCCUGAACCAAGGAAGAGUCACAGUCUCUUCCUUGGUUCAGGGAGGGUCCCCAACAAUGUCCUCAUGG	...........(((...(((..(((((((((((((((((((((((((.......)))))))))))))))))))))))))..)))...))).......	-54.6	hsa-miR-659-5p	AGGACCUUCCCUGAACCAAGGA	hsa-miR-659-3p	CUUGGUUCAGGGAGGGUCCCCA	FALSE
332	hsa-mir-660	CUGCUCCUUCUCCCAUACCCAUUGCAUAUCGGAGUUGUGAAUUCUCAAAACACCUCCUGUGUGCAUGGAUUACAGGAGGGUGAGCCUUGUCAUCGUG	..((((.((((((.....((((.((((((.((((.(((...........))).)))).))))))))))......)))))).))))............	-32.8	hsa-miR-660-5p	UACCCAUUGCAUAUCGGAGUUG	hsa-miR-660-3p	ACCUCCUGUGUGCAUGGAUUA	FALSE
333	hsa-mir-542	CAGAUCUCAGACAUCUCGGGGAUCAUCAUGUCACGAGAUACCAGUGUGCACUUGUGACAGAUUGAUAACUGAAAGGUCUGGGAGCCACUCAUCUUCA	....((((((((...((((..((((...(((((((((.(((....)))..)))))))))...))))..))))...))))))))..............	-34.9	hsa-miR-542-5p	UCGGGGAUCAUCAUGUCACGAGA	hsa-miR-542-3p	UGUGACAGAUUGAUAACUGAAA	FALSE
334	hsa-mir-758	GCCUGGAUACAUGAGAUGGUUGACCAGAGAGCACACGCUUUAUUUGUGCCGUUUGUGACCUGGUCCACUAACCCUCAGUAUCUAAUGC	...(((((((.((((.((((.((((((.(.(((.((((.........).))).)))..))))))).))))...)))))))))))....	-29.6	hsa-miR-758-5p	GAUGGUUGACCAGAGAGCACAC	hsa-miR-758-3p	UUUGUGACCUGGUCCACUAACC	FALSE
335	hsa-mir-671	GCAGGUGAACUGGCAGGCCAGGAAGAGGAGGAAGCCCUGGAGGGGCUGGAGGUGAUGGAUGUUUUCCUCCGGUUCUCAGGGCUCCACCUCUUUCGGGCCGUAGAGCCAGGGCUGGUGC	(((...(..(((((.((((.((((((((.(((.((((((..(((((((((((.((.......)).)))))))))))))))))))).)))))))).)))).....)))))..)...)))	-66.9	hsa-miR-671-5p	AGGAAGCCCUGGAGGGGCUGGAG	hsa-miR-671-3p	UCCGGUUCUCAGGGCUCCACC	FALSE
336	hsa-mir-668	GGUAAGUGCGCCUCGGGUGAGCAUGCACUUAAUGUGGGUGUAUGUCACUCGGCUCGGCCCACUACC	((((.(((.(((((((((((.((((((((((...))))))))))))))))))...))).)))))))	-33.2	hsa-miR-668-5p	UGCGCCUCGGGUGAGCAUG	hsa-miR-668-3p	UGUCACUCGGCUCGGCCCACUAC	FALSE
337	hsa-mir-550a-3	GAUGCUUUGCUGGCUGGUGCAGUGCCUGAGGGAGUAAGAGUCCUGUUGUUGUAAGAUAGUGUCUUACUCCCUCAGGCACAUCUCCAACAAGUCUC	...(((.....)))(((.(..((((((((((((((((((...(((((.......)))))..))))))))))))))))))..).))).........	-44.6	hsa-miR-550a-3-5p	AGUGCCUGAGGGAGUAAGAG	hsa-miR-550a-3p	UGUCUUACUCCCUCAGGCACAU	FALSE
338	hsa-mir-767	GCUUUUAUAUUGUAGGUUUUUGCUCAUGCACCAUGGUUGUCUGAGCAUGCAGCAUGCUUGUCUGCUCAUACCCCAUGGUUUCUGAGCAGGAACCUUCAUUGUCUACUGC	((....(((.((.(((((((((((((...(((((((..((.((((((.((((.....)))).)))))).)).)))))))...))))))))))))).)).))).....))	-44	hsa-miR-767-5p	UGCACCAUGGUUGUCUGAGCAUG	hsa-miR-767-3p	UCUGCUCAUACCCCAUGGUUUCU	FALSE
339	hsa-mir-1224	GUGAGGACUCGGGAGGUGGAGGGUGGUGCCGCCGGGGCCGGGCGCUGUUUCAGCUCGCUUCUCCCCCCACCUCCUCUCUCCUCAG	.((((((...(((((((((..((((....))))((((..((((((((...))))..))))..)))))))))))))...)))))).	-44.1	hsa-miR-1224-5p	GUGAGGACUCGGGAGGUGG	hsa-miR-1224-3p	CCCCACCUCCUCUCUCCUCAG	TRUE
340	hsa-mir-1296	ACCUACCUAACUGGGUUAGGGCCCUGGCUCCAUCUCCUUUAGGAAAACCUUCUGUGGGGAGUGGGGCUUCGACCCUAACCCAGGUGGGCUGU	.(((((((....(((((((((....(((((((.((((((..((((....))))..)))))))))))))....))))))))))))))))....	-50.5	hsa-miR-1296-5p	UUAGGGCCCUGGCUCCAUCUCC	hsa-miR-1296-3p	GAGUGGGGCUUCGACCCUAACC	FALSE
341	hsa-mir-1468	GGUGGGUGGUUUCUCCGUUUGCCUGUUUCGCUGAUGUGCAUUCAACUCAUUCUCAGCAAAAUAAGCAAAUGGAAAAUUCGUCCAUC	(((((((((.((.(((((((((.(((((.(((((.(((.........)))..))))).))))).))))))))).)).)))))))))	-31.4	hsa-miR-1468-5p	CUCCGUUUGCCUGUUUCGCUG	hsa-miR-1468-3p	AGCAAAAUAAGCAAAUGGAAAA	FALSE
342	hsa-mir-1271	CACCCAGAUCAGUGCUUGGCACCUAGCAAGCACUCAGUAAAUAUUUGUUGAGUGCCUGCUAUGUGCCAGGCAUUGUGCUGAGGGCU	..(((((..(((((((((((((.(((((.(((((((((((....))))))))))).))))).)))))))))))))..))).))...	-51.8	hsa-miR-1271-5p	CUUGGCACCUAGCAAGCACUCA	hsa-miR-1271-3p	AGUGCCUGCUAUGUGCCAGGCA	FALSE
343	hsa-mir-1301	GGAUUGUGGGGGGUCGCUCUAGGCACCGCAGCACUGUGCUGGGGAUGUUGCAGCUGCCUGGGAGUGACUUCACACAGUCCUC	((((((((.(((((((((((((((((.((((((((.......)).)))))).).))))).))))))))))).))))))))..	-46.3	hsa-miR-1301-5p	CGCUCUAGGCACCGCAGCA	hsa-miR-1301-3p	UUGCAGCUGCCUGGGAGUGACUUC	FALSE
344	hsa-mir-454	UCUGUUUAUCACCAGAUCCUAGAACCCUAUCAAUAUUGUCUCUGCUGUGUAAAUAGUUCUGAGUAGUGCAAUAUUGCUUAUAGGGUUUUGGUGUUUGGAAAGAACAAUGGGCAGG	.(((((((((.((((((.((((((((((((((((((((((((.(((((....)))))...)))....)))))))))...)))))))))))).))))))...))....))))))).	-41	hsa-miR-454-5p	ACCCUAUCAAUAUUGUCUCUGC	hsa-miR-454-3p	UAGUGCAAUAUUGCUUAUAGGGU	FALSE
345	hsa-mir-1185-2	UUUGGUACUUAAAGAGAGGAUACCCUUUGUAUGUUCACUUGAUUAAUGGCGAAUAUACAGGGGGAGACUCUCAUUUGCGUAUCAAA	.(((((((.(((((((((..(.((((((((((((((.((........)).)))))))))))))))..))))).)))).))))))).	-38.8	hsa-miR-1185-5p	AGAGGAUACCCUUUGUAUGUU	hsa-miR-1185-2-3p	AUAUACAGGGGGAGACUCUCAU	FALSE
346	hsa-mir-449c	GCUGGGAUGUGUCAGGUAGGCAGUGUAUUGCUAGCGGCUGUUAAUGAUUUUAACAGUUGCUAGUUGCACUCCUCUCUGUUGCAUUCAGAAGC	(((.((((((..((((.(((.((((((..(((((((((((((((.....)))))))))))))))))))))))).))))..))))))...)))	-44.6	hsa-miR-449c-5p	UAGGCAGUGUAUUGCUAGCGGCUGU	hsa-miR-449c-3p	UUGCUAGUUGCACUCCUCUCUGU	FALSE
347	hsa-mir-769	GCCUUGGUGCUGAUUCCUGGGCUCUGACCUGAGACCUCUGGGUUCUGAGCUGUGAUGUUGCUCUCGAGCUGGGAUCUCCGGGGUCUUGGUUCAGGGCCGGGGCCUCUGGGUUCCAAGC	..(((((.(((((..(((.((((((((.((((((((((.(((.(((.((((.(((........))))))).))).))).)))))))))).)))))))).)))..))..))).))))).	-60.8	hsa-miR-769-5p	UGAGACCUCUGGGUUCUGAGCU	hsa-miR-769-3p	CUGGGAUCUCCGGGGUCUUGGUU	FALSE
348	hsa-mir-766	GCAUCCUCAGGACCUGGGCUUGGGUGGUAGGAGGAAUUGGUGCUGGUCUUUCAUUUUGGAUUUGACUCCAGCCCCACAGCCUCAGCCACCCCAGCCAAUUGUCAUAGGAGC	((.((((...(((...((((.(((((((..((((...(((.(((((....(((.........)))..))))).)))...)))).))))))).))))....)))..))))))	-49.4	hsa-miR-766-5p	AGGAGGAAUUGGUGCUGGUCUU	hsa-miR-766-3p	ACUCCAGCCCCACAGCCUCAGC	FALSE
349	hsa-mir-1185-1	UUUGGUACUUGAAGAGAGGAUACCCUUUGUAUGUUCACUUGAUUAAUGGCGAAUAUACAGGGGGAGACUCUUAUUUGCGUAUCAAA	.(((((((.(((((((((..(.((((((((((((((.((........)).)))))))))))))))..))))).)))).))))))).	-35.3	hsa-miR-1185-5p	AGAGGAUACCCUUUGUAUGUU	hsa-miR-1185-1-3p	AUAUACAGGGGGAGACUCUUAU	FALSE
350	hsa-mir-670	GUUUAGGGGUGGACCUGAUGUCCCUGAGUGUAUGUGGUGAACCUGAAUUUGCCUUGGGUUUCCUCAUAUUCAUUCAGGAGUGUCAGUUGCCCCUUCAC	((..((((((((..((((((.(((((((((.((((((.((((((((.......)))))))).).))))).)))))))).)))))))))))))))..))	-39.6	hsa-miR-670-5p	GUCCCUGAGUGUAUGUGGUG	hsa-miR-670-3p	UUUCCUCAUAUUCAUUCAGGA	FALSE
351	hsa-mir-1298	AGACGAGGAGUUAAGAGUUCAUUCGGCUGUCCAGAUGUAUCCAAGUACCCUGUGUUAUUUGGCAAUAAAUACAUCUGGGCAACUGACUGAACUUUUCACUUUUCAUGACUCA	....(((((((.(((((((((.((((.((((((((((((((((((((........)))))))......))))))))))))).)))).))))))))).)))))))........	-47.2	hsa-miR-1298-5p	UUCAUUCGGCUGUCCAGAUGUA	hsa-miR-1298-3p	CAUCUGGGCAACUGACUGAAC	FALSE
352	hsa-mir-675	CCCAGGGUCUGGUGCGGAGAGGGCCCACAGUGGACUUGGUGACGCUGUAUGCCCUCACCGCUCAGCCCCUGGG	(((((((.((((.((((.((((((..((((((..........))))))..)))))).)))))))).)))))))	-47.8	hsa-miR-675-5p	UGGUGCGGAGAGGGCCCACAGUG	hsa-miR-675-3p	CUGUAUGCCCUCACCGCUCA	FALSE
353	hsa-mir-891a	CCUUAAUCCUUGCAACGAACCUGAGCCACUGAUUCAGUAAAAUACUCAGUGGCACAUGUUUGUUGUGAGGGUCAAAAGA	.(((.(((((((((((((((.((.((((((((.............)))))))).)).)))))))))))))))...))).	-34.7	hsa-miR-891a-5p	UGCAACGAACCUGAGCCACUGA	hsa-miR-891a-3p	AGUGGCACAUGUUUGUUGUGAG	FALSE
354	hsa-mir-509-2	CAUGCUGUGUGUGGUACCCUACUGCAGACAGUGGCAAUCAUGUAUAAUUAAAAAUGAUUGGUACGUCUGUGGGUAGAGUACUGCAUGACAC	.....((((((((((((.(((((((((((.(((.(((((((............))))))).))))))))).))))).))))))))).))).	-37.5	hsa-miR-509-5p	UACUGCAGACAGUGGCAAUCA	hsa-miR-509-3p	UGAUUGGUACGUCUGUGGGUAG	FALSE
355	hsa-mir-450b	GCAGAAUUAUUUUUGCAAUAUGUUCCUGAAUAUGUAAUAUAAGUGUAUUGGGAUCAUUUUGCAUCCAUAGUUUUGUAU	((((((((((...(((((.(((.((((((((((.........)))).)))))).))).)))))...))))))))))..	-22.8	hsa-miR-450b-5p	UUUUGCAAUAUGUUCCUGAAUA	hsa-miR-450b-3p	UUGGGAUCAUUUUGCAUCCAUA	FALSE
356	hsa-mir-874	UUAGCCCUGCGGCCCCACGCACCAGGGUAAGAGAGACUCUCGCUUCCUGCCCUGGCCCGAGGGACCGACUGGCUGGGC	((((((...(((.(((.((..((((((((((.(((...))).))...))))))))..)).))).)))...))))))..	-36.4	hsa-miR-874-5p	CGGCCCCACGCACCAGGGUAAGA	hsa-miR-874-3p	CUGCCCUGGCCCGAGGGACCGA	FALSE
357	hsa-mir-888	GGCAGUGCUCUACUCAAAAAGCUGUCAGUCACUUAGAUUACAUGUGACUGACACCUCUUUGGGUGAAGGAAGGCUCA	(((..(.((.((((((((.((.((((((((((...........)))))))))).)).)))))))).)).)..)))..	-31.2	hsa-miR-888-5p	UACUCAAAAAGCUGUCAGUCA	hsa-miR-888-3p	GACUGACACCUCUUUGGGUGAA	FALSE
358	hsa-mir-541	ACGUCAGGGAAAGGAUUCUGCUGUCGGUCCCACUCCAAAGUUCACAGAAUGGGUGGUGGGCACAGAAUCUGGACUCUGCUUGUG	(((.(((((...((((((((.((((.(..((((((....((((...))))))))))).))))))))))))...)))))..))).	-29.8	hsa-miR-541-5p	AAAGGAUUCUGCUGUCGGUCCCACU	hsa-miR-541-3p	UGGUGGGCACAGAAUCUGGACU	FALSE
359	hsa-mir-889	GUGCUUAAAGAAUGGCUGUCCGUAGUAUGGUCUCUAUAUUUAUGAUGAUUAAUAUCGGACAACCAUUGUUUUAGUAUCC	(((((.(((.(((((.((((((..((.(((((((.........)).)))))))..)))))).))))).))).)))))..	-24.8	hsa-miR-889-5p	AAUGGCUGUCCGUAGUAUGGUC	hsa-miR-889-3p	UUAAUAUCGGACAACCAUUGU	FALSE
360	hsa-mir-875	UUAGUGGUACUAUACCUCAGUUUUAUCAGGUGUUCUUAAAAUCACCUGGAAACACUGAGGUUGUGUCUCACUGAAC	(((((((.((...((((((((.((.(((((((..........))))))).)).))))))))...)).)))))))..	-31.2	hsa-miR-875-5p	UAUACCUCAGUUUUAUCAGGUG	hsa-miR-875-3p	CCUGGAAACACUGAGGUUGUG	FALSE
361	hsa-mir-876	UGAAGUGCUGUGGAUUUCUUUGUGAAUCACCAUAUCUAAGCUAAUGUGGUGGUGGUUUACAAAGUAAUUCAUAGUGCUUCA	((((((((((((((((.((((((((((((((((..(.........)..)))))))))))))))).))))))))))))))))	-41.6	hsa-miR-876-5p	UGGAUUUCUUUGUGAAUCACCA	hsa-miR-876-3p	UGGUGGUUUACAAAGUAAUUCA	FALSE
362	hsa-mir-708	AACUGCCCUCAAGGAGCUUACAAUCUAGCUGGGGGUAAAUGACUUGCACAUGAACACAACUAGACUGUGAGCUUCUAGAGGGCAGGGA	..((((((((.(((((((((((.(((((.((...((..(((.......)))..)).)).))))).))))))))))).))))))))...	-41.6	hsa-miR-708-5p	AAGGAGCUUACAAUCUAGCUGGG	hsa-miR-708-3p	CAACUAGACUGUGAGCUUCUAG	FALSE
363	hsa-mir-744	UUGGGCAAGGUGCGGGGCUAGGGCUAACAGCAGUCUUACUGAAGGUUUCCUGGAAACCACGCACAUGCUGUUGCCACUAACCUCAACCUUACUCGGUC	(((((.(((((..((((.((((((.(((((((...........((((((...)))))).......)))))))))).))).)))).))))).)))))..	-36.5	hsa-miR-744-5p	UGCGGGGCUAGGGCUAACAGCA	hsa-miR-744-3p	CUGUUGCCACUAACCUCAACCU	FALSE
364	hsa-mir-885	CCGCACUCUCUCCAUUACACUACCCUGCCUCUUCUCCAUGAGAGGCAGCGGGGUGUAGUGGAUAGAGCACGGGU	(((..((((.(((((((((((.(((((((((((......))))))))).))))))))))))).))))..)))..	-44.3	hsa-miR-885-5p	UCCAUUACACUACCCUGCCUCU	hsa-miR-885-3p	AGGCAGCGGGGUGUAGUGGAUA	FALSE
365	hsa-mir-877	GUAGAGGAGAUGGCGCAGGGGACACGGGCAAAGACUUGGGGGUUCCUGGGACCCUCAGACGUGUGUCCUCUUCUCCCUCCUCCCAG	...((((((..((.(.((((((((((.(.......((((((((((...)))))))))).).)))))))))).).))))))))....	-39.8	hsa-miR-877-5p	GUAGAGGAGAUGGCGCAGGG	hsa-miR-877-3p	UCCUCUUCUCCCUCCUCCCAG	TRUE
366	hsa-mir-887	GUGCAGAUCCUUGGGAGCCCUGUUAGACUCUGGAUUUUACACUUGGAGUGAACGGGCGCCAUCCCGAGGCUUUGCACAG	(((((((.((((((((((((((((..(((((((.........))))))).)))))).))..)))))))).)))))))..	-39.3	hsa-miR-887-5p	CUUGGGAGCCCUGUUAGACUC	hsa-miR-887-3p	GUGAACGGGCGCCAUCCCGAGG	FALSE
367	hsa-mir-873	GUGUGCAUUUGCAGGAACUUGUGAGUCUCCUAUUGAAAAUGAACAGGAGACUGAUGAGUUCCCGGGAACACCCACAA	(((.(..(((.(.(((((((((.((((((((.((.......)).)))))))).))))))))).).)))..).)))..	-32	hsa-miR-873-5p	GCAGGAACUUGUGAGUCUCCU	hsa-miR-873-3p	GGAGACUGAUGAGUUCCCGGGA	FALSE
368	hsa-mir-374b	ACUCGGAUGGAUAUAAUACAACCUGCUAAGUGUCCUAGCACUUAGCAGGUUGUAUUAUCAUUGUCCGUGUCU	((.(((((((..(((((((((((((((((((((....)))))))))))))))))))))..))))))).))..	-40.3	hsa-miR-374b-5p	AUAUAAUACAACCUGCUAAGUG	hsa-miR-374b-3p	CUUAGCAGGUUGUAUUAUCAUU	FALSE
369	hsa-mir-301b	GCCGCAGGUGCUCUGACGAGGUUGCACUACUGUGCUCUGAGAAGCAGUGCAAUGAUAUUGUCAAAGCAUCUGGGACCA	.((.((((((((.((((((.((((((((.((...........)).))))))))....)))))).))))))))))....	-31.1	hsa-miR-301b-5p	GCUCUGACGAGGUUGCACUACU	hsa-miR-301b-3p	CAGUGCAAUGAUAUUGUCAAAGC	FALSE
370	hsa-mir-216b	GCAGACUGGAAAAUCUCUGCAGGCAAAUGUGAUGUCACUGAGGAAAUCACACACUUACCCGUAGAGAUUCUACAGUCUGACA	.(((((((...(((((((((.((.((.((((((.((......)).))))))...)).)).)))))))))...)))))))...	-32.3	hsa-miR-216b-5p	AAAUCUCUGCAGGCAAAUGUGA	hsa-miR-216b-3p	ACACACUUACCCGUAGAGAUUCUA	FALSE
371	hsa-mir-208b	CCUCUCAGGGAAGCUUUUUGCUCGAAUUAUGUUUCUGAUCCGAAUAUAAGACGAACAAAAGGUUUGUCUGAGGGCAG	.((((((((.((((((((((.(((..((((((((.......))))))))..))).)))))))))).))))))))...	-31.4	hsa-miR-208b-5p	AAGCUUUUUGCUCGAAUUAUGU	hsa-miR-208b-3p	AUAAGACGAACAAAAGGUUUGU	FALSE
372	hsa-mir-509-3	GUGGUACCCUACUGCAGACGUGGCAAUCAUGUAUAAUUAAAAAUGAUUGGUACGUCUGUGGGUAGAGUACUGCAU	(((((((.((((((((((((((.(((((((............))))))).))))))))).))))).)))))))..	-37.8	hsa-miR-509-3-5p	UACUGCAGACGUGGCAAUCAUG	hsa-miR-509-3p	UGAUUGGUACGUCUGUGGGUAG	FALSE
373	hsa-mir-937	AGCACUGCCCCCGGUGAGUCAGGGUGGGGCUGGCCCCCUGCUUCGUGCCCAUCCGCGCUCUGACUCUCUGCCCACCUGCAGGAGCU	(((.((((....((((((((((((((.((.(((......((.....))))).)).)))))))))))...))).....))))..)))	-36.8	hsa-miR-937-5p	GUGAGUCAGGGUGGGGCUGG	hsa-miR-937-3p	AUCCGCGCUCUGACUCUCUGCC	TRUE
374	hsa-mir-939	UGUGGGCAGGGCCCUGGGGAGCUGAGGCUCUGGGGGUGGCCGGGGCUGACCCUGGGCCUCUGCUCCCCAGUGUCUGACCGCG	.((((...((((.(((((((((.(((((.((((((..(((....)))..))))))))))).))))))))).))))..)))).	-56.8	hsa-miR-939-5p	UGGGGAGCUGAGGCUCUGGGGGUG	hsa-miR-939-3p	CCCUGGGCCUCUGCUCCCCAG	TRUE
375	hsa-mir-942	AUUAGGAGAGUAUCUUCUCUGUUUUGGCCAUGUGUGUACUCACAGCCCCUCACACAUGGCCGAAACAGAGAAGUUACUUUCCUAAU	((((((((((((.(((((((((((((((((((((((..............))))))))))))))))))))))).))))))))))))	-56.7	hsa-miR-942-5p	UCUUCUCUGUUUUGGCCAUGUG	hsa-miR-942-3p	CACAUGGCCGAAACAGAGAAGU	FALSE
376	hsa-mir-1178	GCGUUGGCUGGCAGAGGAAGGGAAGGGUCCAGGGUCAGCUGAGCAUGCCCUCAGGUUGCUCACUGUUCUUCCCUAGAAUGUCAGGUGAUGU	((((((.((((((.....(((((((((........(((.((((((.(((....)))))))))))))))))))))....)))))).))))))	-37.7	hsa-miR-1178-5p	CAGGGUCAGCUGAGCAUG	hsa-miR-1178-3p	UUGCUCACUGUUCUUCCCUAG	FALSE
377	hsa-mir-1180	GCUGCUGGACCCACCCGGCCGGGAAUAGUGCUCCUGGUUGUUUCCGGCUCGCGUGGGUGUGUCGGCGGC	((((((((((((((.(((((((((((((..(....).))))))))))).)).))))))...))))))))	-39.3	hsa-miR-1180-5p	GGACCCACCCGGCCGGGAAUA	hsa-miR-1180-3p	UUUCCGGCUCGCGUGGGUGUGU	FALSE
378	hsa-mir-1225	GUGGGUACGGCCCAGUGGGGGGGAGAGGGACACGCCCUGGGCUCUGCCCAGGGUGCAGCCGGACUGACUGAGCCCCUGUGCCGCCCCCAG	.(((((...))))).(((((((((.((((...((((((((((...))))))))))..(((((.....))).)))))).).)).)))))).	-50.1	hsa-miR-1225-5p	GUGGGUACGGCCCAGUGGGGGG	hsa-miR-1225-3p	UGAGCCCCUGUGCCGCCCCCAG	FALSE
379	hsa-mir-1226	GUGAGGGCAUGCAGGCCUGGAUGGGGCAGCUGGGAUGGUCCAAAAGGGUGGCCUCACCAGCCCUGUGUUCCCUAG	...((((.(((((((.((((.((((((.((((((....))).....))).)))))))))).))))))).))))..	-35.4	hsa-miR-1226-5p	GUGAGGGCAUGCAGGCCUGGAUGGGG	hsa-miR-1226-3p	UCACCAGCCCUGUGUUCCCUAG	TRUE
381	hsa-mir-1228	GUGGGCGGGGGCAGGUGUGUGGUGGGUGGUGGCCUGCGGUGAGCAGGGCCCUCACACCUGCCUCGCCCCCCAG	..((((((((.((((((((.((........(.(((((.....))))).))).)))))))))))))))).....	-44.3	hsa-miR-1228-5p	GUGGGCGGGGGCAGGUGUGUG	hsa-miR-1228-3p	UCACACCUGCCUCGCCCCCC	TRUE
382	hsa-mir-1229	GUGGGUAGGGUUUGGGGGAGAGCGUGGGCUGGGGUUCAGGGACACCCUCUCACCACUGCCCUCCCACAG	(((((.(((((...((.(((((.(((..(((.....)))...))).))))).))...))))))))))..	-36	hsa-miR-1229-5p	GUGGGUAGGGUUUGGGGGAGAGCG	hsa-miR-1229-3p	CUCUCACCACUGCCCUCCCACAG	TRUE
383	hsa-mir-1233-1	GUGAGUGGGAGGCCAGGGCACGGCAGGGGGAGCUGCAGGGCUAUGGGAGGGGCCCCAGCGUCUGAGCCCUGUCCUCCCGCAG	....((((((((.((((((........(((.((((..(((((........))))))))).)))..)))))).))))))))..	-44.1	hsa-miR-1233-5p	AGUGGGAGGCCAGGGCACGGCA	hsa-miR-1233-3p	UGAGCCCUGUCCUCCCGCAG	TRUE
384	hsa-mir-1236	GUGAGUGACAGGGGAAAUGGGGAUGGACUGGAAGUGGGCAGCAUGGAGCUGACCUUCAUCAUGGCUUGGCCAACAUAAUGCCUCUUCCCCUUGUCUCUCCAG	(.(((.((((((((((..((..(((.....((.(.(((((((.....)))).))).).)).((((...)))).)))....))..)))))).)))).))))..	-36.4	hsa-miR-1236-5p	UGAGUGACAGGGGAAAUGGGGA	hsa-miR-1236-3p	CCUCUUCCCCUUGUCUCUCCAG	TRUE
385	hsa-mir-1238	GUGAGUGGGAGCCCCAGUGUGUGGUUGGGGCCAUGGCGGGUGGGCAGCCCAGCCUCUGAGCCUUCCUCGUCUGUCUGCCCCAG	.....((((.((..(((..((.((..(((((((.(((((((.....)))).)))..)).))))))).)).)))...)))))).	-31.1	hsa-miR-1238-5p	GUGAGUGGGAGCCCCAGUGUGUG	hsa-miR-1238-3p	CUUCCUCGUCUGUCUGCCCC	FALSE
386	hsa-mir-1207	GCAGGGCUGGCAGGGAGGCUGGGAGGGGCUGGCUGGGUCUGGUAGUGGGCAUCAGCUGGCCCUCAUUUCUUAAGACAGCACUUCUGU	(((((((((...((((((.((...(((((((((((((((((....))))).))))))))))))))))))))....))))...)))))	-36	hsa-miR-1207-5p	UGGCAGGGAGGCUGGGAGGGG	hsa-miR-1207-3p	UCAGCUGGCCCUCAUUUC	FALSE
387	hsa-mir-548e	UUAUUAGGUUGGUACAAAAGCAAUCGCGGUUUUUGCUAUUACUUUUAAAGGCAAAAACUGAGACUACUUUUGCACCAACCUGAUAGAA	(((((((((((((.((((((...((.(((((((((((.(((....))).))))))))))).))...)))))).)))))))))))))..	-39	hsa-miR-548e-5p	CAAAAGCAAUCGCGGUUUUUGC	hsa-miR-548e-3p	AAAAACUGAGACUACUUUUGCA	FALSE
388	hsa-mir-548j	GGGCAGCCAGUGAAUAGUUAGCUGGUGCAAAAGUAAUUGCGGUCUUUGGUAUUACUUUCAGUGGCAAAAACUGCAUUACUUUUGCACCAGCCUACUAGAACGCUGAGUUCAG	((((...(((((..((((..(((((((((((((((((.(((((.((((.((((......)))).)))).))))))))))))))))))))))..))))...))))).))))..	-54	hsa-miR-548j-5p	AAAAGUAAUUGCGGUCUUUGGU	hsa-miR-548j-3p	CAAAAACUGCAUUACUUUUGC	FALSE
389	hsa-mir-1285-1	UGUAGAGAUAGGAUCUCACUUUGUUGCCCAGGCUGGUCUCAAACUCCUGGUCUGGGCAACAAAGUGAGACCUUAUCUCUACAAG	((((((((((((.(((((((((((((((((((((((..........))))))))))))))))))))))).))))))))))))..	-57.8	hsa-miR-1285-5p	GAUCUCACUUUGUUGCCCAGG	hsa-miR-1285-3p	UCUGGGCAACAAAGUGAGACCU	FALSE
390	hsa-mir-1287	GUUGUGCUGUCCAGGUGCUGGAUCAGUGGUUCGAGUCUGAGCCUUUAAAAGCCACUCUAGCCACAGAUGCAGUGAUUGGAGCCAUGACAA	((((((...(((((.(((((.(((.((((((.((((..(.((........))))))).)))))).))).))))).)))))..))))))..	-34	hsa-miR-1287-5p	UGCUGGAUCAGUGGUUCGAGUC	hsa-miR-1287-3p	CUCUAGCCACAGAUGCAGUGAU	FALSE
391	hsa-mir-1304	AAACACUUGAGCCCAGCGGUUUGAGGCUACAGUGAGAUGUGAUCCUGCCACAUCUCACUGUAGCCUCGAACCCCUGGGCUCAAGUGAUUCA	...(((((((((((((.((((((((((((((((((((((((.......)))))))))))))))))))))))).))))))))))))).....	-73	hsa-miR-1304-5p	UUUGAGGCUACAGUGAGAUGUG	hsa-miR-1304-3p	UCUCACUGUAGCCUCGAACCCC	FALSE
392	hsa-mir-548f-1	AUUAGGUUGGUGCAAAAGUAAUCACAGUUUUUGACAUUACUUUCAAAGACAAAAACUGUAAUUACUUUUGGACCAACCUAAUAG	(((((((((((.((((((((((.((((((((((................)))))))))).)))))))))).)))))))))))..	-39.9	hsa-miR-548f-5p	UGCAAAAGUAAUCACAGUUUUU	hsa-miR-548f-3p	AAAAACUGUAAUUACUUUU	FALSE
393	hsa-mir-1247	CCGCUUGCCUCGCCCAGCGCAGCCCCGGCCGCUGGGCGCACCCGUCCCGUUCGUCCCCGGACGUUGCUCUCUACCCCGGGAACGUCGAGACUGGAGCGCCCGAACUGAGCCACCUUCGCGGACCCCGAGAGCGGCG	.((((.((((((.((.(((.((....(((((.(((((((.((.(((.((..(((.(((((..((........)).))))).))).)).))).)).)))))))...)).)))..)).)))))....)))).))))))	-56.4	hsa-miR-1247-5p	ACCCGUCCCGUUCGUCCCCGGA	hsa-miR-1247-3p	CCCCGGGAACGUCGAGACUGGAGC	FALSE
394	hsa-mir-1249	GGGAGGAGGGAGGAGAUGGGCCAAGUUCCCUCUGGCUGGAACGCCCUUCCCCCCCUUCUUCACCUG	.(((((((((.((.((.((((...(((((........))))))))).)).))))))))))).....	-32.8	hsa-miR-1249-5p	AGGAGGGAGGAGAUGGGCCAAGUU	hsa-miR-1249-3p	ACGCCCUUCCCCCCCUUCUUCA	FALSE
395	hsa-mir-1250	CUGUCCCGCUGGCCUGGCAGGUGACGGUGCUGGAUGUGGCCUUUUUGCCUUUUCUAAAGGCCACAUUUUCCAGCCCAUUCAACCUUCCAGAGCCCUCUGAAGUGGCCACAGGC	((((.((((((((((((.((((((.((.((((((((((((((((...........))))))))))...))))))))..)).)))).)))).)))......)))))..))))..	-53.4	hsa-miR-1250-5p	ACGGUGCUGGAUGUGGCCUUU	hsa-miR-1250-3p	ACAUUUUCCAGCCCAUUCA	FALSE
396	hsa-mir-1251	GUGGACUCUAGCUGCCAAAGGCGCUUCUCCUUCUGAACAGAGCGCUUUGCUCAGCCAGUGUAGACAUGGC	((..((.((.((((...(((((((((.((.....))...)))))))))...)))).)).))..)).....	-21.4	hsa-miR-1251-5p	ACUCUAGCUGCCAAAGGCGCU	hsa-miR-1251-3p	CGCUUUGCUCAGCCAGUGUAG	FALSE
397	hsa-mir-548g	AGUUAUUAGAUUAGUGCAAAAGUAAUUGCAGUUUUUGCAUUACGUUCUAUGGCAAAACUGUAAUUACUUUUGUACCAACAUAAUACUUC	...(((((..((.((((((((((((((((((((((..(((........)))..)))))))))))))))))))))).))..)))))....	-32.9	hsa-miR-548g-5p	UGCAAAAGUAAUUGCAGUUUUUG	hsa-miR-548g-3p	AAAACUGUAAUUACUUUUGUAC	FALSE
398	hsa-mir-1266	ACAGGUAGUGUCCCUCAGGGCUGUAGAACAGGGCUGGGAUUACUAAAGCCCUGUUCUAUGCCCUGAGGGACACUGAGCAUGUCA	(((..((((((((((((((((.(((((((((((((((.....))..)))))))))))))))))))))))))))))....)))..	-57.7	hsa-miR-1266-5p	CCUCAGGGCUGUAGAACAGGGCU	hsa-miR-1266-3p	CCCUGUUCUAUGCCCUGAGGGA	FALSE
399	hsa-mir-548h-4	GCUAUUAGGUUGGUGCAAAAGUAAUCGCGGUUUUUGUCAUUACUUUAAUUACUUUACGUUUCAUUAAUGACAAAAACCGCAAUUACUUUUGCACCAACCUAAUACUUGCUA	(((((((((((((((((((((((((.((((((((((((((((....(((........)))....)))))))))))))))).)))))))))))))))))))))))...))..	-59.1	hsa-miR-548h-5p	AAAAGUAAUCGCGGUUUUUGUC	hsa-miR-548h-3p	CAAAAACCGCAAUUACUUUUGCA	FALSE
400	hsa-mir-1277	ACCUCCCAAAUAUAUAUAUAUAUGUACGUAUGUGUAUAUAAAUGUAUACGUAGAUAUAUAUGUAUUUUUGGUGGGUUU	((((.(((((.((((((((((((.(((((((((((......))))))))))).)))))))))))).))))).))))..	-31.9	hsa-miR-1277-5p	AAAUAUAUAUAUAUAUGUACGUAU	hsa-miR-1277-3p	UACGUAGAUAUAUAUGUAUUUU	FALSE
401	hsa-mir-1288	GAGGGUGUUGAUCAGCAGAUCAGGACUGUAACUCACCAUAGUGGUGGACUGCCCUGAUCUGGAGACCACUGCCUU	.((((((.((.((..(((((((((...(((..((((((...))))))..))))))))))))..)).)).))))))	-30.1	hsa-miR-1288-5p	GCAGAUCAGGACUGUAACUCACC	hsa-miR-1288-3p	UGGACUGCCCUGAUCUGGAGA	FALSE
402	hsa-mir-1292	CCUGGGAACGGGUUCCGGCAGACGCUGAGGUUGCGUUGACGCUCGCGCCCCGGCUCCCGUUCCAGG	(((((.((((((..((((..(.(((.((((((.....))).))))))).))))..)))))))))))	-34	hsa-miR-1292-5p	UGGGAACGGGUUCCGGCAGACGCUG	hsa-miR-1292-3p	UCGCGCCCCGGCUCCCGUUC	TRUE
403	hsa-mir-1252	AGAAAGAAGGAAAUUGAAUUCAUUUAGAAAAGAGAAUUCCAAAUGAGCUUAAUUUCCUUUUUUCU	(((((((((((((((((.(((((((.(((.......))).))))))).)))))))))))))))))	-25	hsa-miR-1252-5p	AGAAGGAAAUUGAAUUCAUUUA	hsa-miR-1252-3p	CAAAUGAGCUUAAUUUCCUUUU	FALSE
404	hsa-mir-1255b-2	UCUUACGGAUGAGCAAAGAAAGUGGUUUGCGCCUCAAGAAACCACUUUCUUUGCUCAUCCAUAAGGA	(((((.((((((((((((((((((((((..........)))))))))))))))))))))).))))).	-40.6	hsa-miR-1255b-5p	CGGAUGAGCAAAGAAAGUGGUU	hsa-miR-1255b-2-3p	AACCACUUUCUUUGCUCAUCCA	FALSE
405	hsa-mir-664a	GAACAUUGAAACUGGCUAGGGAAAAUGAUUGGAUAGAAACUAUUAUUCUAUUCAUUUAUCCCCAGCCUACAAAAUGAAAAAA	...((((......((((.((((...(((.(((((((((.......))))))))).))))))).)))).....))))......	-23.4	hsa-miR-664a-5p	ACUGGCUAGGGAAAAUGAUUGGAU	hsa-miR-664a-3p	UAUUCAUUUAUCCCCAGCCUACA	FALSE
406	hsa-mir-1306	GUGAGCAGUCUCCACCACCUCCCCUGCAAACGUCCAGUGGUGCAGAGGUAAUGGACGUUGGCUCUGGUGGUGAUGGACAGUCCGA	.((.((.((((.(((((((......((.((((((((.((.(.....).)).)))))))).))...)))))))..)))).)).)).	-30.7	hsa-miR-1306-5p	CCACCUCCCCUGCAAACGUCCA	hsa-miR-1306-3p	ACGUUGGCUCUGGUGGUG	FALSE
407	hsa-mir-1307	CAUCAAGACCCAGCUGAGUCACUGUCACUGCCUACCAAUCUCGACCGGACCUCGACCGGCUCGUCUGUGUUGCCAAUCGACUCGGCGUGGCGUCGGUCGUGGUAGAUAGGCGGUCAUGCAUACGAAUUUUCAGCUCUUGUUCUGGUGAC	(((((.(((..(((((((((..(((.((((((((.(.(((.(((((((.((.((.((((.(((..((......))..))).)))))).))..))))))).))).).))))))))...)))...))...)))))))...))).)))))..	-54.8	hsa-miR-1307-5p	UCGACCGGACCUCGACCGGCU	hsa-miR-1307-3p	ACUCGGCGUGGCGUCGGUCGUG	FALSE
408	hsa-mir-513b	GUGUACAGUGCCUUUCACAAGGAGGUGUCAUUUAUGUGAACUAAAAUAUAAAUGUCACCUUUUUGAGAGGAGUAAUGUACAGCA	.((((((.(((.((((.((((((((((.(((((((((........))))))))).)))))))))).)))).))).))))))...	-34.7	hsa-miR-513b-5p	UUCACAAGGAGGUGUCAUUUAU	hsa-miR-513b-3p	AAAUGUCACCUUUUUGAGAGGA	FALSE
409	hsa-mir-513c	GCGUACAGUGCCUUUCUCAAGGAGGUGUCGUUUAUGUGAACUAAAAUAUAAAUUUCACCUUUCUGAGAAGAGUAAUGUACAGCA	(((((((.(((.(((((((.(((((((..((((((((........))))))))..))))))).))))))).))).))))).)).	-34.9	hsa-miR-513c-5p	UUCUCAAGGAGGUGUCGUUUAU	hsa-miR-513c-3p	UAAAUUUCACCUUUCUGAGAAGA	FALSE
410	hsa-mir-1537	ACAGCUGUAAUUAGUCAGUUUUCUGUCCUGUCCACACAGAAAACCGUCUAGUUACAGUUGU	((((((((((((((.(.(((((((((.........))))))))).).))))))))))))))	-28.4	hsa-miR-1537-5p	AGCUGUAAUUAGUCAGUUUUCU	hsa-miR-1537-3p	AAAACCGUCUAGUUACAGUUGU	FALSE
411	hsa-mir-1908	CGGGAAUGCCGCGGCGGGGACGGCGAUUGGUCCGUAUGUGUGGUGCCACCGGCCGCCGGCUCCGCCCCGGCCCCCGCCCC	((((...((((.(((((((.(((((.(((((..((((.....)))).))))).))))).))))))).)))).))))....	-46.2	hsa-miR-1908-5p	CGGCGGGGACGGCGAUUGGUC	hsa-miR-1908-3p	CCGGCCGCCGGCUCCGCCCCG	FALSE
412	hsa-mir-1909	CAUCCAGGACAAUGGUGAGUGCCGGUGCCUGCCCUGGGGCCGUCCCUGCGCAGGGGCCGGGUGCUCACCGCAUCUGCCCC	....((((....((((((((((((((.(((((.(.(((.....))).).))))).))).)))))))))))..))))....	-41.5	hsa-miR-1909-5p	UGAGUGCCGGUGCCUGCCCUG	hsa-miR-1909-3p	CGCAGGGGCCGGGUGCUCACCG	TRUE
413	hsa-mir-1910	UGUCCCUUCAGCCAGUCCUGUGCCUGCCGCCUUUGUGCUGUCCUUGGAGGGAGGCAGAAGCAGGAUGACAAUGAGGGCAA	((.((((.((....(((((((..(((((.(((((............))))).)))))..))))))).....)))))))).	-35	hsa-miR-1910-5p	CCAGUCCUGUGCCUGCCGCCU	hsa-miR-1910-3p	GAGGCAGAAGCAGGAUGACA	FALSE
414	hsa-mir-1911	UCGGCAUCUGCUGAGUACCGCCAUGUCUGUUGGGCAUCCACAGUCUCCCACCAGGCAUUGUGGUCUCCGCUGACGCUUUG	..(((.((.((.(((.(((((.(((((((.((((...(....)...)))).))))))).)))))))).)).)).)))...	-33.5	hsa-miR-1911-5p	UGAGUACCGCCAUGUCUGUUGGG	hsa-miR-1911-3p	CACCAGGCAUUGUGGUCUCC	FALSE
415	hsa-mir-1914	CGUGUGAGCCCGCCCUGUGCCCGGCCCACUUCUGCUUCCUCUUAGCGCAGGAGGGGUCCCGCACUGGGAGGGGCCCUCAC	.(((.(.((((.(((.((((..(((((.(((((((...........))))))))))))..)))).)))..)))).).)))	-43.2	hsa-miR-1914-5p	CCCUGUGCCCGGCCCACUUCUG	hsa-miR-1914-3p	GGAGGGGUCCCGCACUGGGAGG	FALSE
416	hsa-mir-1915	UGAGAGGCCGCACCUUGCCUUGCUGCCCGGGCCGUGCACCCGUGGGCCCCAGGGCGACGCGGCGGGGGCGGCCCUAGCGA	..((.((((((.(((((((.((.((((((((((..((....)).)))))..))))).)).))))))))))))))).....	-49.1	hsa-miR-1915-5p	ACCUUGCCUUGCUGCCCGGGCC	hsa-miR-1915-3p	CCCCAGGGCGACGCGGCGGG	FALSE
417	hsa-mir-2114	CCUCCAUGCUCCUAGUCCCUUCCUUGAAGCGGUCGGAUAAUCACAUGACGAGCCUCAAGCAAGGGACUUCAAGCUGGUGG	((.(((.(((...((((((((.(((((.((.((((..........))))..)).))))).))))))))...)))))).))	-34	hsa-miR-2114-5p	UAGUCCCUUCCUUGAAGCGGUC	hsa-miR-2114-3p	CGAGCCUCAAGCAAGGGACUU	FALSE
418	hsa-mir-2115	ACUGUCAUCCCACUGCUUCCAGCUUCCAUGACUCCUGAUGGAGGAAUCACAUGAAUUCAUCAGAAUUCAUGGAGGCUAGAAGCAGUAUGAGGAUCAUUUA	......(((((((((((((.(((((((((((...((((((((.............))))))))...))))))))))).))))))))..).))))......	-43	hsa-miR-2115-5p	AGCUUCCAUGACUCCUGAUGGA	hsa-miR-2115-3p	CAUCAGAAUUCAUGGAGGCUAG	FALSE
419	hsa-mir-2116	GACCUAGGCUAGGGGUUCUUAGCAUAGGAGGUCUUCCCAUGCUAAGAAGUCCUCCCAUGCCAAGAACUCCCAGACUAGGA	..(((((.((.(((((((((.((((.(((((.((((.........)))).))))).)))).))))))))).)).))))).	-41.6	hsa-miR-2116-5p	GGUUCUUAGCAUAGGAGGUCU	hsa-miR-2116-3p	CCUCCCAUGCCAAGAACUCCC	FALSE
420	hsa-mir-2276	GUGUUCUUCCAGUCCGCCCUCUGUCACCUUGCAGACGGCUUUCUCUCCGAAUGUCUGCAAGUGUCAGAGGCGAGGAGUGGCAGCUGCAU	((((.((.(((.(((.(((((((.(((.(((((((((...(((.....))))))))))))))).)))))).).))).))).))..))))	-42.2	hsa-miR-2276-5p	GCCCUCUGUCACCUUGCAGACG	hsa-miR-2276-3p	UCUGCAAGUGUCAGAGGCGAGG	FALSE
421	hsa-mir-2277	GUGCUUCCUGCGGGCUGAGCGCGGGCUGAGCGCUGCCAGUCAGCGCUCACAUUAAGGCUGACAGCGCCCUGCCUGGCUCGGCCGGCGAAGCUC	..(((((..((.((((((((.(((((.(.((((((.(((((..............))))).)))))).).))))))))))))).)))))))..	-54.8	hsa-miR-2277-5p	AGCGCGGGCUGAGCGCUGCCAGUC	hsa-miR-2277-3p	UGACAGCGCCCUGCCUGGCUC	FALSE
422	hsa-mir-2681	GCCCCCUUUUCACGCAUUUGUGUUUUACCACCUCCAGGAGACUGCCCAAAGACUCUUCAGUAUCAUGGAGUUGGUAAAGCACAGAUGCAUGAAUAAUUCAACGUG	........((((.(((((((((((((((((.(((((.((.((((.............)))).)).))))).))))))))))))))))).))))............	-41.3	hsa-miR-2681-5p	GUUUUACCACCUCCAGGAGACU	hsa-miR-2681-3p	UAUCAUGGAGUUGGUAAAGCAC	FALSE
423	hsa-mir-2682	ACCUUCCUGAAAGAGGUUGGGGCAGGCAGUGACUGUUCAGACGUCCAAUCUCUUUGGGACGCCUCUUCAGCGCUGUCUUCCCUGCCUCUGCCUUUAGGACGAGUCUCAAA	..(.(((((((((((((.((((.((((((((.(((...((.(((((..........))))).))...))))))))))))))).))))))...))))))).).........	-46.7	hsa-miR-2682-5p	CAGGCAGUGACUGUUCAGACGUC	hsa-miR-2682-3p	CGCCUCUUCAGCGCUGUCUUCC	FALSE
424	hsa-mir-3117	CCCUAAAGGGCCAGACACUAUACGAGUCAUAUAAGGGAAGGCAUUAUAGGACUCAUAUAGUGCCAGGUGUUUUGUGGG	((((((((.(((.(.(((((((.(((((.(((((.(.....).))))).))))).))))))).).))).))))).)))	-30.1	hsa-miR-3117-5p	AGACACUAUACGAGUCAUAU	hsa-miR-3117-3p	AUAGGACUCAUAUAGUGCCAG	FALSE
425	hsa-mir-3120	GUCAUGUGACUGCCUGUCUGUGCCUGCUGUACAGGUGAGCGGAUGUUCUGCACAGCAAGUGUAGACAGGCAGACACAUGAC	((((((((.((((((((((((((.((((((.((((...........)))).)))))).)))))))))))))).))))))))	-46.7	hsa-miR-3120-5p	CCUGUCUGUGCCUGCUGUACA	hsa-miR-3120-3p	CACAGCAAGUGUAGACAGGCA	FALSE
426	hsa-mir-3121	AAAUGGUUAUGUCCUUUGCCUAUUCUAUUUAAGACACCCUGUACCUUAAAUAGAGUAGGCAAAGGACAGAAACAUUU	(((((....(((((((((((((((((((((((((((...)))..))))))))))))))))))))))))....)))))	-39.7	hsa-miR-3121-5p	UCCUUUGCCUAUUCUAUUUAAG	hsa-miR-3121-3p	UAAAUAGAGUAGGCAAAGGACA	FALSE
427	hsa-mir-3124	GCGGGCUUCGCGGGCGAAGGCAAAGUCGAUUUCCAAAAGUGACUUUCCUCACUCCCGUGAAGUCGGC	((.(((((((((((.(.(((.((((((.((((....)))))))))))))..).))))))))))).))	-32.4	hsa-miR-3124-5p	UUCGCGGGCGAAGGCAAAGUC	hsa-miR-3124-3p	ACUUUCCUCACUCCCGUGAAGU	FALSE
428	hsa-mir-3126	AUGAUUAUAUGAGGGACAGAUGCCAGAAGCACUGGUUAUGAUUUGCAUCUGGCAUCCGUCACACAGAUAAUUAU	((((((((.((...(((.(((((((((.(((............))).))))))))).)))...)).))))))))	-27.1	hsa-miR-3126-5p	UGAGGGACAGAUGCCAGAAGCA	hsa-miR-3126-3p	CAUCUGGCAUCCGUCACACAGA	FALSE
429	hsa-mir-3127	GGCCAGGCCCAUCAGGGCUUGUGGAAUGGGAAGGAGAAGGGACGCUUCCCCUUCUGCAGGCCUGCUGGGUGUGGCU	(((((.(((((.((((.(((((((((.((((((...........)))))).))))))))))))).))))).)))))	-47	hsa-miR-3127-5p	AUCAGGGCUUGUGGAAUGGGAAG	hsa-miR-3127-3p	UCCCCUUCUGCAGGCCUGCUGG	FALSE
430	hsa-mir-3129	GUACUUGGGCAGUAGUGUAGAGAUUGGUUUGCCUGUUAAUGAAUUCAAACUAAUCUCUACACUGCUGCCCAAGAGC	...((((((((((((((((((((((((((((..(........)..))))))))))))))))))))))))))))...	-48.3	hsa-miR-3129-5p	GCAGUAGUGUAGAGAUUGGUUU	hsa-miR-3129-3p	AAACUAAUCUCUACACUGCUGC	FALSE
431	hsa-mir-3130-1	CUUGUCAUGUCUUACCCAGUCUCCGGUGCAGCCUGUUGUCAAGGCUGCACCGGAGACUGGGUAAGACAUGACAAG	((((((((((((((((((((((((((((((((((.......))))))))))))))))))))))))))))))))))	-71.2	hsa-miR-3130-5p	UACCCAGUCUCCGGUGCAGCC	hsa-miR-3130-3p	GCUGCACCGGAGACUGGGUAA	FALSE
432	hsa-mir-3130-2	CUUGUCAUGUCUUACCCAGUCUCCGGUGCAGCCUUGACAACAGGCUGCACCGGAGACUGGGUAAGACAUGACAAG	((((((((((((((((((((((((((((((((((.......))))))))))))))))))))))))))))))))))	-69.8	hsa-miR-3130-5p	UACCCAGUCUCCGGUGCAGCC	hsa-miR-3130-3p	GCUGCACCGGAGACUGGGUAA	FALSE
433	hsa-mir-3136	AAUAUGAAACUGACUGAAUAGGUAGGGUCAUUUUUCUGUGACUGCACAUGGCCCAACCUAUUCAGUUAGUUCCAUAUU	((((((.((((((((((((((((.((((((......((((....)))))))))).)))))))))))))))).))))))	-40.2	hsa-miR-3136-5p	CUGACUGAAUAGGUAGGGUCAUU	hsa-miR-3136-3p	UGGCCCAACCUAUUCAGUUAGU	FALSE
434	hsa-mir-3140	CCUCUUGAGGUACCUGAAUUACCAAAAGCUUUAUGUAUUCUGAAGUUAUUGAAAAUAAGAGCUUUUGGGAAUUCAGGUAGUUCAGGAGUG	.((((((((.(((((((((..(((((((((((.(((.(((..........))).))))))))))))))..))))))))).))))))))..	-43.8	hsa-miR-3140-5p	ACCUGAAUUACCAAAAGCUUU	hsa-miR-3140-3p	AGCUUUUGGGAAUUCAGGUAGU	FALSE
435	hsa-mir-548t	AGGGUGGUGCAAAAGUGAUCGUGGUUUUUGCAAUUUUUUAAUGACAAAAACCACAAUUACUUUUGCACCAACCU	(((.(((((((((((((((.((((((((((..(((....)))..)))))))))).))))))))))))))).)))	-40.1	hsa-miR-548t-5p	CAAAAGUGAUCGUGGUUUUUG	hsa-miR-548t-3p	AAAAACCACAAUUACUUUUGCACCA	FALSE
436	hsa-mir-3144	AACUACACUUUAAGGGGACCAAAGAGAUAUAUAGAUAUCAGCUACCUAUAUACCUGUUCGGUCUCUUUAAAGUGUAGUU	((((((((((((((((((((.((.((.(((((((...........))))))).)).)).))))))))))))))))))))	-37.2	hsa-miR-3144-5p	AGGGGACCAAAGAGAUAUAUAG	hsa-miR-3144-3p	AUAUACCUGUUCGGUCUCUUUA	FALSE
437	hsa-mir-3145	UAUAUGAGUUCAACUCCAAACACUCAAAACUCAUUGUUGAAUGGAAUGAGAUAUUUUGAGUGUUUGGAAUUGAACUCGUAUA	(((((((((((((.(((((((((((((((((((((.(.....).))))))...))))))))))))))).)))))))))))))	-43.3	hsa-miR-3145-5p	AACUCCAAACACUCAAAACUCA	hsa-miR-3145-3p	AGAUAUUUUGAGUGUUUGGAAUUG	FALSE
438	hsa-mir-3150a	GGGAAGCAGGCCAACCUCGACGAUCUCCUCAGCACCUGAACGCCAAGGCUGGGGAGAUCCUCGAGGUUGGCCUGCUUUCC	((((((((((((((((((((.((((((((((((.(.((.....)).))))))))))))).))))))))))))))))))))	-64.4	hsa-miR-3150a-5p	CAACCUCGACGAUCUCCUCAGC	hsa-miR-3150a-3p	CUGGGGAGAUCCUCGAGGUUGG	FALSE
439	hsa-mir-3151	GGGGUGAUGGGUGGGGCAAUGGGAUCAGGUGCCUCAAAGGGCAUCCCACCUGAUCCCACAGCCCACCUGUCACCCC	(((((((((((((((.(..(((((((((((((((....)))).....)))))))))))..))))))))))))))))	-55.1	hsa-miR-3151-5p	GGUGGGGCAAUGGGAUCAGGU	hsa-miR-3151-3p	CCUGAUCCCACAGCCCACCU	FALSE
440	hsa-mir-3152	GUGCAGAGUUAUUGCCUCUGUUCUAACACAAGACUAGGCUUCCCUGUGUUAGAAUAGGGGCAAUAACUCUGCAC	((((((((((((((((((((((((((((((.(..........).))))))))))))))))))))))))))))))	-49.7	hsa-miR-3152-5p	AUUGCCUCUGUUCUAACACAAG	hsa-miR-3152-3p	UGUGUUAGAAUAGGGGCAAUAA	FALSE
441	hsa-mir-3074	GCUCGACUCCUGUUCCUGCUGAACUGAGCCAGUGUGUAAAAUGAGAACUGAUAUCAGCUCAGUAGGCACCGGAGGGCGGGU	(((((.((((.((.((((((((.((((..((((.............))))...)))).)))))))).)).))))..)))))	-35	hsa-miR-3074-5p	GUUCCUGCUGAACUGAGCCAG	hsa-miR-3074-3p	GAUAUCAGCUCAGUAGGCACCG	FALSE
442	hsa-mir-3156-1	GCAGAAGAAAGAUCUGGAAGUGGGAGACACUUUUACUAUAUAUAGUGGCUCCCACUUCCAGAUCUUUCUCUCUGU	((((((((((((((((((((((((((.((((............)))).))))))))))))))))))))).)))))	-48.4	hsa-miR-3156-5p	AAAGAUCUGGAAGUGGGAGACA	hsa-miR-3156-3p	CUCCCACUUCCAGAUCUUUCU	FALSE
443	hsa-mir-3157	GGGAAGGGCUUCAGCCAGGCUAGUGCAGUCUGCUUUGUGCCAACACUGGGGUGAUGACUGCCCUAGUCUAGCUGAAGCUUUUCCC	(((((((((((((((.(((((((.((((((.((((((((....))).)))))...)))))).))))))).)))))))))))))))	-51.5	hsa-miR-3157-5p	UUCAGCCAGGCUAGUGCAGUCU	hsa-miR-3157-3p	CUGCCCUAGUCUAGCUGAAGCU	FALSE
444	hsa-mir-3158-1	AUUCAGGCCGGUCCUGCAGAGAGGAAGCCCUUCUGCUUACAGGUAUUGGAAGGGCUUCCUCUCUGCAGGACCGGCCUGAAU	(((((((((((((((((((((((((((((((((((((....)))...))))))))))))))))))))))))))))))))))	-73.7	hsa-miR-3158-5p	CCUGCAGAGAGGAAGCCCUUC	hsa-miR-3158-3p	AAGGGCUUCCUCUCUGCAGGAC	FALSE
445	hsa-mir-3158-2	AUUCAGGCCGGUCCUGCAGAGAGGAAGCCCUUCCAAUACCUGUAAGCAGAAGGGCUUCCUCUCUGCAGGACCGGCCUGAAU	(((((((((((((((((((((((((((((((((...............)))))))))))))))))))))))))))))))))	-70.7	hsa-miR-3158-5p	CCUGCAGAGAGGAAGCCCUUC	hsa-miR-3158-3p	AAGGGCUUCCUCUCUGCAGGAC	FALSE
446	hsa-mir-3160-1	GGACCUGCCCUGGGCUUUCUAGUCUCAGCUCUCCUCCAGCUCAGCUGGUCAGGAGAGCUGAGACUAGAAAGCCCAGGGCAGGUUC	((((((((((((((((((((((((((((((((((((((((...)))))..)))))))))))))))))))))))))))))))))))	-81.8	hsa-miR-3160-5p	GGCUUUCUAGUCUCAGCUCUCC	hsa-miR-3160-3p	AGAGCUGAGACUAGAAAGCCCA	FALSE
447	hsa-mir-3160-2	ACCUGCCCUGGGCUUUCUAGUCUCAGCUCUCCUGACCAGCUGAGCUGGAGGAGAGCUGAGACUAGAAAGCCCAGGGCAGGU	(((((((((((((((((((((((((((((((((..(((((...))))))))))))))))))))))))))))))))))))))	-78.5	hsa-miR-3160-5p	GGCUUUCUAGUCUCAGCUCUCC	hsa-miR-3160-3p	AGAGCUGAGACUAGAAAGCCCA	FALSE
448	hsa-mir-3162	CUGACUUUUUUAGGGAGUAGAAGGGUGGGGAGCAUGAACAAUGUUUCUCACUCCCUACCCCUCCACUCCCCAAAAAAGUCAG	(((((((((((.((((((.((.((((((((((...(((......)))...)))))))))).)).)))))).)))))))))))	-47.2	hsa-miR-3162-5p	UUAGGGAGUAGAAGGGUGGGGAG	hsa-miR-3162-3p	UCCCUACCCCUCCACUCCCCA	FALSE
449	hsa-mir-3173	UCCCUGCCCUGCCUGUUUUCUCCUUUGUGAUUUUAUGAGAACAAAGGAGGAAAUAGGCAGGCCAGGGA	((((((.(((((((((((((((((((((..((....))..))))))))))))))))))))).))))))	-47.6	hsa-miR-3173-5p	UGCCCUGCCUGUUUUCUCCUUU	hsa-miR-3173-3p	AAAGGAGGAAAUAGGCAGGCCA	FALSE
450	hsa-mir-323b	UGGUACUCGGAGGGAGGUUGUCCGUGGUGAGUUCGCAUUAUUUAAUGAUGCCCAAUACACGGUCGACCUCUUUUCGGUAUCA	((((((.(((((((((((((.(((((........(((((((...)))))))......))))).)))))))))))))))))))	-40.2	hsa-miR-323b-5p	AGGUUGUCCGUGGUGAGUUCGCA	hsa-miR-323b-3p	CCCAAUACACGGUCGACCUCUU	FALSE
451	hsa-mir-3177	CCACGUGCCAUGUGUACACACGUGCCAGGCGCUGUCUUGAGACAUUCGCGCAGUGCACGGCACUGGGGACACGUGGCACUGG	(((.(((((((((((...((.(((((..(((((((..(((.....))).)))))))..)))))))...))))))))))))))	-44.9	hsa-miR-3177-5p	UGUGUACACACGUGCCAGGCGCU	hsa-miR-3177-3p	UGCACGGCACUGGGGACACGU	FALSE
452	hsa-mir-3180-1	CAGUGCGACGGGCGGAGCUUCCAGACGCUCCGCCCCACGUCGCAUGCGCCCCGGGAAAGCGUGGGGCGGAGCUUCCGGAGGCCCCGCCCUGCUG	....(((..((((((.((((((.((.((((((((((((((....(.((...)).)...)))))))))))))).)).)))))).)))))))))..	-61	hsa-miR-3180-5p	CUUCCAGACGCUCCGCCCCACGUCG	hsa-miR-3180-3p	UGGGGCGGAGCUUCCGGAGGCC	FALSE
453	hsa-mir-3180-2	GCGACGGGCGGAGCUUCCAGACGCUCCGCCCCACGUCGCAUGCGCCCCGGGAAAGCGUGGGGCGGAGCUUCCGGAGGCCCCGCCCUGC	(((..((((((.((((((.((.((((((((((((((....(.((...)).)...)))))))))))))).)).)))))).)))))))))	-59.8	hsa-miR-3180-5p	CUUCCAGACGCUCCGCCCCACGUCG	hsa-miR-3180-3p	UGGGGCGGAGCUUCCGGAGGCC	FALSE
454	hsa-mir-3180-3	CAGUGCGACGGGCGGAGCUUCCAGACGCUCCGCCCCACGUCGCAUGCGCCCCGGGAAAGCGUGGGGCGGAGCUUCCGGAGGCCCCGCCCUGCUG	....(((..((((((.((((((.((.((((((((((((((....(.((...)).)...)))))))))))))).)).)))))).)))))))))..	-61	hsa-miR-3180-5p	CUUCCAGACGCUCCGCCCCACGUCG	hsa-miR-3180-3p	UGGGGCGGAGCUUCCGGAGGCC	FALSE
455	hsa-mir-3184	AAGCAAGACUGAGGGGCCUCAGACCGAGCUUUUGGAAAAUAGAAAAGUCUCGCUCUCUGCCCCUCAGCCUAACUU	(((..((.(((((((((...(((.(((((((((.........))))).)))).)))..))))))))).))..)))	-30.6	hsa-miR-3184-5p	UGAGGGGCCUCAGACCGAGCUUUU	hsa-miR-3184-3p	AAAGUCUCGCUCUCUGCCCCUCA	FALSE
456	hsa-mir-3065	CUGCCCUCUUCAACAAAAUCACUGAUGCUGGAGUCGCCUGAGUCAUCACUCAGCACCAGGAUAUUGUUGGAGAGGACAG	(((.((((((((((((.(((.(((.(((((((.((....)).))......))))).)))))).)))))))))))).)))	-35.4	hsa-miR-3065-5p	UCAACAAAAUCACUGAUGCUGGA	hsa-miR-3065-3p	UCAGCACCAGGAUAUUGUUGGAG	FALSE
457	hsa-mir-3186	AGCCUGCGGUUCCAACAGGCGUCUGUCUACGUGGCUUCAACCAAGUUCAAAGUCACGCGGAGAGAUGGCUUUGGAACCAGGGGCU	(((((..((((((((.((.(((((.(((.((((((((.(((...)))..)))))))).))).))))).))))))))))..)))))	-44.9	hsa-miR-3186-5p	CAGGCGUCUGUCUACGUGGCUU	hsa-miR-3186-3p	UCACGCGGAGAGAUGGCUUUG	FALSE
458	hsa-mir-3156-2	UGCAGAAGAAAGAUCUGGAAGUGGGAGACACUUUCACUAUAUAUAGUGGCUCCCACUUCCAGAUCUUUCUCUCUGUA	(((((((((((((((((((((((((((.((((............)))).))))))))))))))))))))).))))))	-49.4	hsa-miR-3156-5p	AAAGAUCUGGAAGUGGGAGACA	hsa-miR-3156-3p	CUCCCACUUCCAGAUCUUUCU	FALSE
459	hsa-mir-3187	GCUGGCCCUGGGCAGCGUGUGGCUGAAGGUCACCAUGUUCUCCUUGGCCAUGGGGCUGCGCGGGGCCAGC	((((((((((.(((((.(((((((.((((............)))))))))))..))))).))))))))))	-46.1	hsa-miR-3187-5p	CCUGGGCAGCGUGUGGCUGAAGG	hsa-miR-3187-3p	UUGGCCAUGGGGCUGCGCGG	FALSE
460	hsa-mir-3189	GCCUCAGUUGCCCCAUCUGUGCCCUGGGUAGGAAUAUCCUGGAUCCCCUUGGGUCUGAUGGGGUAGCCGAUGC	((.((.(((((((((((.(.((((.((((((((...)))))....)))..))))).))))))))))).)).))	-36.5	hsa-miR-3189-5p	UGCCCCAUCUGUGCCCUGGGUAGGA	hsa-miR-3189-3p	CCCUUGGGUCUGAUGGGGUAG	FALSE
461	hsa-mir-3190	CUGGGGUCACCUGUCUGGCCAGCUACGUCCCCACGGCCCUUGUCAGUGUGGAAGGUAGACGGCCAGAGAGGUGACCCCGG	((((((((((((.(((((((..((((.(((.((((((....))).))).)))..))))..))))))).))))))))))))	-55.6	hsa-miR-3190-5p	UCUGGCCAGCUACGUCCCCA	hsa-miR-3190-3p	UGUGGAAGGUAGACGGCCAGAGA	FALSE
462	hsa-mir-3191	GGGGUCACCUCUCUGGCCGUCUACCUUCCACACUGACAAGGGCCGUGGGGACGUAGCUGGCCAGACAGGUGACCCC	((((((((((.((((((((.((((.((((.(((.(.(....)).))))))).)))).)))))))).))))))))))	-48.3	hsa-miR-3191-5p	CUCUCUGGCCGUCUACCUUCCA	hsa-miR-3191-3p	UGGGGACGUAGCUGGCCAGACAG	FALSE
463	hsa-mir-3192	GGAAGGGAUUCUGGGAGGUUGUAGCAGUGGAAAAAGUUCUUUUCUUCCUCUGAUCGCCCUCUCAGCUCUUUCCUUCU	((((((((..((((((((.((...(((.((((.(((....))).)))).)))..)).))))))))....))))))))	-29.2	hsa-miR-3192-5p	UCUGGGAGGUUGUAGCAGUGGAA	hsa-miR-3192-3p	CUCUGAUCGCCCUCUCAGCUC	FALSE
464	hsa-mir-3194	AGGUGGCAGGGCCAGCCACCAGGAGGGCUGCGUGCCACCCGGGCAGCUCUGCUGCUCACUGGCAGUGUCACCU	((((((((..(((((....(((.((((((((.((.....)).)))))))).)))....)))))..))))))))	-43.4	hsa-miR-3194-5p	GGCCAGCCACCAGGAGGGCUG	hsa-miR-3194-3p	AGCUCUGCUGCUCACUGGCAGU	FALSE
465	hsa-mir-548x	AGGUUAGUGCAAAAGUAAUUGCAGUUUUUGCGUUACUUUCAAUCGUAAAAACUGCAAUUACUUUCACACCAAUCU	(((((.(((..(((((((((((((((((((((...........)))))))))))))))))))))..))).)))))	-33.8	hsa-miR-548x-5p	UGCAAAAGUAAUUGCAGUUUUUG	hsa-miR-548x-3p	UAAAAACUGCAAUUACUUUC	FALSE
466	hsa-mir-3200	GGUGGUCGAGGGAAUCUGAGAAGGCGCACAAGGUUUGUGUCCAAUACAGUCCACACCUUGCGCUACUCAGGUCUGCUCGUGCCCU	((.(((((((.(.(((((((..((((((..((((((((((...)))))).....)))))))))).))))))).).)))).)))))	-33.2	hsa-miR-3200-5p	AAUCUGAGAAGGCGCACAAGGU	hsa-miR-3200-3p	CACCUUGCGCUACUCAGGUCUG	FALSE
467	hsa-mir-514b	CAUGUGGUACUCUUCUCAAGAGGGAGGCAAUCAUGUGUAAUUAGAUAUGAUUGACACCUCUGUGAGUGGAGUAACACAUG	((((((.((((((.(((((((((....(((((((((........)))))))))...))))).)))).)))))).))))))	-38.6	hsa-miR-514b-5p	UUCUCAAGAGGGAGGCAAUCAU	hsa-miR-514b-3p	AUUGACACCUCUGUGAGUGGA	FALSE
468	hsa-mir-2355	CAGACGUGUCAUCCCCAGAUACAAUGGACAAUAUGCUAUUAUAAUCGUAUGGCAUUGUCCUUGCUGUUUGGAGAUAAUACUGCUGAC	(((..((((.(((.((((((((((.(((((..(((((((.........))))))))))))))).))))))).))).))))..)))..	-31.6	hsa-miR-2355-5p	AUCCCCAGAUACAAUGGACAA	hsa-miR-2355-3p	AUUGUCCUUGCUGUUUGGAGAU	FALSE
469	hsa-mir-500b	CCCCCUCUCUAAUCCUUGCUACCUGGGUGAGAGUGCUUUCUGAAUGCAGUGCACCCAGGCAAGGAUUCUGCAAGGGGGA	((((((..(.(((((((((...(((((((..(.(((.........))).).))))))))))))))))..)..)))))).	-40.8	hsa-miR-500b-5p	AAUCCUUGCUACCUGGGU	hsa-miR-500b-3p	GCACCCAGGCAAGGAUUCUG	FALSE
470	hsa-mir-1233-2	GUGAGUGGGAGGCCAGGGCACGGCAGGGGGAGCUGCAGGGCUAUGGGAGGGGCCCCAGCGUCUGAGCCCUGUCCUCCCGCAG	....((((((((.((((((........(((.((((..(((((........))))))))).)))..)))))).))))))))..	-44.1	hsa-miR-1233-5p	AGUGGGAGGCCAGGGCACGGCA	hsa-miR-1233-3p	UGAGCCCUGUCCUCCCGCAG	FALSE
471	hsa-mir-3605	ACUUUAUACGUGUAAUUGUGAUGAGGAUGGAUAGCAAGGAAGCCGCUCCCACCUGACCCUCACGGCCUCCGUGUUACCUGUCCUCUAGGUGGGACGCUCG	.........((((.........((((((((.(((((.(((.((((.................)))).))).))))).))))))))........))))...	-29.6	hsa-miR-3605-5p	UGAGGAUGGAUAGCAAGGAAGCC	hsa-miR-3605-3p	CCUCCGUGUUACCUGUCCUCUAG	TRUE
472	hsa-mir-3606	UUGUUGCUAUCUAGGUUAGUGAAGGCUAUUUUAAUUUUUUUAAAAUUUCUUUCACUACUUAGG	..........((((((.((((((((..(((((((.....)))))))..)))))))))))))).	-20.1	hsa-miR-3606-5p	UUAGUGAAGGCUAUUUUAAUU	hsa-miR-3606-3p	AAAAUUUCUUUCACUACUUAG	TRUE
473	hsa-mir-3607	AAGGUUGCGGUGCAUGUGAUGAAGCAAAUCAGUAUGAAUGAAUUCAUGAUACUGUAAACGCUUUCUGAUGUACUACUCA	........(((((((..((..((((....((((((..(((....))).)))))).....))))))..))))))).....	-18.3	hsa-miR-3607-5p	GCAUGUGAUGAAGCAAAUCAGU	hsa-miR-3607-3p	ACUGUAAACGCUUUCUGAUG	FALSE
474	hsa-mir-3613	UGGUUGGGUUUGGAUUGUUGUACUUUUUUUUUUGUUCGUUGCAUUUUUAGGAACAAAAAAAAAAGCCCAACCCUUCACACCACUUCA	(((...(((.((((..((((..(((((((((((((((.(.........).)))))))))))))))..))))..)))).)))...)))	-26.3	hsa-miR-3613-5p	UGUUGUACUUUUUUUUUUGUUC	hsa-miR-3613-3p	ACAAAAAAAAAAGCCCAACCCUUC	FALSE
475	hsa-mir-3614	GGUUCUGUCUUGGGCCACUUGGAUCUGAAGGCUGCCCCUUUGCUCUCUGGGGUAGCCUUCAGAUCUUGGUGUUUUGAAUUCUUACU	(((((......)))))(((.((((((((((((((((((..........)))))))))))))))))).)))................	-44.3	hsa-miR-3614-5p	CCACUUGGAUCUGAAGGCUGCCC	hsa-miR-3614-3p	UAGCCUUCAGAUCUUGGUGUUUU	FALSE
476	hsa-mir-3616	UGUCACUCCGCCAGCAUCAUGAAGUGCACUCAUGAUAUGUUUGCCCCAUCAGCGUGUCACGAGGGCAUUUCAUGAUGCAGGCGGGGUUGGCA	((((((((((((.((((((((((((((.(((.(((((((((.........))))))))).))).)))))))))))))).))))))).)))))	-55.6	hsa-miR-3616-5p	AUGAAGUGCACUCAUGAUAUGU	hsa-miR-3616-3p	CGAGGGCAUUUCAUGAUGCAGGC	FALSE
477	hsa-mir-3617	AGGUCAUAGAAAGACAUAGUUGCAAGAUGGGAUUAGAAACCAUAUGUCUCAUCAGCACCCUAUGUCCUUUCUCUGCCCU	(((.((.((((((((((((.(((..((((((((............)))))))).)))..)))))).)))))).)).)))	-27.8	hsa-miR-3617-5p	AAAGACAUAGUUGCAAGAUGGG	hsa-miR-3617-3p	CAUCAGCACCCUAUGUCCUUUCU	FALSE
478	hsa-mir-3619	ACGGCAUCUUUGCACUCAGCAGGCAGGCUGGUGCAGCCCGUGGUGGGGGACCAUCCUGCCUGCUGUGGGGUAAGGACGGCUGU	(((((.(((((((.(((((((((((((.((((.(..(((.....)))).)))).))))))))))).)).)))))))..)))))	-48.9	hsa-miR-3619-5p	UCAGCAGGCAGGCUGGUGCAGC	hsa-miR-3619-3p	GGGACCAUCCUGCCUGCUGUGG	FALSE
479	hsa-mir-3620	GUGAGGUGGGGGCCAGCAGGGAGUGGGCUGGGCUGGGCUGGGCCAAGGUACAAGGCCUCACCCUGCAUCCCGCACCCAG	.((.((((.(((...((((((.(.(((((..(((.(((...)))..)))....)))))).))))))..))).)))))).	-38.8	hsa-miR-3620-5p	GUGGGCUGGGCUGGGCUGGGCC	hsa-miR-3620-3p	UCACCCUGCAUCCCGCACCCAG	TRUE
480	hsa-mir-3622a	AAUAGAGGGUGCACAGGCACGGGAGCUCAGGUGAGGCAGGGAGCUGAGCUCACCUGACCUCCCAUGCCUGUGCACCCUCUAUU	(((((((((((((((((((.(((((.(((((((((.(((....)))..))))))))).))))).)))))))))))))))))))	-68.1	hsa-miR-3622a-5p	CAGGCACGGGAGCUCAGGUGAG	hsa-miR-3622a-3p	UCACCUGACCUCCCAUGCCUGU	FALSE
481	hsa-mir-3622b	AGUGAUAUAAUAGAGGGUGCACAGGCAUGGGAGGUCAGGUGAGCUCAGCUCCCUGCCUCACCUGAGCUCCCGUGCCUGUGCACCCUCUAUUGGCU	.......((((((((((((((((((((((((((.(((((((((..(((....))).))))))))).))))))))))))))))))))))))))...	-73.6	hsa-miR-3622b-5p	AGGCAUGGGAGGUCAGGUGA	hsa-miR-3622b-3p	UCACCUGAGCUCCCGUGCCUG	FALSE
482	hsa-mir-3653	UCCCUGGGGACCCCUGGCAGCCCCUCCUGAUGAUUCUUCUUCCUGAGCACGCUCAUGAUGAGCAAACUGAGCCUCUAAGAAGUUGACUGAAGGGGCUGCUUCCCCAAGGA	(((.((((((.....((((((((((.(........((((((.((.((...(((((...)))))...)).)).....))))))......).)))))))))))))))).)))	-44.7	hsa-miR-3653-5p	CCUCCUGAUGAUUCUUCUUC	hsa-miR-3653-3p	CUAAGAAGUUGACUGAAG	FALSE
483	hsa-mir-3663	CCCGGGACCUUGGUCCAGGCGCUGGUCUGCGUGGUGCUCGGGUGGAUAAGUCUGAUCUGAGCACCACACAGGCCGGGCGCCGGGACCAAGGGGGCUC	(((....(((((((((.((((((((((((.((((((((((((((((....))).))))))))))))).)))))).)))))).))))))))))))...	-69	hsa-miR-3663-5p	GCUGGUCUGCGUGGUGCUCGG	hsa-miR-3663-3p	UGAGCACCACACAGGCCGGGCGC	FALSE
484	hsa-mir-3664	CUGUAAACUUGAAGGUAGGGAACUCUGUCUUCACUCAUGAGUACCUUCCAACACGAGCUCUCAGGAGUAAAGACAGAGUUCCCUACCUUCAAUGUGGAU	......(((((((((((((((((((((((((.((((.((((....(((......)))..)))).)))).))))))))))))))))))))))).))....	-52.4	hsa-miR-3664-5p	AACUCUGUCUUCACUCAUGAGU	hsa-miR-3664-3p	UCUCAGGAGUAAAGACAGAGUU	FALSE
485	hsa-mir-3667	UGAGGAUGAAAGACCCAUUGAGGAGAAGGUUCUGCUGGCUGAGAACCUUCCUCUCCAUGGGUCUUUCAUCCUCA	((((((((((((((((((.((((.(((((((((........))))))))).)))).))))))))))))))))))	-51.6	hsa-miR-3667-5p	AAAGACCCAUUGAGGAGAAGGU	hsa-miR-3667-3p	ACCUUCCUCUCCAUGGGUCUUU	FALSE
486	hsa-mir-3675	GGAUGAUAAGUUAUGGGGCUUCUGUAGAGAUUUCUAUGAGAACAUCUCUAAGGAACUCCCCCAAACUGAAUUC	((((....((((.(((((.((((.(((((((((((...)))).))))))).))))...)))))))))..))))	-24.1	hsa-miR-3675-5p	UAUGGGGCUUCUGUAGAGAUUUC	hsa-miR-3675-3p	CAUCUCUAAGGAACUCCCCCAA	FALSE
487	hsa-mir-3677	GGCAGUGGCCAGAGCCCUGCAGUGCUGGGCAUGGGCUUCUCGUGGGCUCUGGCCACGGCC	(((.(((((((((((((.((((.(((.......)))..)).))))))))))))))).)))	-38.8	hsa-miR-3677-5p	CAGUGGCCAGAGCCCUGCAGUG	hsa-miR-3677-3p	CUCGUGGGCUCUGGCCACGGCC	FALSE
488	hsa-mir-3678	GAAUCCGGUCCGUACAAACUCUGCUGUGUUGAAUGAUUGGUGAGUUUGUUUGCUCAUUGAUUGAAUCACUGCAGAGUUUGUACGGACCGGAUUC	((((((((((((((((((((((((.(((......(((((((((((......)))))))))))....))).))))))))))))))))))))))))	-60	hsa-miR-3678-5p	UCCGUACAAACUCUGCUGUG	hsa-miR-3678-3p	CUGCAGAGUUUGUACGGACCGG	FALSE
489	hsa-mir-3679	CGUGGUGAGGAUAUGGCAGGGAAGGGGAGUUUCCCUCUAUUCCCUUCCCCCCAGUAAUCUUCAUCAUG	((((((((((((.(((..((((((((((...........)))))))))).)))...))))))))))))	-33.9	hsa-miR-3679-5p	UGAGGAUAUGGCAGGGAAGGGGA	hsa-miR-3679-3p	CUUCCCCCCAGUAAUCUUCAUC	FALSE
490	hsa-mir-3680-1	AAAUUUAAGGAGGGACUCACUCACAGGAUUGUGCAAAUGCAAAGUUGGCUUUUGCAUGACCCUGGGAGUAGGUGCCUCCUUAAAUUU	(((((((((((((.(((.((((.((((.(((((((((.((.......)).))))))))).)))).)))).))).)))))))))))))	-45.7	hsa-miR-3680-5p	GACUCACUCACAGGAUUGUGCA	hsa-miR-3680-3p	UUUUGCAUGACCCUGGGAGUAGG	FALSE
491	hsa-mir-3681	ACUUCCAGUAGUGGAUGAUGCACUCUGUGCAGGGCCAACUGUGCACACAGUGCUUCAUCCACUACUGGAAGU	((((((((((((((((((.(((((.((((((.((....)).)))))).))))).))))))))))))))))))	-53.1	hsa-miR-3681-5p	UAGUGGAUGAUGCACUCUGUGC	hsa-miR-3681-3p	ACACAGUGCUUCAUCCACUACU	FALSE
492	hsa-mir-3682	UAAGUUAUAUAUGUCUACUUCUACCUGUGUUAUCAUAAUAAAGGUGUCAUGAUGAUACAGGUGGAGGUAGAAAUAUAUAACUUA	((((((((((((.(((((((((((((((((((((((.(((....))).))))))))))))))))))))))).))))))))))))	-46.9	hsa-miR-3682-5p	CUACUUCUACCUGUGUUAUCAU	hsa-miR-3682-3p	UGAUGAUACAGGUGGAGGUAG	FALSE
493	hsa-mir-3688-1	UCUUCACUUUCAAGAGUGGCAAAGUCUUUCCAUAUGUAUGUAUGUAUGUCUGUUACACAUAUGGAAAGACUUUGCCACUCUUUAAAGUGAAGA	((((((((((.((((((((((((((((((((((((((..(((...........))))))))))))))))))))))))))))).))))))))))	-57	hsa-miR-3688-5p	AGUGGCAAAGUCUUUCCAUAU	hsa-miR-3688-3p	UAUGGAAAGACUUUGCCACUCU	FALSE
494	hsa-mir-3689a	CCUGGGAGGUGUGAUAUCAUGGUUCCUGGGAGGUGUGAUCCUGUGCUUCCUGGGAGGUGUGAUAUCGUGGUUCCUGGG	((((((((.((((((((((((.(((((((((((((........))))))))))))).)))))))))))).))))))))	-41.6	hsa-miR-3689a-5p	UGUGAUAUCAUGGUUCCUGGGA	hsa-miR-3689a-3p	CUGGGAGGUGUGAUAUCGUGGU	FALSE
495	hsa-mir-3691	UUGAGGCACUGGGUAGUGGAUGAUGGAGACUCGGUACCCACUGCUGAGGGUGGGGACCAAGUCUGCGUCAUCCUCUCCUCAGUGCCUCAA	.((((((((((((.((.((((((((.(((((.(((.((((((......)))))).))).))))).)))))))).)).)))))))))))).	-63	hsa-miR-3691-5p	AGUGGAUGAUGGAGACUCGGUAC	hsa-miR-3691-3p	ACCAAGUCUGCGUCAUCCUCUC	FALSE
496	hsa-mir-3692	CCAUUCCUGCUGGUCAGGAGUGGAUACUGGAGCAAUAGAUACAGUUCCACACUGACACUGCAGAAGUGG	(((((.((((.((((((..(((((.((((............))))))))).))))).).)))).)))))	-30.2	hsa-miR-3692-5p	CCUGCUGGUCAGGAGUGGAUACUG	hsa-miR-3692-3p	GUUCCACACUGACACUGCAGAAGU	FALSE
497	hsa-mir-3689b	GAUCCUGUGCUCCCUGGGGGGUCUGAUCCUGUGCUUCCUGGGAGGUGUGAUAUCAUGGUUCCUGGGAGGUGUGAUCCCGUGCUUCCUGGGAGGUGUGAUAUUGUGGUUCCUGGGAGGUGUGAUCCCGUGCUCCCUGGGAGGUGUGAUC	((((.....(((((.(((((((..((((...(((((((((((((.((((((((((((.(((((((((((((((....))))))))))))))).)))))))))))).))))))))))))).))))....))))))))))))....))))	-73.9	hsa-miR-3689b-5p	UGUGAUAUCAUGGUUCCUGGGA	hsa-miR-3689b-3p	CUGGGAGGUGUGAUAUUGUGGU	FALSE
498	hsa-mir-3912	AGAGAGGAAUGAACAGUUAAAUUAUAACAUGUCCAUAUUAUGGGUUAGUUGUGGACACAUACUAACGCAUAAUAUGGACAUGUUAUAAUUUAACUGUUCCUUUCU	((((((((....((((((((((((((((((((((((((((((.((((((.(((....))))))))).))))))))))))))))))))))))))))))))))))))	-63.2	hsa-miR-3912-5p	AUGUCCAUAUUAUGGGUUAGU	hsa-miR-3912-3p	UAACGCAUAAUAUGGACAUGU	FALSE
499	hsa-mir-3913-1	UUGUUUAUAAUAAACUGAAAUAUUUGGGACUGAUCUUGAUGUCUGCCAAAACCUUGGCAGACAUCAAGAUCAGUCCCAAAUAUUUCAGUUUAUUAUAGACAG	.((((((((((((((((((((((((((((((((((((((((((((((((....)))))))))))))))))))))))))))))))))))))))))))))))).	-78.9	hsa-miR-3913-5p	UUUGGGACUGAUCUUGAUGUCU	hsa-miR-3913-3p	AGACAUCAAGAUCAGUCCCAAA	FALSE
500	hsa-mir-3913-2	UGUCUAUAAUAAACUGAAAUAUUUGGGACUGAUCUUGAUGUCUGCCAAGGUUUUGGCAGACAUCAAGAUCAGUCCCAAAUAUUUCAGUUUAUUAUAAACA	(((.((((((((((((((((((((((((((((((((((((((((((((....)))))))))))))))))))))))))))))))))))))))))))).)))	-74.1	hsa-miR-3913-5p	UUUGGGACUGAUCUUGAUGUCU	hsa-miR-3913-3p	AGACAUCAAGAUCAGUCCCAAA	FALSE
501	hsa-mir-3150b	GAGGGAAAGCAGGCCAACCUCGAGGAUCUCCCCAGCCUUGGCGUUCAGGUGCUGAGGAGAUCGUCGAGGUUGGCCUGCUUCCCCUC	(((((.(((((((((((((((((.(((((((.((((((((.....)))).)))).))))))).))))))))))))))))).)))))	-70.8	hsa-miR-3150b-5p	CAACCUCGAGGAUCUCCCCAGC	hsa-miR-3150b-3p	UGAGGAGAUCGUCGAGGUUGG	FALSE
502	hsa-mir-3922	GGAAGAGUCAAGUCAAGGCCAGAGGUCCCACAGCAGGGCUGGAAAGCACACCUGUGGGACUUCUGGCCUUGACUUGACUCUUUC	(((((((((((((((((((((((((((((((((....(((....)))....)))))))))))))))))))))))))))))))))	-68.6	hsa-miR-3922-5p	UCAAGGCCAGAGGUCCCACAGCA	hsa-miR-3922-3p	UCUGGCCUUGACUUGACUCUUU	FALSE
503	hsa-mir-3925	GUGGGAAUAGCAAGAGAACUGAAAGUGGAGCCUGUCACAUCUCCAGACUCCAGUUUUAGUUCUCUUGCUAUUUCCAC	((((((((((((((((((((((((.(((((.(((.........))).))))).))))))))))))))))))))))))	-49.4	hsa-miR-3925-5p	AAGAGAACUGAAAGUGGAGCCU	hsa-miR-3925-3p	ACUCCAGUUUUAGUUCUCUUG	FALSE
504	hsa-mir-3927	UGCCAAUGCCUAUCACAUAUCUGCCUGUCCUAUGACAAACAUGGCAGGUAGAUAUUUGAUAGGCAUUGGCA	(((((((((((((((.(((((((((((.((.(((.....)))))))))))))))).)))))))))))))))	-47.1	hsa-miR-3927-5p	GCCUAUCACAUAUCUGCCUGU	hsa-miR-3927-3p	CAGGUAGAUAUUUGAUAGGCAU	FALSE
505	hsa-mir-676	GCAUGACUCUUCAACCUCAGGACUUGCAGAAUUAAUGGAAUGCUGUCCUAAGGUUGUUGAGUUGUGC	(((((((((..((((((.(((((..(((............))).))))).))))))..)))))))))	-32.4	hsa-miR-676-5p	UCUUCAACCUCAGGACUUGCA	hsa-miR-676-3p	CUGUCCUAAGGUUGUUGAGUU	FALSE
506	hsa-mir-3928	GCUGAAGCUCUAAGGUUCCGCCUGCGGGCAGGAAGCGGAGGAACCUUGGAGCUUCGGC	(((((((((((((((((((..((((.........)))).)))))))))))))))))))	-40.1	hsa-miR-3928-5p	UGAAGCUCUAAGGUUCCGCCUGC	hsa-miR-3928-3p	GGAGGAACCUUGGAGCUUCGGC	FALSE
507	hsa-mir-3934	CACAGCCCUUCCUGUCCCCAGUUUUCAGGUGUGGAAACUGAGGCAGGAGGCAGUGAAGUAACUUGCUCAGGUUGCACAGCUGGGAAGUGGAGCAGGGAUUUGAAUCC	........(((((((..(((.(((((((.((((.(..(((((.((((..((......))..)))))))))..).)))).))))))).))).))))))).........	-43.1	hsa-miR-3934-5p	UCAGGUGUGGAAACUGAGGCAG	hsa-miR-3934-3p	UGCUCAGGUUGCACAGCUGGGA	FALSE
508	hsa-mir-3940	GCUUAUCGAGGAAAAGAUCGAGGUGGGUUGGGGCGGGCUCUGGGGAUUUGGUCUCACAGCCCGGAUCCCAGCCCACUUACCUUGGUUACUCUCCUUCCUUCU	.......(((((...((((((((((((((((((((((((.(((((......))))).))))))..)))))))))....)))))))))....)))))......	-46.8	hsa-miR-3940-5p	GUGGGUUGGGGCGGGCUCUG	hsa-miR-3940-3p	CAGCCCGGAUCCCAGCCCACUU	TRUE
509	hsa-mir-3942	UCUUCAGUAUGACACCUCAAAGAAGCAAUACUGUUACCUGAAAUAGGCUGCGAAGAUAACAGUAUUUCAGAUAACAGUAUUACAUCUUUGAAGUGUCAUAUUCACUGAC	...((((((((((((.(((((((.(.((((((((((.(((((((..((((.........))))))))))).)))))))))).).))))))).)))))))....))))).	-43.7	hsa-miR-3942-5p	AAGCAAUACUGUUACCUGAAAU	hsa-miR-3942-3p	UUUCAGAUAACAGUAUUACAU	FALSE
510	hsa-mir-3944	UCCACCCAGCAGGCGCAGGUCCUGUGCAGCAGGCCAACCGAGAAGCGCCUGCGUCUCCCAUUUUCGGGCUGGCCUGCUGCUCCGGACCUGUGCCUGAUCUUAAUGCUG	.........(((((((((((((.(.(((((((((((.((((((((((....)))......)))))))..))))))))))).).)))))))))))))............	-62.4	hsa-miR-3944-5p	UGUGCAGCAGGCCAACCGAGA	hsa-miR-3944-3p	UUCGGGCUGGCCUGCUGCUCCGG	FALSE
511	hsa-mir-374c	ACACGGACAAUGAUAAUACAACCUGCUAAGUGCUAGGACACUUAGCAGGUUGUAUUAUAUCCAUCCGAGU	...((((.....((((((((((((((((((((......)))))))))))))))))))).....))))...	-36.5	hsa-miR-374c-5p	AUAAUACAACCUGCUAAGUGCU	hsa-miR-374c-3p	CACUUAGCAGGUUGUAUUAUAU	FALSE
512	hsa-mir-642b	GAGUUGGGAGGUUCCCUCUCCAAAUGUGUCUUGAUCCCCCACCCCAAGACACAUUUGGAGAGGGACCCUCCCAACUC	(((((((((((.(((((((((((((((((((((...........))))))))))))))))))))).)))))))))))	-60.2	hsa-miR-642b-5p	GGUUCCCUCUCCAAAUGUGUCU	hsa-miR-642b-3p	AGACACAUUUGGAGAGGGACCC	FALSE
513	hsa-mir-550b-1	AGAGACUUGUUGGAGAUGUGCCUGAGGGAGUAAGACACUAUCUUACAACAACAGGGCUCUUACUCCCUCAGGCACUGCACCAGCCAGCAAAGCAUCA	.(((..(((((((....((((((((((((((((((..((..............))..))))))))))))))))))........)))))))..).)).	-44.3	hsa-miR-550b-2-5p	AUGUGCCUGAGGGAGUAAGACA	hsa-miR-550b-3p	UCUUACUCCCUCAGGCACUG	FALSE
514	hsa-mir-550b-2	AGAGACUCGCUGGAGAUGUGCCUGAGGGAGUAAGACACUAUCUGACAACAACAGGGCUCUUACUCCCUCAGGCACUGCACCAGCCAGCAAAGCAUCA	.....((.(((((....((((((((((((((((((.....((((.......))))..))))))))))))))))))....))))).))..........	-47.4	hsa-miR-550b-2-5p	AUGUGCCUGAGGGAGUAAGACA	hsa-miR-550b-3p	UCUUACUCCCUCAGGCACUG	FALSE
515	hsa-mir-548o-2	UGGUGCAAAAGUAAUUGCGGUUUUUGCCAUUAAAAGUAAUGCGGCCAAAACUGCAGUUACUUUUGCACCC	.(((((((((((((((((((((((.(((((((....))))..))).))))))))))))))))))))))).	-39.2	hsa-miR-548o-5p	AAAAGUAAUUGCGGUUUUUGCC	hsa-miR-548o-3p	CCAAAACUGCAGUUACUUUUGC	FALSE
516	hsa-mir-4423	AUCAUGUACUGCAGUUGCCUUUUUGUUCCCAUGCUGUUUAAGCCUAGCAUAGGCACCAAAAAGCAACAACAGUAUGUGAA	.((((((((((..(((((.((((((...((((((((........)))))).))...)))))))))))..)))))))))).	-30.6	hsa-miR-4423-5p	AGUUGCCUUUUUGUUCCCAUGC	hsa-miR-4423-3p	AUAGGCACCAAAAAGCAACAA	FALSE
517	hsa-mir-548ad	CUGUUAGGUUGGUGCAAAAGUAAUUGUGGUUUUUGAAAGUAACUUGGCGAAAACGACAAUGACUUUUGCACCAAUCUAAUAC	.((((((((((((((((((((.(((((.(((((((.(((...)))..))))))).))))).)))))))))))))))))))).	-42	hsa-miR-548ad-5p	AAAAGUAAUUGUGGUUUUUG	hsa-miR-548ad-3p	GAAAACGACAAUGACUUUUGCA	FALSE
518	hsa-mir-4433a	CAUCCUCCUUACGUCCCACCCCCCACUCCUGUUUCUGGUGAAAUAUUCAAACAGGAGUGGGGGUGGGACAUAAGGAGGAUA	.((((((((((.(((((((((((.(((((((((..(((........))))))))))))))))))))))).)))))))))).	-57.6	hsa-miR-4433a-5p	CGUCCCACCCCCCACUCCUGU	hsa-miR-4433a-3p	ACAGGAGUGGGGGUGGGACAU	FALSE
519	hsa-mir-548ae-2	UGUGCAAAAGUAAUUGUGGUUUUUGUCAUUUAAAAGUAAUGGCAAAAACUGCAAUUACUUUCACACC	.(((..((((((((((((((((((((((((.......))))))))))))))))))))))))..))).	-31.3	hsa-miR-548ae-5p	AAAAGUAAUUGUGGUUUUUG	hsa-miR-548ae-3p	CAAAAACUGCAAUUACUUUCA	FALSE
520	hsa-mir-4445	UUCCUGCAGAUUGUUUCUUUUGCCGUGCAAGUUUAAGUUUUUGCACGGCAAAAGAAACAAUCCAGAGGGU	.((((...(((((((((((((((((((((((........)))))))))))))))))))))))...)))).	-41	hsa-miR-4445-5p	AGAUUGUUUCUUUUGCCGUGCA	hsa-miR-4445-3p	CACGGCAAAAGAAACAAUCCA	FALSE
521	hsa-mir-4446	CUGGUCCAUUUCCCUGCCAUUCCCUUGGCUUCAAUUUACUCCCAGGGCUGGCAGUGACAUGGGUCAA	.((((((((.((.((((((...((((((.............)))))).)))))).)).)))))))).	-26	hsa-miR-4446-5p	AUUUCCCUGCCAUUCCCUUGGC	hsa-miR-4446-3p	CAGGGCUGGCAGUGACAUGGGU	FALSE
522	hsa-mir-548ah	AGGUUGGUGCAAAAGUGAUUGCAGUGUUUGCCAAUAAAAGUAAUGACAAAAACUGCAGUUACUUUUGCACCAGCCC	.((((((((((((((((((((((((.((((.((.((....)).)).)))).)))))))))))))))))))))))).	-43.5	hsa-miR-548ah-5p	AAAAGUGAUUGCAGUGUUUG	hsa-miR-548ah-3p	CAAAAACUGCAGUUACUUUUGC	FALSE
523	hsa-mir-548aj-2	AAGGUAUUAGGUUGGUGCAAAAGUAAUUGCAGUUUUUGCUAUUACUUUUAAUGGUAAAAACUGCAAUUACUUUUACACCAACCUAAUAUUUA	.((((((((((((((((.((((((((((((((((((((((((((....)))))))))))))))))))))))))).)))))))))))))))).	-55.8	hsa-miR-548aj-5p	UGCAAAAGUAAUUGCAGUUUUUG	hsa-miR-548aj-3p	UAAAAACUGCAAUUACUUUUA	FALSE
524	hsa-mir-4474	UUGCCUACCUUGUUAGUCUCAUGAUCAGACACAAAUAUGGCUCUUUGUGGCUGGUCAUGAGGCUAACAAGGUAGGCAC	.(((((((((((((((((((((((((((.((((((........)))))).))))))))))))))))))))))))))).	-55.3	hsa-miR-4474-5p	UUAGUCUCAUGAUCAGACACA	hsa-miR-4474-3p	UUGUGGCUGGUCAUGAGGCUAA	FALSE
525	hsa-mir-4482	AGUGAGCAACCCAGUGGGCUAUGGAAAUGUGUGGAAGAUGGCAUUUCUAUUUCUCAGUGGGGCUCUUACC	.(((((...((((.((((..((((((((((..........))))))))))..)))).))))...))))).	-29.3	hsa-miR-4482-5p	AACCCAGUGGGCUAUGGAAAUG	hsa-miR-4482-3p	UUUCUAUUUCUCAGUGGGGCUC	FALSE
526	hsa-mir-4485	AGAGGCACCGCCUGCCCAGUGACAUGCGUUUAACGGCCGCGGUACCCUAACUGUGCA	((.((.(((((..(((....(((....)))....))).))))).)))).........	-16.6	hsa-miR-4485-5p	ACCGCCUGCCCAGUGA	hsa-miR-4485-3p	UAACGGCCGCGGUACCCUAA	FALSE
527	hsa-mir-4520-1	GUGUGCCACCUGCGUGUUUUCUGUCCAAAUCAGAAAAGGAUUUGGACAGAAAACACGCAGGAAGAAGGAA	........(((((((((((((((((((((((.......))))))))))))))))))))))).........	-40.9	hsa-miR-4520-5p	CCUGCGUGUUUUCUGUCCAA	hsa-miR-4520-3p	UUGGACAGAAAACACGCAGGAA	FALSE
528	hsa-mir-4524a	GAACGAUAGCAGCAUGAACCUGUCUCACUGCAGAAUUAUUUUGAGACAGGCUUAUGCUGCUAUCCUUCA	(((.(((((((((((((.(((((((((..............))))))))).))))))))))))).))).	-38	hsa-miR-4524a-5p	AUAGCAGCAUGAACCUGUCUCA	hsa-miR-4524a-3p	UGAGACAGGCUUAUGCUGCUAU	FALSE
529	hsa-mir-4529	AUGACAGGCCAUCAGCAGUCCAAUGAAGACAUGAAGACCCAAUGUCUUCAUUGGACUGCUGAUGGCCCGUCACUGGGA	.((((.((((((((((((((((((((((((((.........)))))))))))))))))))))))))).))))......	-56.1	hsa-miR-4529-5p	AGGCCAUCAGCAGUCCAAUGAA	hsa-miR-4529-3p	AUUGGACUGCUGAUGGCCCGU	FALSE
530	hsa-mir-548am	AGUUGGUGCAAAAGUAAUUGCGGUUUUUGCCGUCGAAAAUAAUGGCAAAAACUGCAGUUACUUUUGUACCAAUG	.((((((((((((((((((((((((((((((((........)))))))))))))))))))))))))))))))).	-47.8	hsa-miR-548am-5p	AAAAGUAAUUGCGGUUUUUGCC	hsa-miR-548am-3p	CAAAAACUGCAGUUACUUUUGU	FALSE
531	hsa-mir-4536-1	AUGUGGUAGAUAUAUGCACGAUAUAUAUACUGCCCUGCUUUUAUACAUACAUACAUACAUACCUAUAUCGUGCAUAUAUCUACCACAU	(((((((((((((((((((((((((......................................)))))))))))))))))))))))))	-35.95	hsa-miR-4536-5p	UGUGGUAGAUAUAUGCACGAU	hsa-miR-4536-3p	UCGUGCAUAUAUCUACCACAU	FALSE
532	hsa-mir-4632	GAGGGCAGCGUGGGUGUGGCGGAGGCAGGCGUGACCGUUUGCCGCCCUCUCGCUGCUCUAG	.(((((((((.(((.((((((((((((....)).)).)))))))).))).)))))))))..	-35.4	hsa-miR-4632-5p	GAGGGCAGCGUGGGUGUGGCGGA	hsa-miR-4632-3p	UGCCGCCCUCUCGCUGCUCUAG	TRUE
533	hsa-mir-4633	UGGCAAGUCUCCGCAUAUGCCUGGCUAGCUCCUCCACAAAUGCGUGUGGAGGAGCUAGCCAGGCAUAUGCAGAGCGUCA	((((..(.(((.((((((((((((((((((((((((((......)))))))))))))))))))))))))).))))))))	-60.9	hsa-miR-4633-5p	AUAUGCCUGGCUAGCUCCUC	hsa-miR-4633-3p	AGGAGCUAGCCAGGCAUAUGCA	FALSE
534	hsa-mir-4638	GACUCGGCUGCGGUGGACAAGUCCGGCUCCAGAACCUGGACACCGCUCAGCCGGCCGCGGCAGGGGUC	(((((.((((((((.(....(..(((.(((((...)))))..)))..)...).))))))))..)))))	-31.3	hsa-miR-4638-5p	ACUCGGCUGCGGUGGACAAGU	hsa-miR-4638-3p	CCUGGACACCGCUCAGCCGGCCG	FALSE
535	hsa-mir-4639	UUGCUAAGUAGGCUGAGAUUGAUGUCAGGUUAUCCCCAAGCAUAACCUCACUCUCACCUUGCUUUGCAG	.(((.(((((((.(((((.(((.....((((((........))))))))).))))).))))))).))).	-23.3	hsa-miR-4639-5p	UUGCUAAGUAGGCUGAGAUUGA	hsa-miR-4639-3p	UCACUCUCACCUUGCUUUGC	TRUE
536	hsa-mir-4640	CUGUGGGCUGGGCCAGGGAGCAGCUGGUGGGUGGGAAGUAAGAUCUGACCUGGACUCCAUCCCACCCACCCCCUGUUUCCUGGCCCACAG	........(((((((((((((((..(((((((((((....((.(((.....)))))...)))))))))))..)))))))))))))))...	-55	hsa-miR-4640-5p	UGGGCCAGGGAGCAGCUGGUGGG	hsa-miR-4640-3p	CACCCCCUGUUUCCUGGCCCAC	TRUE
537	hsa-mir-4645	UGAUAGGGAAACCAGGCAAGAAAUAUUGUCUCCUCAAGUUGCGACGAGACAGUAGUUCUUGCCUGGUUUCUCUAUCA	((((((((((((((((((((((.(((((((((.((.......)).))))))))).))))))))))))))))))))))	-50.4	hsa-miR-4645-5p	ACCAGGCAAGAAAUAUUGU	hsa-miR-4645-3p	AGACAGUAGUUCUUGCCUGGUU	FALSE
538	hsa-mir-4646	ACUGGGAAGAGGAGCUGAGGGACAUUGCGGAGAGGGUCUCACAUUGUCCCUCUCCCUUCCCAG	.((((((((.(((...((((((((.((..((((...)))).)).)))))))))))))))))))	-36.8	hsa-miR-4646-5p	ACUGGGAAGAGGAGCUGAGGGA	hsa-miR-4646-3p	AUUGUCCCUCUCCCUUCCCAG	TRUE
539	hsa-mir-4649	UCUGGGCGAGGGGUGGGCUCUCAGAGGGGCUGGCAGUACUGCUCUGAGGCCUGCCUCUCCCCAG	.(((((.(((((((((((.(((((((.((.((....)))).)))))))))))))))))))))))	-43.9	hsa-miR-4649-5p	UGGGCGAGGGGUGGGCUCUCAGAG	hsa-miR-4649-3p	UCUGAGGCCUGCCUCUCCCCA	TRUE
540	hsa-mir-4650-1	UUCUGUAGAGAUUAUCAGGCCUCUUUCUACCUUCCAAGGCUCAGAAGGUAGAAUGAGGCCUGACAUAUCUGCAGGA	(((((((((.....(((((((((.((((((((((.........)))))))))).)))))))))....)))))))))	-43.6	hsa-miR-4650-5p	UCAGGCCUCUUUCUACCUU	hsa-miR-4650-3p	AGGUAGAAUGAGGCCUGACAU	FALSE
541	hsa-mir-4650-2	UUCUGUAGAGAUUAUCAGGCCUCUUUCUACCUUCCAAGGCUCAGAAGGUAGAAUGAGGCCUGACAUAUCUGCAGGA	(((((((((.....(((((((((.((((((((((.........)))))))))).)))))))))....)))))))))	-43.6	hsa-miR-4650-5p	UCAGGCCUCUUUCUACCUU	hsa-miR-4650-3p	AGGUAGAAUGAGGCCUGACAU	FALSE
542	hsa-mir-4652	UAUUGGACGAGGGGACUGGUUAAUAGAACUAACUAACCAGAACUAUUUUGUUCUGUUAACCCAUCCCCUCAUCUAAUA	(((((((.(((((((..((((((((((((....................))))))))))))..))))))).)))))))	-35.6	hsa-miR-4652-5p	AGGGGACUGGUUAAUAGAACUA	hsa-miR-4652-3p	GUUCUGUUAACCCAUCCCCUCA	FALSE
543	hsa-mir-4653	UUGUCCAAUUCUCUGAGCAAGGCUUAACACCAAAGGGUUAAGGGUUUGCUCUGGAGUUAAGGGUUGCUUGGAGAAUUGGAGAA	.(.(((((((((((((((((..((((((.(((..((((.........))))))).))))))..))))))))))))))))).).	-38.3	hsa-miR-4653-5p	UCUCUGAGCAAGGCUUAACACC	hsa-miR-4653-3p	UGGAGUUAAGGGUUGCUUGGAGA	FALSE
544	hsa-mir-4655	CCAAGGGCACACCGGGGAUGGCAGAGGGUCGUGGGAAAGUGUUGACCCUCGUCAGGUCCCCGGGGAGCCCCUGG	(((.((((...(((((((((((.((((((((...........))))))))))))..)))))))...)))).)))	-43.6	hsa-miR-4655-5p	CACCGGGGAUGGCAGAGGGUCG	hsa-miR-4655-3p	ACCCUCGUCAGGUCCCCGGGG	FALSE
545	hsa-mir-4659a	GAAACUGCUGAAGCUGCCAUGUCUAAGAAGAAAACUUUGGAGAAAAAUUUUCUUCUUAGACAUGGCAACGUCAACAGUUUC	(((((((.(((.(.((((((((((((((((((((.(((.....))).)))))))))))))))))))).).))).)))))))	-42.8	hsa-miR-4659a-5p	CUGCCAUGUCUAAGAAGAAAAC	hsa-miR-4659a-3p	UUUCUUCUUAGACAUGGCAACG	FALSE
546	hsa-mir-4661	UUUACUCUGAACUAGCUCUGUGGAUCCUGACAGACAGCCUGAUAGACAGGAUCCACAGAGCUAGUCCAGAGUAAA	.((((((((.(((((((((((((((((((.(((.....))).....))))))))))))))))))).)))))))).	-48.8	hsa-miR-4661-5p	AACUAGCUCUGUGGAUCCUGAC	hsa-miR-4661-3p	CAGGAUCCACAGAGCUAGUCCA	FALSE
547	hsa-mir-4662a	UCUAUUUAGCCAAUUGUCCAUCUUUAGCUAUUCUGAAUGCCUAAAGAUAGACAAUUGGCUAAAUAGA	((((((((((((((((((.((((((((.((((...)))).)))))))).))))))))))))))))))	-35.5	hsa-miR-4662a-5p	UUAGCCAAUUGUCCAUCUUUAG	hsa-miR-4662a-3p	AAAGAUAGACAAUUGGCUAAAU	FALSE
548	hsa-mir-4659b	CUGUUGACGUUGCCAUGUCUAAGAAGAAAAUUUUUCUCCAAAGUUUUCUUCUUAGACAUGGCAGCUUCAGCAG	(((((((.((((((((((((((((((((((((((.....)))))))))))))))))))))))))).)))))))	-47.5	hsa-miR-4659b-5p	UUGCCAUGUCUAAGAAGAA	hsa-miR-4659b-3p	UUUCUUCUUAGACAUGGCAGCU	FALSE
549	hsa-mir-4664	GUUGGGGGCUGGGGUGCCCACUCCGCAAGUUAUCACUGAGCGACUUCCGGUCUGUGAGCCCCGUCCUCCGC	..((((((.((((((.(.((..(((.(((((.((...))..))))).)))..)).).)))))).)))))).	-29.4	hsa-miR-4664-5p	UGGGGUGCCCACUCCGCAAGUU	hsa-miR-4664-3p	CUUCCGGUCUGUGAGCCCCGUC	FALSE
550	hsa-mir-4665	CUCGAGGUGCUGGGGGACGCGUGAGCGCGAGCCGCUUCCUCACGGCUCGGCCGCGGCGCGUAGCCCCCGCCACAUCGGG	(((((.(((.((((((((((((..((((((((((........)))))))..))).))))))..)))))).))).)))))	-47.2	hsa-miR-4665-5p	CUGGGGGACGCGUGAGCGCGAGC	hsa-miR-4665-3p	CUCGGCCGCGGCGCGUAGCCCCCGCC	FALSE
551	hsa-mir-4666a	AUCACUUAAAUACAUGUCAGAUUGUAUGCCUACAAAAUCCCUCCAGACUGGCAUACAAUCUGACAUGUAUUUAAGAGAU	(((.((((((((((((((((((((((((((...................)))))))))))))))))))))))))).)))	-41.7	hsa-miR-4666a-5p	AUACAUGUCAGAUUGUAUGCC	hsa-miR-4666a-3p	CAUACAAUCUGACAUGUAUUU	FALSE
552	hsa-mir-4667	UGACUGGGGAGCAGAAGGAGAACCCAAGAAAAGCUGACUUGGAGGUCCCUCCUUCUGUCCCCACAG	....((((((.(((((((((..((((((.........))))).)....)))))))))))))))...	-30.8	hsa-miR-4667-5p	ACUGGGGAGCAGAAGGAGAACC	hsa-miR-4667-3p	UCCCUCCUUCUGUCCCCACAG	TRUE
553	hsa-mir-4668	AGGGAAAAAAAAAAGGAUUUGUCUUGUAGCCAGGAUAUUGUUUUAAAGAAAAUCCUUUUUGUUUUUCCAG	.(((((((.(((((((((((.((((..((.(((....))).))..))))))))))))))).)))))))..	-21.8	hsa-miR-4668-5p	AGGGAAAAAAAAAAGGAUUUGUC	hsa-miR-4668-3p	GAAAAUCCUUUUUGUUUUUCCAG	FALSE
554	hsa-mir-219b	GGAGCUCAGCCACAGAUGUCCAGCCACAAUUCUCGGUUGGCCGCAGACUCGUACAAGAAUUGCGUUUGGACAAUCAGUGGCGAAGCCC	((.(((..(((((.(((((((((.(.((((((((((((.......))).))....))))))).).)))))).))).)))))..)))))	-35.1	hsa-miR-219b-5p	AGAUGUCCAGCCACAAUUCUCG	hsa-miR-219b-3p	AGAAUUGCGUUUGGACAAUCAGU	FALSE
555	hsa-mir-4670	CUCUAGGAAGCGACCAUGAUGUAACUUCACAGACUCUCCAAAAGUCUGAAGUUACAUCAUGGUCGCUUCCUAGAG	(((((((((((((((((((((((((((((..((((.......)))))))))))))))))))))))))))))))))	-55	hsa-miR-4670-5p	AAGCGACCAUGAUGUAACUUCA	hsa-miR-4670-3p	UGAAGUUACAUCAUGGUCGCUU	FALSE
556	hsa-mir-4671	UAUUUUAAGACCGAAGACUGUGCGCUAAUCUCUUAGCACUGAAGAUUAGUGCAUAGUCUUUGGUCUCAAAAUA	((((((.(((((((((((((((((((((((((........).)))))))))))))))))))))))).))))))	-42	hsa-miR-4671-5p	ACCGAAGACUGUGCGCUAAUCU	hsa-miR-4671-3p	UUAGUGCAUAGUCUUUGGUCU	FALSE
557	hsa-mir-4676	UGAAUGAAAGAGCCAGUGGUGAGACAGUGAGUUGAUUACUUCUCACUGUUUCACCACUGGCUCUUUGGUUCA	(((((.(((((((((((((((((((((((((..(....)..))))))))))))))))))))))))).)))))	-53.8	hsa-miR-4676-5p	GAGCCAGUGGUGAGACAGUGA	hsa-miR-4676-3p	CACUGUUUCACCACUGGCUCUU	FALSE
558	hsa-mir-4677	GCAAAGCAGCAAUUGUUCUUUGGUCUUUCAGCCAUGACCUGACCUUCUGUCUGUGAGACCAAAGAACUACUUUGCUUGGC	((.((((((.....(((((((((((((.(((.((.((........)))).))).)))))))))))))....)))))).))	-31.5	hsa-miR-4677-5p	UUGUUCUUUGGUCUUUCAGCCA	hsa-miR-4677-3p	UCUGUGAGACCAAAGAACUACU	FALSE
559	hsa-mir-4680	UAUAAGAACUCUUGCAGUCUUAGAUGUUAUAAAAAUAUAUAUCUGAAUUGUAAGAGUUGUUAGCAC	..(((.((((((((((((.((((((((.(((....))))))))))))))))))))))).)))....	-23.4	hsa-miR-4680-5p	AGAACUCUUGCAGUCUUAGAUGU	hsa-miR-4680-3p	UCUGAAUUGUAAGAGUUGUUA	FALSE
560	hsa-mir-4684	GCACCAGGGGUACCUCUCUACUGACUUGCAACAUACAUUUGUCUUGGUGUGUUGCAAGUCGGUGGAGACGUACCCUUGGUGC	(((((((((((((.((((((((((((((((((((((..........)))))))))))))))))))))).)))))))))))))	-62.5	hsa-miR-4684-5p	CUCUCUACUGACUUGCAACAUA	hsa-miR-4684-3p	UGUUGCAAGUCGGUGGAGACGU	FALSE
561	hsa-mir-4685	UAGCCCAGGGCUUGGAGUGGGGCAAGGUUGUUGGUGAUAUGGCUUCCUCUCCCUUCCUGCCCUGGCUAG	(((((.(((((..(((..((((..(((..((((......))))..)))..))))))).)))))))))).	-32.7	hsa-miR-4685-5p	CCCAGGGCUUGGAGUGGGGCAAGGUU	hsa-miR-4685-3p	UCUCCCUUCCUGCCCUGGCUAG	TRUE
562	hsa-mir-4687	ACCUGAGGAGCCAGCCCUCCUCCCGCACCCAAACUUGGAGCACUUGACCUUUGGCUGUUGGAGGGGGCAGGCUCGCGGGU	(((((..(((((.((((.(((((.(((.(((((..(.((....)).)..))))).))).))))))))).))))).)))))	-42.5	hsa-miR-4687-5p	CAGCCCUCCUCCCGCACCCAAA	hsa-miR-4687-3p	UGGCUGUUGGAGGGGGCAGGC	FALSE
563	hsa-mir-1343	GCUGGCGUCGGUGCUGGGGAGCGGCCCCCGGGUGGGCCUCUGCUCUGGCCCCUCCUGGGGCCCGCACUCUCGCUCUGGGCCCGC	((.(((.((((.((.((((.((((.(((((((.(((((........)))))..))))))).)))).)))).)).))))))).))	-53.7	hsa-miR-1343-5p	UGGGGAGCGGCCCCCGGGUGGG	hsa-miR-1343-3p	CUCCUGGGGCCCGCACUCUCGC	FALSE
564	hsa-mir-4690	GAGCAGGCGAGGCUGGGCUGAACCCGUGGGUGAGGAGUGCAGCCCAGCUGAGGCCUCUGC	.((.((((..((((((((((.((((........)).)).))))))))))...))))))..	-33.2	hsa-miR-4690-5p	GAGCAGGCGAGGCUGGGCUGAA	hsa-miR-4690-3p	GCAGCCCAGCUGAGGCCUCUG	TRUE
565	hsa-mir-4691	GGAGCACUCCCAGGUCCUCCAGGCCAUGAGCUGCGGCCCUGAUGUCUCUACUCCAGCCACGGACUGAGAGUGCAUAGGAGUGUCC	(((.((((((...((.((((((.((.((.((((.((....((....))..)).)))))).)).))).))).))...)))))))))	-30.7	hsa-miR-4691-5p	GUCCUCCAGGCCAUGAGCUGCGG	hsa-miR-4691-3p	CCAGCCACGGACUGAGAGUGCAU	FALSE
566	hsa-mir-4693	GUUUAAAGAAUACUGUGAAUUUCACUGUCACAAAUUCAAAUAAAGUGAGAGUGGAAUUCACAGUAUUUAAGGAAU	.......(((((((((((((((((((.((((.............)))).))))))))))))))))))).......	-32.4	hsa-miR-4693-5p	AUACUGUGAAUUUCACUGUCACA	hsa-miR-4693-3p	UGAGAGUGGAAUUCACAGUAUUU	FALSE
567	hsa-mir-4694	CAAAUACAUAGGUGUUAUCCUAUCCAUUUGCCUCUCUCAGAAAAUAGAGUCAAAUGGACAGGAUAACACCUAUGUAUUUG	(((((((((((((((((((((.((((((((.((((..........)))).)))))))).)))))))))))))))))))))	-46.5	hsa-miR-4694-5p	AGGUGUUAUCCUAUCCAUUUGC	hsa-miR-4694-3p	CAAAUGGACAGGAUAACACCU	FALSE
568	hsa-mir-4695	CCUGCAGGAGGCAGUGGGCGAGCAGGCGGGGCAGCCCAAUGCCAUGGGCCUGAUCUCACCGCUGCCUCCUUCCC	.....(((((((((((((.((.(((((..((((......))))....))))).)).).))))))))))))....	-42.9	hsa-miR-4695-5p	CAGGAGGCAGUGGGCGAGCAGG	hsa-miR-4695-3p	UGAUCUCACCGCUGCCUCCUUC	FALSE
569	hsa-mir-4697	GGGCCCAGAAGGGGGCGCAGUCACUGACGUGAAGGGACCACAUCCCGCUUCAUGUCAGUGACUCCUGCCCCUUGGUCU	(((((....((((((((.((((((((((((((((((........)).))))))))))))))))..)))))))))))))	-47.4	hsa-miR-4697-5p	AGGGGGCGCAGUCACUGACGUG	hsa-miR-4697-3p	UGUCAGUGACUCCUGCCCCUUGGU	FALSE
570	hsa-mir-4699	AGCAAUUGGAGAAGAUUGCAGAGUAAGUUCCUGAUUAAGAAAUGGAAUUUACUCUGCAAUCUUCUCCAAUUGCU	(((((((((((((((((((((((((((((((............)))))))))))))))))))))))))))))))	-52.3	hsa-miR-4699-5p	AGAAGAUUGCAGAGUAAGUUCC	hsa-miR-4699-3p	AAUUUACUCUGCAAUCUUCUCC	FALSE
571	hsa-mir-4700	UCAGUGAGGUCUGGGGAUGAGGACAGUGUGUCCUGAAAUUCACAGGACUGACUCCUCACCCCAGUGCACGAGGA	...(((....((((((.((((((..((..((((((.......))))))..))))))))))))))..))).....	-33.9	hsa-miR-4700-5p	UCUGGGGAUGAGGACAGUGUGU	hsa-miR-4700-3p	CACAGGACUGACUCCUCACCCCAGUG	FALSE
572	hsa-mir-4701	CCUUGGCCACCACACCUACCCCUUGUGAAUGUCGGGCAAUGGGUGAUGGGUGUGGUGUCCACA	...(((.(((((((((((((((((((.........)))).))).).))))))))))).)))..	-30.7	hsa-miR-4701-5p	UUGGCCACCACACCUACCCCUU	hsa-miR-4701-3p	AUGGGUGAUGGGUGUGGUGU	TRUE
573	hsa-mir-4703	UUAUGCAUAUUAGCAAUACAGUACAAAUAUAGUGUGUUUGAUUUGCACUGUAGUUGUAUUGUAUUGCCACUCUGUAUAA	.((((((.....((((((((((((((.(((((((((.......))))))))).)))))))))))))).....)))))).	-32.3	hsa-miR-4703-5p	UAGCAAUACAGUACAAAUAUAGU	hsa-miR-4703-3p	UGUAGUUGUAUUGUAUUGCCAC	FALSE
574	hsa-mir-4704	CUUAUCCUAGACACUAGGCAUGUGAGUGAUUGUCUUCCUCACUCAAUCAGUCACAUAUCUAGUGUCUAGAAUGAG	(((((.((((((((((((.((((((.((((((...........)))))).)))))).)))))))))))).)))))	-38	hsa-miR-4704-5p	GACACUAGGCAUGUGAGUGAUU	hsa-miR-4704-3p	UCAGUCACAUAUCUAGUGUCUA	FALSE
575	hsa-mir-4707	GGUUCCGGAGCCCCGGCGCGGGCGGGUUCUGGGGUGUAGACGCUGCUGGCCAGCCCGCCCCAGCCGAGGUUCUCGGCACC	(((.((((((((.((((..(((((((..((((...((((...))))...)))))))))))..)))).))))).))).)))	-49.5	hsa-miR-4707-5p	GCCCCGGCGCGGGCGGGUUCUGG	hsa-miR-4707-3p	AGCCCGCCCCAGCCGAGGUUCU	FALSE
576	hsa-mir-4708	UUUAGGAGAGAGAUGCCGCCUUGCUCCUUGAACAGGAGGAGCAAGGCGGCAUCUCUCUGAUACUAAA	......(((((((((((((((((((((((......))))))))))))))))))))))).........	-48.6	hsa-miR-4708-5p	AGAGAUGCCGCCUUGCUCCUU	hsa-miR-4708-3p	AGCAAGGCGGCAUCUCUCUGAU	FALSE
577	hsa-mir-4709	CUGCUUCAACAACAGUGACUUGCUCUCCAAUGGUAUCCAGUGAUUCGUUGAAGAGGAGGUGCUCUGUAGCAG	(((((......((((.(((((.((((.((((((.(((....))))))))).)))).)))).).)))))))))	-24.6	hsa-miR-4709-5p	ACAACAGUGACUUGCUCUCCAA	hsa-miR-4709-3p	UUGAAGAGGAGGUGCUCUGUAGC	FALSE
578	hsa-mir-203b	GCGCCCGCCGGGUCUAGUGGUCCUAAACAUUUCACAAUUGCGCUACAGAACUGUUGAACUGUUAAGAACCACUGGACCCAGCGCGC	((((..((.((((((((((((.((.((((.((((((.((.(......))).)).)))).)))).)).)))))))))))).))))))	-38.2	hsa-miR-203b-5p	UAGUGGUCCUAAACAUUUCACA	hsa-miR-203b-3p	UUGAACUGUUAAGAACCACUGGA	FALSE
579	hsa-mir-4711	AAAUGUGCAUCAGGCCAGAAGACAUGAGCCCUUUGGAAAGGUCUCGUGUCUUCUGGCUUGAUGCACAUUU	((((((((((((((((((((((((((((.((((....)))).))))))))))))))))))))))))))))	-53.3	hsa-miR-4711-5p	UGCAUCAGGCCAGAAGACAUGAG	hsa-miR-4711-3p	CGUGUCUUCUGGCUUGAU	FALSE
580	hsa-mir-4712	GACAGGAUUCCAGUACAGGUCUCUCAUUUCCUUCAUGAUUAGGAAUACUACUUUGAAAUGAGAGACCUGUACUGUAUCUGUU	((((((....((((((((((((((((((((......((.(((.....))).)).))))))))))))))))))))..))))))	-37	hsa-miR-4712-5p	UCCAGUACAGGUCUCUCAUUUC	hsa-miR-4712-3p	AAUGAGAGACCUGUACUGUAU	FALSE
581	hsa-mir-4713	GUCCCCAUUUUUCUCCCACUACCAGGCUCCCAUAAGGGUCGAAUGGGAUCCAGACAGUGGGAGAAAAAUGGGGAC	((((((((((((((((((((..(.((.((((((.........)))))).)).)..))))))))))))))))))))	-46.9	hsa-miR-4713-5p	UUCUCCCACUACCAGGCUCCCA	hsa-miR-4713-3p	UGGGAUCCAGACAGUGGGAGAA	FALSE
582	hsa-mir-4714	AUUUUGGCCAACUCUGACCCCUUAGGUUGAUGUCAGAAUGAGGUGUACCAACCUAGGUGGUCAGAGUUGGCCAAAAU	(((((((((((((((((((.(((((((((((.(((...))).))....))))))))).)))))))))))))))))))	-47.8	hsa-miR-4714-5p	AACUCUGACCCCUUAGGUUGAU	hsa-miR-4714-3p	CCAACCUAGGUGGUCAGAGUUG	FALSE
583	hsa-mir-4715	GGGGAAUGAAAGUUGGCUGCAGUUAAGGUGGCUAAUCAGCUGAUGGUGCCACCUUAACUGCAGCCAAUUCUAAUUCCCC	(((((((...((((((((((((((((((((((..(((....)))...))))))))))))))))))))))...)))))))	-54.6	hsa-miR-4715-5p	AAGUUGGCUGCAGUUAAGGUGG	hsa-miR-4715-3p	GUGCCACCUUAACUGCAGCCAAU	FALSE
584	hsa-mir-4716	CAUACUUUGUCUCCAUGUUUCCUUCCCCCUUCUGUAUACAUGUAUACAGGAGGAAGGGGGAAGGAAACAUGGAGACAAAGUGUG	((((((((((((((((((((((((((((((((((((((....)))))....)))))))))))))))))))))))))))))))))	-62.5	hsa-miR-4716-5p	UCCAUGUUUCCUUCCCCCUUCU	hsa-miR-4716-3p	AAGGGGGAAGGAAACAUGGAGA	FALSE
585	hsa-mir-3529	GGCACCAUUAGGUAGACUGGGAUUUGUUGUUGAGCGCAGUAAGACAACAACAAAAUCACUAGUCUUCCAGAUGGGGCC	(((.(((((.((.(((((((((((((((((((............))))))).))))).))))))).)).))))).)))	-33.7	hsa-miR-3529-5p	AGGUAGACUGGGAUUUGUUGUU	hsa-miR-3529-3p	AACAACAAAAUCACUAGUCUUCCA	FALSE
586	hsa-mir-4717	GGCAGUGUUUAGGCCACAGCCACCCAUGUGUAGGGGUGGCUACACAUGGGUGGCUGUGGCCUAAACACUGCC	(((((((((((((((((((((((((((((((((......)))))))))))))))))))))))))))))))))	-70.7	hsa-miR-4717-5p	UAGGCCACAGCCACCCAUGUGU	hsa-miR-4717-3p	ACACAUGGGUGGCUGUGGCCU	FALSE
587	hsa-mir-4720	AAGCCUGGCAUAUUUGGUAUAACUUAAGCACCAGGUAAAAUCUGGUGCUUAAGUUGUACCAAGUAUAGCCAAGUUU	((((.(((((((((((((((((((((((((((((((...))))))))))))))))))))))))))).)))).))))	-48.6	hsa-miR-4720-5p	CCUGGCAUAUUUGGUAUAACUU	hsa-miR-4720-3p	UGCUUAAGUUGUACCAAGUAU	FALSE
588	hsa-mir-4722	GGCAGGAGGGCUGUGCCAGGUUGGCUGGGCCAGGCCUGACCUGCCAGCACCUCCCUGCAG	.((((((((((((.((.(((((((((......)))).))))))))))).))).)))))..	-35.4	hsa-miR-4722-5p	GGCAGGAGGGCUGUGCCAGGUUG	hsa-miR-4722-3p	ACCUGCCAGCACCUCCCUGCAG	TRUE
589	hsa-mir-4520-2	CCUGCGUGUUUUCUGUCCAAAUCCUUUUCUGAUUUGGACAGAAAACACGCAGGU	(((((((((((((((((((((((.......))))))))))))))))))))))).	-39.8	hsa-miR-4520-5p	CCUGCGUGUUUUCUGUCCAA	hsa-miR-4520-2-3p	UUUGGACAGAAAACACGCAGGU	FALSE
590	hsa-mir-4723	AGUUGGUGGGGGAGCCAUGAGAUAAGAGCACCUCCUAGAGAAUGUUGAACUAAAGGUGCCCUCUCUGGCUCCUCCCCAAAG	..((((.((((((((((.((((...(.((((((..(((...........))).))))))).))))))))))))))))))..	-38.6	hsa-miR-4723-5p	UGGGGGAGCCAUGAGAUAAGAGCA	hsa-miR-4723-3p	CCCUCUCUGGCUCCUCCCCAAA	TRUE
591	hsa-mir-4724	ACGCAAAAUGAACUGAACCAGGAGUGAGCUUCGUGUACAUUAUCUAUUAGAAAAUGAAGUACCUUCUGGUUCAGCUAGUCCCUGUGCGU	(((((....((.((((((((((((.(.(((((((...................))))))).)))))))))))))....))....)))))	-30.3	hsa-miR-4724-5p	AACUGAACCAGGAGUGAGCUUCG	hsa-miR-4724-3p	GUACCUUCUGGUUCAGCUAGU	FALSE
592	hsa-mir-4725	GUGUCUCUCUGGAGACCCUGCAGCCUUCCCACCCACCAGGGAGCUUUCCAUGGGCUGUGGGGAAGGCGUCAGUGUCGGGUGAGGGAACAC	(((((((((....(((.(((..((((((((((...(((.(((....))).)))...)).))))))))..))).)))....))))).))))	-42.9	hsa-miR-4725-5p	AGACCCUGCAGCCUUCCCACC	hsa-miR-4725-3p	UGGGGAAGGCGUCAGUGUCGGG	FALSE
593	hsa-mir-4726	AGGGCCAGAGGAGCCUGGAGUGGUCGGGUCGACUGAACCCAGGUUCCCUCUGGCCGCA	..((((((((((((((((.(((((((...)))))..))))))))).)))))))))...	-37.7	hsa-miR-4726-5p	AGGGCCAGAGGAGCCUGGAGUGG	hsa-miR-4726-3p	ACCCAGGUUCCCUCUGGCCGCA	TRUE
594	hsa-mir-4727	AAUCUGCCAGCUUCCACAGUGGCAGAUUUUCCCAUAGUGGGAAGCUGGCAGAUUC	(((((((((((((((((.((((.........)))).)).))))))))))))))).	-30.6	hsa-miR-4727-5p	AUCUGCCAGCUUCCACAGUGG	hsa-miR-4727-3p	AUAGUGGGAAGCUGGCAGAUUC	FALSE
595	hsa-mir-4728	GUGGGAGGGGAGAGGCAGCAAGCACACAGGGCCUGGGACUAGCAUGCUGACCUCCCUCCUGCCCCAG	(.((((((((.(((((((((.((...(((...)))......)).))))).)))).))))).))))..	-30	hsa-miR-4728-5p	UGGGAGGGGAGAGGCAGCAAGCA	hsa-miR-4728-3p	CAUGCUGACCUCCCUCCUGCCCCAG	TRUE
596	hsa-mir-4731	CCCUGCCAGUGCUGGGGGCCACAUGAGUGUGCAGUCAUCCACACACAAGUGGCCCCCAACACUGGCAGGG	(((((((((((.((((((((((.((.(((((........))))).)).)))))))))).)))))))))))	-54.9	hsa-miR-4731-5p	UGCUGGGGGCCACAUGAGUGUG	hsa-miR-4731-3p	CACACAAGUGGCCCCCAACACU	FALSE
597	hsa-mir-4732	GAGGGAGCUGUAGAGCAGGGAGCAGGAAGCUGUGUGUGUCCAGCCCUGACCUGUCCUGUUCUGCCCCCAGCCCCUC	(((((.((((((((((((((..((((..((((........)))))))).....)))))))))))....))))))))	-36.9	hsa-miR-4732-5p	UGUAGAGCAGGGAGCAGGAAGCU	hsa-miR-4732-3p	GCCCUGACCUGUCCUGUUCUG	FALSE
598	hsa-mir-4733	GGUCGCUUAAAUCCCAAUGCUAGACCCGGUGGCAAUCAAGGUCUAGCCACCAGGUCUAGCAUUGGGAUUUAAGCCC	....((((((((((((((((((((((.((((((............)))))).))))))))))))))))))))))..	-52.3	hsa-miR-4733-5p	AAUCCCAAUGCUAGACCCGGUG	hsa-miR-4733-3p	CCACCAGGUCUAGCAUUGGGAU	FALSE
599	hsa-mir-4735	UGCAGUGCCUAAUUUGAACACCUUCGGUAUUCAUCAAAAAUACCAAAGGUGCUCAAAUUAGACAUUGCA	(((((((.(((((((((.((((((.((((((.......)))))).)))))).))))))))).)))))))	-33.6	hsa-miR-4735-5p	CCUAAUUUGAACACCUUCGGUA	hsa-miR-4735-3p	AAAGGUGCUCAAAUUAGACAU	FALSE
600	hsa-mir-3064	GGUCUGGCUGUUGUGGUGUGCAAAACUCCGUACAUUGCUAUUUUGCCACACUGCAACACCUUACAG	.((..((.(((((((((((((((((...((.....))...))))).))))))))))))))..))..	-23	hsa-miR-3064-5p	UCUGGCUGUUGUGGUGUGCAA	hsa-miR-3064-3p	UUGCCACACUGCAACACCUUACA	TRUE
601	hsa-mir-4738	GGUCGCAUUUCUCCUUCUUACCAGCGCGUUUUCAGUUUCAUAGGGAAGCCUUUCCAUGAAACUGGAGCGCCUGGAGGAGAAGGGGCC	((((.(..(((((((.....((((.((((((.(((((((((.(((((...)))))))))))))))))))))))))))))))).))))	-43	hsa-miR-4738-5p	ACCAGCGCGUUUUCAGUUUCAU	hsa-miR-4738-3p	UGAAACUGGAGCGCCUGGAGGA	FALSE
602	hsa-mir-4740	GCCAAGGACUGAUCCUCUCGGGCAGGGAGUCAGAGGGGACCGCCCGAGAGGAUCCGUCCCUGC	..((.((((.(((((((((((((.((...((....))..))))))))))))))).)))).)).	-37.4	hsa-miR-4740-5p	AGGACUGAUCCUCUCGGGCAGG	hsa-miR-4740-3p	GCCCGAGAGGAUCCGUCCCUGC	FALSE
603	hsa-mir-4742	UCAGGCAAAGGGAUAUUUACAGAUACUUUUUAAAAUUUGUUUGAGUUGAGGCAGAUUAAAUAUCUGUAUUCUCCUUUGCCUGCAG	.(((((((((((.....((((((((.(((....(((((((((......))))))))))))))))))))...)))))))))))...	-30.6	hsa-miR-4742-5p	UCAGGCAAAGGGAUAUUUACAGA	hsa-miR-4742-3p	UCUGUAUUCUCCUUUGCCUGCAG	TRUE
604	hsa-mir-4743	GCUGGCCGGAUGGGACAGGAGGCAUGAAUGAGCCAUCUUUCCAAUGCCUUUCUGUCUUUUCUGGUCCAG	.(((((((((.(((((((((((((((((.((....)).)))..))))).))))))))).))))).))))	-34.5	hsa-miR-4743-5p	UGGCCGGAUGGGACAGGAGGCAU	hsa-miR-4743-3p	UUUCUGUCUUUUCUGGUCCAG	TRUE
605	hsa-mir-3591	CAGUAGCUAUUUAGUGUGAUAAUGGCGUUUGAUAGUUUAGACACAAACACCAUUGUCACACUCCACAGCUCUG	(((.((((....(((((((((((((.(((((...((....)).))))).)))))))))))))....)))))))	-30.6	hsa-miR-3591-5p	UUUAGUGUGAUAAUGGCGUUUGA	hsa-miR-3591-3p	AAACACCAUUGUCACACUCCAC	FALSE
606	hsa-mir-4745	GUGAGUGGGGCUCCCGGGACGGCGCCCGCCCUGGCCCUGGCCCGGCGACGUCUCACGGUCCC	....((((((((((((((.(((.(((......))).))).))))).)).)))))))......	-30.4	hsa-miR-4745-5p	UGAGUGGGGCUCCCGGGACGGCG	hsa-miR-4745-3p	UGGCCCGGCGACGUCUCACGGUC	TRUE
607	hsa-mir-4746	GUGUCUGUGCCGGUCCCAGGAGAACCUGCAGAGGCAUCGGGUCAGCGGUGCUCCUGCGGGCCGACACUCAC	(((...(((.((((((((((((.(((.((...(((.....))).))))).)))))).)))))).))).)))	-34	hsa-miR-4746-5p	CCGGUCCCAGGAGAACCUGCAGA	hsa-miR-4746-3p	AGCGGUGCUCCUGCGGGCCGA	FALSE
608	hsa-mir-4747	AGGGAAGGAGGCUUGGUCUUAGCACGGGGUCUAAGGCCCGGGCUUUCCUCCCAG	.((((.((((((((((((((((.((...)))))))).)))))))))).))))..	-27.5	hsa-miR-4747-5p	AGGGAAGGAGGCUUGGUCUUAG	hsa-miR-4747-3p	AAGGCCCGGGCUUUCCUCCCAG	TRUE
609	hsa-mir-4749	CCUGCGGGGACAGGCCAGGGCAUCUAGGCUGUGCACAGUGACGCCCCUCCUGCCCCCACAG	.(((.((((.((((...((((.((...((((....)))))).))))..)))).)))).)))	-28.9	hsa-miR-4749-5p	UGCGGGGACAGGCCAGGGCAUC	hsa-miR-4749-3p	CGCCCCUCCUGCCCCCACAG	TRUE
610	hsa-mir-4750	CGCUCGGGCGGAGGUGGUUGAGUGCCGACUGGCGCCUGACCCACCCCCUCCCGCAG	..((((((.((.((((((((.(((((....))))).))).))))).)).)))).))	-28.5	hsa-miR-4750-5p	CUCGGGCGGAGGUGGUUGAGUG	hsa-miR-4750-3p	CCUGACCCACCCCCUCCCGCAG	TRUE
611	hsa-mir-4753	AUAUCUACACAAGGCCAAAGGAAGAGAACAGAUAUAUCCACAGUACACUUGGCUGUUCUCUUUCUUUAGCCUUGUGUAGAUAU	(((((((((((((((.(((((((((((((((......(((.((....)))))))))))))))))))).)))))))))))))))	-45.5	hsa-miR-4753-5p	CAAGGCCAAAGGAAGAGAACAG	hsa-miR-4753-3p	UUCUCUUUCUUUAGCCUUGUGU	FALSE
612	hsa-mir-371b	GGUAACACUCAAAAGAUGGCGGCACUUUCACCAGAGAGCAGAAAGUGCCCCCACAGUUUGAGUGCC	.....((((((((...(((.(((((((((...........))))))))).)))...))))))))..	-28.3	hsa-miR-371b-5p	ACUCAAAAGAUGGCGGCACUUU	hsa-miR-371b-3p	AAGUGCCCCCACAGUUUGAGUGC	FALSE
613	hsa-mir-4755	AGAUUCAGCUUUCCCUUCAGAGCCUGGCUUUGGCAUCUAUGAAAGCCAGGCUCUGAAGGGAAAGUUGAAUCU	(((((((((((((((((((((((((((((((.(......).)))))))))))))))))))))))))))))))	-57.5	hsa-miR-4755-5p	UUUCCCUUCAGAGCCUGGCUUU	hsa-miR-4755-3p	AGCCAGGCUCUGAAGGGAAAGU	FALSE
614	hsa-mir-499b	GGAAGCAGCACAGACUUGCUGUGAUGUUCACGUGGAGAGGAGUUAAACAUCACUGCAAGUCUUAACAGCCGCC	((..((.....((((((((.((((((((.((.(......).))..)))))))).)))))))).....))..))	-25	hsa-miR-499b-5p	ACAGACUUGCUGUGAUGUUCA	hsa-miR-499b-3p	AACAUCACUGCAAGUCUUAACA	FALSE
615	hsa-mir-4756	GGGAUAAAAUGCAGGGAGGCGCUCACUCUCUGCUGCCGAUUCUGCACCAGAGAUGGUUGCCUUCCUAUAUUUUGUGUC	((.((((((((.(((((((((.(((.((((((.(((.......))).))))))))).))))))))).)))))))).))	-35.1	hsa-miR-4756-5p	CAGGGAGGCGCUCACUCUCUGCU	hsa-miR-4756-3p	CCAGAGAUGGUUGCCUUCCUAU	FALSE
616	hsa-mir-4757	UUCCAGCCCGAGGCCUCUGUGACGUCACGGUGUCUGCGGGAGGAGACCAUGACGUCACAGAGGCUUCGCGCUCUGAG	....(((.(((((((((((((((((((.(((.(((......))).))).))))))))))))))))))).))).....	-51	hsa-miR-4757-5p	AGGCCUCUGUGACGUCACGGUGU	hsa-miR-4757-3p	CAUGACGUCACAGAGGCUUCGC	FALSE
617	hsa-mir-4758	GGUGAGUGGGAGCCGGUGGGGCUGGAGUAAGGGCACGCCCGGGGCUGCCCCACCUGCUGACCACCCUCCCC	((.(.((((.(((.((((((((...(((..(((....)))...))))))))))).)))..)))).).))..	-36.8	hsa-miR-4758-5p	GUGAGUGGGAGCCGGUGGGGCUG	hsa-miR-4758-3p	UGCCCCACCUGCUGACCACCCUC	TRUE
618	hsa-mir-4760	GCCAUGGUGUUUAGAUUGAACAUGAAGUUAGAAUUCUUAAGUAUCAAAACUAAAUUCAUGUUCAAUCUAAACCCCAUGGC	(((((((.((((((((((((((((((.((((..................)))).)))))))))))))))))).)))))))	-39.1	hsa-miR-4760-5p	UUUAGAUUGAACAUGAAGUUAG	hsa-miR-4760-3p	AAAUUCAUGUUCAAUCUAAACC	FALSE
619	hsa-mir-4761	GGACAAGGUGUGCAUGCCUGACCCGUUGUCAGACCUGGAAAAAGGGCCGGCUGUGGGCAGGGAGGGCAUGCGCACUUUGUCC	(((((((((((((((((((..((((((..(((.((.((........)))))))..))).))).)))))))))))))))))))	-50	hsa-miR-4761-5p	ACAAGGUGUGCAUGCCUGACC	hsa-miR-4761-3p	GAGGGCAUGCGCACUUUGUCC	FALSE
620	hsa-mir-4762	CUGAUACCCCAAAUCUUGAUCAGAAGCCUUGAUCAGAAGCUAGGAAGGCUUCUGAUCAAGAUUUGUGGUGUCAAG	.(((((((.(((((((((((((((((((((..............))))))))))))))))))))).)))))))..	-44.6	hsa-miR-4762-5p	CCAAAUCUUGAUCAGAAGCCU	hsa-miR-4762-3p	CUUCUGAUCAAGAUUUGUGGUG	FALSE
621	hsa-mir-4763	CCUGUCCCUCCUGCCCUGCGCCUGCCCAGCCCUCCUGCUCUGGUGACUGAGGACCGCCAGGCAGGGGCUGGUGCUGGGCGGGGGGCGGCGGG	((((((((((((((((.(((((.((((.......((((.((((((.........)))))))))))))).))))).)))))))))).))))))	-62.8	hsa-miR-4763-5p	CGCCUGCCCAGCCCUCCUGCU	hsa-miR-4763-3p	AGGCAGGGGCUGGUGCUGGGCGGG	FALSE
622	hsa-mir-4764	UCUUCCCCAUGGAUGUGGAAGGAGUUAUCUGUCACCAGUCAGAUAACUGUCACCAGUCAGUUAACUCCUUUCACACCCAUGGGGAAGA	((((((((((((.((((((((((((((.(((.(....(.(((....))).)....).))).)))))))))))))).))))))))))))	-51	hsa-miR-4764-5p	UGGAUGUGGAAGGAGUUAUCU	hsa-miR-4764-3p	UUAACUCCUUUCACACCCAUGG	FALSE
623	hsa-mir-4766	CUGAAGCUCCUUCUGAAAGAGCAGUUGGUGUUUAUUUUUUACUAAAUAGCAAUUGCUCUUUUGGAAGGAACUUGAG	((.(((.((((((((((((((((((((.((((((........)))))).)))))))))))))))))))).))).))	-39.4	hsa-miR-4766-5p	UCUGAAAGAGCAGUUGGUGUU	hsa-miR-4766-3p	AUAGCAAUUGCUCUUUUGGAA	FALSE
624	hsa-mir-4768	AAACUUUGAUUCUCUCUGGAUCCCAUGGAUAUGGGAACUGUGAUGUCCAGGAGAUCCAGAGAGAAUCAGAGUUU	((((((((((((((((((((((((.(((((((.(......).))))))))).))))))))))))))))))))))	-47.6	hsa-miR-4768-5p	AUUCUCUCUGGAUCCCAUGGAU	hsa-miR-4768-3p	CCAGGAGAUCCAGAGAGAAU	FALSE
625	hsa-mir-4769	GAGGAGAGGUGGGAUGGAGAGAAGGUAUGAGCUAAAAAUCCCCAAGCUCUGCCAUCCUCCCUCCCCUACUUCUCCCC	..((((((((((((.((((.((.((((.(((((...........))))))))).)))))).))))..))))))))..	-38.1	hsa-miR-4769-5p	GGUGGGAUGGAGAGAAGGUAUGAG	hsa-miR-4769-3p	UCUGCCAUCCUCCCUCCCCUAC	FALSE
626	hsa-mir-4772	GUGAUUGCCUCUGAUCAGGCAAAAUUGCAGACUGUCUUCCCAAAUAGCCUGCAACUUUGCCUGAUCAGAGGCAGUCAC	(((((((((((((((((((((((.((((((.((((........)))).)))))).)))))))))))))))))))))))	-54.3	hsa-miR-4772-5p	UGAUCAGGCAAAAUUGCAGACU	hsa-miR-4772-3p	CCUGCAACUUUGCCUGAUCAGA	FALSE
627	hsa-mir-4774	UAUAUUGUUGUCUGGUAUGUAGUAGGUAAUAACUGACAAACAGACAAUUGCCUAACAUGUGCCAGAAAACAACAUA	....(((((.((((((((((..((((((((..(((.....)))...))))))))..)))))))))).)))))....	-26.5	hsa-miR-4774-5p	UCUGGUAUGUAGUAGGUAAUAA	hsa-miR-4774-3p	AUUGCCUAACAUGUGCCAGAA	FALSE
628	hsa-mir-4776-1	CUAUAUGCAGUGGACCAGGAUGGCAAGGGCUCUCCUGAAAGGACAGUAGAGCCCUUGCCAUCCUGGUCCACUGCAUAUAG	(((((((((((((((((((((((((((((((((.(((......))).)))))))))))))))))))))))))))))))))	-72.3	hsa-miR-4776-5p	GUGGACCAGGAUGGCAAGGGCU	hsa-miR-4776-3p	CUUGCCAUCCUGGUCCACUGCAU	FALSE
629	hsa-mir-4776-2	CUAUAUGCAGUGGACCAGGAUGGCAAGGGCUCUACUGUCCUUUCAGGAGAGCCCUUGCCAUCCUGGUCCACUGCAUAUAG	(((((((((((((((((((((((((((((((((.(((......))).)))))))))))))))))))))))))))))))))	-72.8	hsa-miR-4776-5p	GUGGACCAGGAUGGCAAGGGCU	hsa-miR-4776-3p	CUUGCCAUCCUGGUCCACUGCAU	FALSE
630	hsa-mir-4777	UAGAAUAUUUCGGCAUUCUAGAUGAGAGAUAUAUAUAUACCUCAUAUGUAUAUGGUAUACCUCAUCUAGAAUGCUGUAAUAUUCUA	(((((((((.((((((((((((((((..((((.(((((((.......)))))))))))..)))))))))))))))).)))))))))	-40.8	hsa-miR-4777-5p	UUCUAGAUGAGAGAUAUAUAUA	hsa-miR-4777-3p	AUACCUCAUCUAGAAUGCUGUA	FALSE
631	hsa-mir-4778	UCACAUGUCCAAUUCUGUAAAGGAAGAAGAGGUAAGAAGAAGUGAAGCCCUCUUCUUCCUUUGCAGAGUUGAAUAUGUGG	.(((((((.(((((((((((((((((((((((................))))))))))))))))))))))).))))))).	-45.1	hsa-miR-4778-5p	AAUUCUGUAAAGGAAGAAGAGG	hsa-miR-4778-3p	UCUUCUUCCUUUGCAGAGUUGA	FALSE
632	hsa-mir-4436b-1	GUGUCCUCACUUGUCCACUUCUGCCUGCCCUGCCCAAAUGGUGGAGCAGAUUCGAGGGGCAGGGCAGGAAGAAGUGGACAAGUGAGGCCAU	(((.((((((((((((((((((.((((((((((((......((((.....))))..)))))))))))).)))))))))))))))))).)))	-65.8	hsa-miR-4436b-5p	GUCCACUUCUGCCUGCCCUGCC	hsa-miR-4436b-3p	CAGGGCAGGAAGAAGUGGACAA	FALSE
633	hsa-mir-4781	AGGUGCACGCUCUAGCGGGGAUUCCAAUAUUGGGCCAAUUCCCCCAAUGUUGGAAUCCUCGCUAGAGCGUGCACUU	.(((((((((((((((((((((((((((((((((........))))))))))))))))))))))))))))))))).	-64.2	hsa-miR-4781-5p	UAGCGGGGAUUCCAAUAUUGG	hsa-miR-4781-3p	AAUGUUGGAAUCCUCGCUAGAG	FALSE
634	hsa-mir-4782	AUUGCCCAGUUCUGGAUAUGAAGACAAUCAAGAAAAGAUUUGGUGUUCUUGAUUGUCUUCAUAUCUAGAACUGGGCAGU	((((((((((((((((((((((((((((((((((...........))))))))))))))))))))))))))))))))))	-55.1	hsa-miR-4782-5p	UUCUGGAUAUGAAGACAAUCAA	hsa-miR-4782-3p	UGAUUGUCUUCAUAUCUAGAAC	FALSE
635	hsa-mir-4783	GGGAAAGCGGAGGGCGCGCCCAGCUCCCGGGCUGAUUGCGCUAACAGUGGCCCCGGUGUUGGGGCGCGUCUGCCGCUGCCCC	(((..(((((.(((((((((((((.((.(((((.((((......))))))))).)).))).)))))))))).)))))..)))	-53.7	hsa-miR-4783-5p	GGCGCGCCCAGCUCCCGGGCU	hsa-miR-4783-3p	CCCCGGUGUUGGGGCGCGUCUGC	FALSE
636	hsa-mir-1245b	UUUAUAUGUAGGCCUUUAGAUCACUUAAAGAGUAUUCAACAUCAGAUGAUCUAAAGGCCUAUACAUAAA	.((((.(((((((((((((((((((....((((.....)).)))).))))))))))))))))).)))).	-27.1	hsa-miR-1245b-5p	UAGGCCUUUAGAUCACUUAAA	hsa-miR-1245b-3p	UCAGAUGAUCUAAAGGCCUAUA	FALSE
637	hsa-mir-2467	GGACAGGCACCUGAGGCUCUGUUAGCCUUGGCUCUGGGUCCUGCUCCUUAGAGCAGAGGCAGAGAGGCUCAGGGUCUGUCU	((((((((.((((((.((((.(..(((((.((((((((........)))))))).)))))).)))).))))))))))))))	-50.2	hsa-miR-2467-5p	UGAGGCUCUGUUAGCCUUGGCUC	hsa-miR-2467-3p	AGCAGAGGCAGAGAGGCUCAGG	FALSE
638	hsa-mir-4786	GGGCAUGGCCUGAGACCAGGACUGGAUGCACCACUCUCCCUGUGAUGAGGUGAAGCCAGCUCUGGUCUGGGCCAUUUCAC	(((.(((((((.((((((((.((((...((((.(((.......)).).))))...)))).))))))))))))))))))..	-38.8	hsa-miR-4786-5p	UGAGACCAGGACUGGAUGCACC	hsa-miR-4786-3p	UGAAGCCAGCUCUGGUCUGGGC	FALSE
639	hsa-mir-4787	CGGUCCAGACGUGGCGGGGGUGGCGGCGGCAUCCCGGACGGCCUGUGAGGGAUGCGCCGCCCACUGCCCCGCGCCGCCUGACCG	(((((.((..((((((((((((((((((.((((((..((.....))..)))))))))))))....))))).)))))))))))))	-55.9	hsa-miR-4787-5p	GCGGGGGUGGCGGCGGCAUCCC	hsa-miR-4787-3p	GAUGCGCCGCCCACUGCCCCGCGC	FALSE
640	hsa-mir-4789	CAUGCUACGUAUGUAUACACCUGAUAUGUGUAUGUGUAAAUACAUAUCCACACACAUAGCAGGUGUAUAUAUAGGUAGCCUG	((.(((((.((((((((((((((.(((((((((((((....))))))....))))))).)))))))))))))).))))).))	-41.5	hsa-miR-4789-5p	GUAUACACCUGAUAUGUGUAUG	hsa-miR-4789-3p	CACACAUAGCAGGUGUAUAUA	FALSE
641	hsa-mir-4790	CAAUGUGACAUCGCUUUACCAUUCAUGUUCACUGAAAGGUAGAUUUUAAAAACAUGAAUGGUAAAGCGAUGUCACAUUG	(((((((((((((((((((((((((((((...(((((......)))))..)))))))))))))))))))))))))))))	-48	hsa-miR-4790-5p	AUCGCUUUACCAUUCAUGUU	hsa-miR-4790-3p	UGAAUGGUAAAGCGAUGUCACA	FALSE
642	hsa-mir-4793	UUUCUCCUCGCUGCCCGCACAUCCUGCUCCACAGGGCAGAGGGAGGCCAAGAAGACCUCUGCACUGUGAGUUGGCUGGCUGGAGGAA	....(((((.(.(((.((.((....((((.((((.(((((((.............))))))).)))))))))))).))).)))))).	-38.7	hsa-miR-4793-5p	ACAUCCUGCUCCACAGGGCAGAGG	hsa-miR-4793-3p	UCUGCACUGUGAGUUGGCUGGCU	FALSE
643	hsa-mir-4795	UGAUAUGGAAGAAAUCCAGAAGUGGCUAAUAAUAUUGACACUAUAACAAUAAUGUCAAUAUUAUUAGCCACUUCUGGAUUUAUGAAUCA	...........(((((((((((((((((((((((((((((.(((....))).)))))))))))))))))))))))))))))........	-46	hsa-miR-4795-5p	AGAAGUGGCUAAUAAUAUUGA	hsa-miR-4795-3p	AUAUUAUUAGCCACUUCUGGAU	FALSE
644	hsa-mir-4796	UAAAUUUGUGUCUAUACUCUGUCACUUUACUUUUGGCCUCAAGUCAUUGCAGUAAAGUGGCAGAGUAUAGACACAAAUUUA	(((((((((((((((((((((((((((((((..((((.....))))....)))))))))))))))))))))))))))))))	-48.4	hsa-miR-4796-5p	UGUCUAUACUCUGUCACUUUAC	hsa-miR-4796-3p	UAAAGUGGCAGAGUAUAGACAC	FALSE
645	hsa-mir-4797	GACUCAGAAGACAGAGUGCCACUUACUGAAAGGUUUUUUCUCUCAGUAAGUGGCACUCUGUCUUCUGAGUU	(((((((((((((((((((((((((((((.(((.....))).)))))))))))))))))))))))))))))	-55.8	hsa-miR-4797-5p	GACAGAGUGCCACUUACUGAA	hsa-miR-4797-3p	UCUCAGUAAGUGGCACUCUGU	FALSE
646	hsa-mir-4798	AAGUACAACUUCGGUAUACUUUGUGAAUUGGCUUUUACAAAAGACCAACUCACGAAGUAUACCGAAGUCAUACUU	(((((..(((((((((((((((((((.((((((((....)))).)))).)))))))))))))))))))..)))))	-40.2	hsa-miR-4798-5p	UUCGGUAUACUUUGUGAAUUGG	hsa-miR-4798-3p	AACUCACGAAGUAUACCGAAGU	FALSE
647	hsa-mir-4799	ACUGCUAAUAUCUAAAUGCAGCAUGCCAGUCCUGAGAUGCAGGGACUGGCAUGCUGCAUUUAUAUAUUAGCAGU	(((((((((((.(((((((((((((((((((((........))))))))))))))))))))).)))))))))))	-54.1	hsa-miR-4799-5p	AUCUAAAUGCAGCAUGCCAGUC	hsa-miR-4799-3p	ACUGGCAUGCUGCAUUUAUAUA	FALSE
648	hsa-mir-3688-2	UCACUUUAAAGAGUGGCAAAGUCUUUCCAUAUGUGUAACAGACAUACAUACAUACAUAUGGAAAGACUUUGCCACUCUUGAAAGUGA	(((((((.((((((((((((((((((((((((((((...............)))))))))))))))))))))))))))).)))))))	-52.6	hsa-miR-3688-5p	AGUGGCAAAGUCUUUCCAUAU	hsa-miR-3688-3p	UAUGGAAAGACUUUGCCACUCU	FALSE
649	hsa-mir-4800	GGAGAAAGGAGUGGACCGAGGAAGGAAGGAAGGCAAGGCUGUCUGUCCAUCCGUCCGUCUGUCCACCUACCUGUCAGUCC	(((((.(((.((((((.(((((.(((.((((((((....))))).))).))).))).)).))))))...))).))..)))	-33.3	hsa-miR-4800-5p	AGUGGACCGAGGAAGGAAGGA	hsa-miR-4800-3p	CAUCCGUCCGUCUGUCCAC	FALSE
650	hsa-mir-4802	CUGACUGGCUUGUAUGGAGGUUCUAGACCAUGUUAGUGUUCAAGUCUACAUGGAUGGAAACCUUCAAGCAGGCCAAGCAG	(((..((((((((.(((((((((((..((((((.((.........)))))))).))).)))))))).))))))))..)))	-36.6	hsa-miR-4802-5p	UAUGGAGGUUCUAGACCAUGUU	hsa-miR-4802-3p	UACAUGGAUGGAAACCUUCAAGC	FALSE
651	hsa-mir-4804	UCAGUGUAUUUGGACGGUAAGGUUAAGCAAGGUGCGUCGUAUCUUGCUUAACCUUGCCCUCGAAAUACACUGA	(((((((((((.((.((((((((((((((((((((...)))))))))))))))))))).)).)))))))))))	-49.4	hsa-miR-4804-5p	UUGGACGGUAAGGUUAAGCAA	hsa-miR-4804-3p	UGCUUAACCUUGCCCUCGAAA	FALSE
652	hsa-mir-4999	AUAGAAAAUAAAACACAUACUGCUGUAUUGUCAGGUAGUGAUAGGAUUUAUCACUACCUGACAAUACAGUAUGUGUUUGUUUUAUAUAUUU	.......((((((((.(((((((((((((((((((((((((((.....))))))))))))))))))))))).)))).))))))))......	-47.8	hsa-miR-4999-5p	UGCUGUAUUGUCAGGUAGUGA	hsa-miR-4999-3p	UCACUACCUGACAAUACAGU	FALSE
653	hsa-mir-5000	CUGAAGAGUAGAGUGUGUGGUCCCAGUUCAGAAGUGUUCCUGAGUAACUUGUGCUUAUAACUCAGGACACUUCUGAACUUGGACCAUACAGGUCUCCCUGCUU	.....((((((((((((((((((.(((((((((((((.(((((((..............)))))))))))))))))))).))))))))))...)))..)))))	-53.1	hsa-miR-5000-5p	CAGUUCAGAAGUGUUCCUGAGU	hsa-miR-5000-3p	UCAGGACACUUCUGAACUUGGA	FALSE
654	hsa-mir-5001	AGCUCAGGGCGGCUGCGCAGAGGGCUGGACUCAGCGGCGGAGCUGGCUGCUGGCCUCAGUUCUGCCUCUGUCCAGGUCCUUGUGACCCGCCCGCUCUCCU	(((...((((((.(.((((.((((((((((..((.(((((((((((((...))))..))))))))).))))))).)))))))))).))))))))).....	-52	hsa-miR-5001-5p	AGGGCUGGACUCAGCGGCGGAGCU	hsa-miR-5001-3p	UUCUGCCUCUGUCCAGGUCCUU	FALSE
655	hsa-mir-5002	UCUUCCUCUCUGUCCUCUGGAAUUUGGUUUCUGAGGCACUUAGUAGGUGAUAGCAUGACUGACUGCCUCACUGACCACUUCCAGAUGAGGGUUACUC	.........((.((.(((((((..(((((..(((((((.(((((..(((....))).))))).)))))))..))))).))))))).)).))......	-37.2	hsa-miR-5002-5p	AAUUUGGUUUCUGAGGCACUUAGU	hsa-miR-5002-3p	UGACUGCCUCACUGACCACUU	FALSE
656	hsa-mir-5003	AUGAGUUUGCUUUGUGUCAUCCUCACAACAACCUUGCAGGGUAGAGAUGAUUUUUCCUACUUUUCUAGGUUGUUGGGGGCUGGGGCAGGGGGAACAGAG	....((((.((((((.(((.((((.(((((((((.(.(((((((.((.......))))))))).).))))))))))))).))).)))))).))))....	-43.9	hsa-miR-5003-5p	UCACAACAACCUUGCAGGGUAGA	hsa-miR-5003-3p	UACUUUUCUAGGUUGUUGGGG	FALSE
657	hsa-mir-5004	GGCACUUGCUUGGGGGUUAGUGAGGACAGGGCAAAUUCACGAGAUUGGGUUGUGCAGAGGCUGACACUUGGAUUUUCCUGGGCCUCAGGACUUCCUUUCAGACAUGG	(((....))).(((((((..(((((.(((((.(((((((.(.(.((((.((......)).))))).).))))))))))))..))))).)))))))............	-31.1	hsa-miR-5004-5p	UGAGGACAGGGCAAAUUCACGA	hsa-miR-5004-3p	CUUGGAUUUUCCUGGGCCUCAG	TRUE
658	hsa-mir-548ao	AACUAUUCUUAGGUUGAUGCAGAAGUAACUACGGUUUUUGCAGUUGAAAGUAAUGGCAAAGACCGUGACUACUUUUGCAACAGCCUAAUAGUUUCU	((((((...(((((((.((((((((((..((((((((((((.((((....)))).))))))))))))..)))))))))).)))))))))))))...	-43.9	hsa-miR-548ao-5p	AGAAGUAACUACGGUUUUUGCA	hsa-miR-548ao-3p	AAAGACCGUGACUACUUUUGCA	FALSE
659	hsa-mir-5006	AACCAUUAGGGGGCUGUGGUUUGCCAGGGCAGGAGGUGGAAGGGAGCCCCAUUUACAGUGGUAACUUCCUUUCCCUUUCCAUCCUGGCAGGCUUCAGAGAACUUUACCAG	......(((((..(((.((((((((((((..(((((.(((((((((..(((((...)))))....))))))))))))))..)))))))))))).)))....)))))....	-46.3	hsa-miR-5006-5p	UUGCCAGGGCAGGAGGUGGAA	hsa-miR-5006-3p	UUUCCCUUUCCAUCCUGGCAG	TRUE
660	hsa-mir-5007	GGUAAACCUUGGUGACUAAUUAGAGUCUGGCUGAUAUGGUUUGACACAGAGCUAAAUCAUAUGAACCAAACUCUAAUUAGUCAAUAAUUUCUGUU	............((((((((((((((.(((.(.((((((((((.(.....).)))))))))).).))).))))))))))))))............	-32.3	hsa-miR-5007-5p	UAGAGUCUGGCUGAUAUGGUUU	hsa-miR-5007-3p	AUCAUAUGAACCAAACUCUAAU	FALSE
661	hsa-mir-548ap	ACCAAUUCCUAGGUUGGUGCAAAAGUAAUUGCGGUCUUUGUCAUUAAAACCAAUAACAAAAACCACAAUUACUUUUUACUGACCUAAAGAUUAAUU	...((((..((((((((((.(((((((((((.(((.(((((.(((......))).))))).))).)))))))))))))))))))))..))))....	-32.1	hsa-miR-548ap-5p	AAAAGUAAUUGCGGUCUUU	hsa-miR-548ap-3p	AAAAACCACAAUUACUUUU	FALSE
662	hsa-mir-5008	GGGCUGACCCCUAGGGUCAGGUGAGGCCCUUGGGGCACAGUGGUGCCAUCUCCCCUGUGCUCCCAGGGCCUCGCCUGUCCCUUGAGGUCGGCCC	(((((((((.(.((((.(((((((((((((.(((((((((.((........)).))))))))).))))))))))))).)))).).)))))))))	-76.9	hsa-miR-5008-5p	UGAGGCCCUUGGGGCACAGUGG	hsa-miR-5008-3p	CCUGUGCUCCCAGGGCCUCGC	FALSE
663	hsa-mir-5009	GACCAGAAGUGUUUUGGAUUUUGGACUUUUUCAGAUUUGGGGAUAUUUGCAUUAUACUUAUCCUAAAUCUGAAAGUCCAAAACCUGAAAUGACCAAUAAG	........(((((((((.((((((((((..(((((((((((.(((.............)))))))))))))))))))))))).))))))).)).......	-31.1	hsa-miR-5009-5p	UUGGACUUUUUCAGAUUUGGGGAU	hsa-miR-5009-3p	UCCUAAAUCUGAAAGUCCAAAA	FALSE
664	hsa-mir-5010	GAUCCAGGGAACCCUAGAGCAGGGGGAUGGCAGAGCAAAAUUCAUGGCCUACAGCUGCCUCUUGCCAAACUGCACUGGAUUUUGUGUCUCCCAUUCCCCAGAGCUGUCUGAGGUGCUUUG	....(((((.(((.((((((.(((((((((.(((((((((((((..((.....((........))......))..)))))))))).))).)))))))))...))..)))).))).)))))	-43.4	hsa-miR-5010-5p	AGGGGGAUGGCAGAGCAAAAUU	hsa-miR-5010-3p	UUUUGUGUCUCCCAUUCCCCAG	TRUE
665	hsa-mir-5011	AGAUGGUAUUGAGUGGAUGCUGUUAUAUAUACAGCCAUGCACUCUGUAGUUUGGGUACACAGUGCAUGGCUGUAUAUAUAACACUAUCCAUUCAUCUUUCAGC	.((.((...((((((((((.(((((((((((((((((((((((.((((.......)))).))))))))))))))))))))))).)))))))))).)).))...	-56.6	hsa-miR-5011-5p	UAUAUAUACAGCCAUGCACUC	hsa-miR-5011-3p	GUGCAUGGCUGUAUAUAUAACA	FALSE
666	hsa-mir-5088	CCCAUCAGGGCUCAGGGAUUGGAUGGAGGUGAUGGGGGCAGGGGAUGGGUCUCACCCUCCCUUCUUCCUGGGCCCUCAG	......((((((((((((..(((.(((((.(.(((((.(........).))))))))))).)))))))))))))))...	-37.9	hsa-miR-5088-5p	CAGGGCUCAGGGAUUGGAUGGAGG	hsa-miR-5088-3p	UCCCUUCUUCCUGGGCCCUCA	TRUE
667	hsa-mir-5089	AAGGACUUCAGUGGGAUUUCUGAGUAGCAUCCUUGGAAUCUGCACUCAAGGGAUGCUACUCGGAAAUCCCACUGAAGUCCUUUU	((((((((((((((((((((((((((((((((((.((........)).))))))))))))))))))))))))))))))))))..	-63.5	hsa-miR-5089-5p	GUGGGAUUUCUGAGUAGCAUC	hsa-miR-5089-3p	AUGCUACUCGGAAAUCCCACUGA	FALSE
668	hsa-mir-1273g	GAGGUGGGAGGAUUGCUUGAGUCAGGGUGGUUGAGGCUGCAGUAAGUUGUGAUCAUACCACUGCACUCCAGCCUGAGUGACAGAGCAAGACCUUGUCUCA	((((((((.(..((((((..((((....(((((.((.((((((....((....))....)))))))).)))))....)))).))))))..))))))))).	-37.2	hsa-miR-1273g-5p	GGUGGUUGAGGCUGCAGUAAGU	hsa-miR-1273g-3p	ACCACUGCACUCCAGCCUGAG	FALSE
669	hsa-mir-5187	GACUAAGGGUGGGAUGAGGGAUUGAAGUGGAGCAGGAAUGCGCUUUUCUCCACUGAAUCCUCUUUUCCUCAGGUGG	..(((....(((((.((((((((..(((((((.((((......))))))))))).))))).))).))).))..)))	-24.8	hsa-miR-5187-5p	UGGGAUGAGGGAUUGAAGUGGA	hsa-miR-5187-3p	ACUGAAUCCUCUUUUCCUCAG	TRUE
670	hsa-mir-5189	GGCCCGCCUUUUAGGGGCCUCGCUGUCUGGGCACAGGCGGAUGGACAGGCUGGCCUCUGGAUGACCUGCCAACCGUCAGAGCCCAGACCCACGUGGCCUCAGUUGGGGACCAGG	((.((.((.....((((((.((..((((((((.(.(((((.(((.((((....((...))....))))))).))))).).))))))))...)).))))))....)))).))...	-56.1	hsa-miR-5189-5p	UCUGGGCACAGGCGGAUGGACAGG	hsa-miR-5189-3p	UGCCAACCGUCAGAGCCCAGA	FALSE
671	hsa-mir-5195	GAGCAAAAACCAGAGAACAACAUGGGAGCGUUCCUAACCCCUAAGGCAACUGGAUGGGAGACCUGACCCAUCCAGUUCUCUGAGGGGGCUCUUGUGUGUUCUACAAGGUUGUUCA	(((((...(((..((((((.(((((((((........(((((.(((.(((((((((((........))))))))))).))).))))))))))))))))))))....)))))))).	-54.8	hsa-miR-5195-5p	AACCCCUAAGGCAACUGGAUGG	hsa-miR-5195-3p	AUCCAGUUCUCUGAGGGGGCU	FALSE
672	hsa-mir-5196	UCUGAGGAGACCUGGGCUGUCAGAGGCCAGGGAAGGGGACGAGGGUUGGGGAACAGGUGGUUAGCACUUCAUCCUCGUCUCCCUCCCAGGUUAGAAGGGCCCCCCUCUCUGAAGG	.((..(((((...(((((.((...((((.((((.((((((((((((.((......((((.....)))))))))))))))))).)))).)))).))..)))))...)))))..)).	-53.5	hsa-miR-5196-5p	AGGGAAGGGGACGAGGGUUGGG	hsa-miR-5196-3p	UCAUCCUCGUCUCCCUCCCAG	TRUE
673	hsa-mir-5197	UAUGGGAUUCCACAGACAAUGAGUAUCAAUGGCACAAACUCAUUCUUGAAUUUUUGCCAGUUCAAGAAGAGACUGAGUCAUCGAAUGCUCUAAAUGUCACUUCACCUCAUGU	((((((........((((..(((((((.(((((.((..(((.((((((((((......)))))))))))))..)).))))).).))))))....)))).......)))))).	-31.9	hsa-miR-5197-5p	CAAUGGCACAAACUCAUUCUUGA	hsa-miR-5197-3p	AAGAAGAGACUGAGUCAUCGAAU	FALSE
674	hsa-mir-4436b-2	GUGUCCUCACUUGUCCACUUCUGCCUGCCCUGCCCAAAUGGUGGAGCAGAUUCGAGGGGCAGGGCAGGAAGAAGUGGACAAGUGAGGCCAU	(((.((((((((((((((((((.((((((((((((......((((.....))))..)))))))))))).)))))))))))))))))).)))	-65.8	hsa-miR-4436b-5p	GUCCACUUCUGCCUGCCCUGCC	hsa-miR-4436b-3p	CAGGGCAGGAAGAAGUGGACAA	FALSE
675	hsa-mir-3680-2	AAAUUUAAGGAGGGACUCACUCACAGGAUUGUGCAAAUGCAAAGUUGGCUUUUGCAUGACCCUGGGAGUAGGUGCCUCCUUAAAUUU	(((((((((((((.(((.((((.((((.(((((((((.((.......)).))))))))).)))).)))).))).)))))))))))))	-45.7	hsa-miR-3680-5p	GACUCACUCACAGGAUUGUGCA	hsa-miR-3680-3p	UUUUGCAUGACCCUGGGAGUAGG	FALSE
676	hsa-mir-4524b	UAGCUGGGUGGAUGUGUUCUUUUGAAGGAUAGCAGCAUAAGCCUGUCUCAAAAUAAUUCUGCAGUGAGACAGGUUCAUGCUGCUAUCGUUCCAAAGAGGAAGGGUAAUCACUGUC	......(((((...(.((((((((((.(((((((((((.(((((((((((..............))))))))))).))))))))))).)))...))))))).)....)))))...	-49.1	hsa-miR-4524b-5p	AUAGCAGCAUAAGCCUGUCUC	hsa-miR-4524b-3p	GAGACAGGUUCAUGCUGCUA	FALSE
677	hsa-mir-5571	AUCUGACACAAAAUGUGAACCAAGCAAUUCUCAAAGGAGCCUCCCAGGAAAUUCACUUUAGGAAGUCCUAGGAGGCUCCUCUGAGAGUUGCUAAAACAAAACAUUGAGAGUCC	....(((.(..(((((......(((((((((((.((((((((((.((((..(((......)))..)))).)))))))))).)))))))))))........)))))..).))).	-50.7	hsa-miR-5571-5p	CAAUUCUCAAAGGAGCCUCCC	hsa-miR-5571-3p	GUCCUAGGAGGCUCCUCUG	FALSE
678	hsa-mir-548aq	GAAAGUAAUUGCUGUUUUUGCCAUUACUUUCAGUGGCAAAAACUGCAAUUACUUUUGC	((((((((((((.((((((((((((......)))))))))))).))))))))))))..	-30.5	hsa-miR-548aq-5p	GAAAGUAAUUGCUGUUUUUGCC	hsa-miR-548aq-3p	CAAAAACUGCAAUUACUUUUGC	FALSE
679	hsa-mir-548ar	AAAAGUAAUUGCAGUUUUUGCUGUUGAACGUAGUGGUAAAACUGCAGUUAUUUUUGC	((((((((((((((((((.(((((((....)))))))))))))))))))))))))..	-20.2	hsa-miR-548ar-5p	AAAAGUAAUUGCAGUUUUUGC	hsa-miR-548ar-3p	UAAAACUGCAGUUAUUUUUGC	FALSE
680	hsa-mir-548as	AAAAGUAAUUGCGGGUUUUGCCGUUGCUUUUAAUGGUAAAACCCACAAUUAUGUUUGU	(((.(((((((.((((((((((((((....)))))))))))))).))))))).)))..	-25.8	hsa-miR-548as-5p	AAAAGUAAUUGCGGGUUUUGCC	hsa-miR-548as-3p	UAAAACCCACAAUUAUGUUUGU	FALSE
681	hsa-mir-5579	UAUGGUACUCCUUAAGCUAACAGGCCCCUGUCACCAUUAGCUUAAGGAGUACCAGAUC	..(((((((((((((((((((((....))))......)))))))))))))))))....	-30.2	hsa-miR-5579-5p	UAUGGUACUCCUUAAGCUAAC	hsa-miR-5579-3p	UUAGCUUAAGGAGUACCAGAUC	FALSE
682	hsa-mir-664b	UGGGCUAAGGGAGAUGAUUGGGUAGAAAGUAUUAUUCUAUUCAUUUGCCUCCCAGCCUACA	((((((..(((((.(((.(((((((((.......))))))))).))).)))))))))))..	-24.8	hsa-miR-664b-5p	UGGGCUAAGGGAGAUGAUUGGGUA	hsa-miR-664b-3p	UUCAUUUGCCUCCCAGCCUACA	FALSE
683	hsa-mir-5580	UGCUGGCUCAUUUCAUAUGUGUGCUGAGAAAAUUCACACAUAUGAAGUGAGCCAGCAC	(((((((((((((((((((((((...........))))))))))))))))))))))).	-38.5	hsa-miR-5580-5p	UGCUGGCUCAUUUCAUAUGUGU	hsa-miR-5580-3p	CACAUAUGAAGUGAGCCAGCAC	FALSE
684	hsa-mir-5581	AGCCUUCCAGGAGAAAUGGAGACCCUAUACAUACCUGUUUCCAUGCCUCCUAGAAGUUCC	...((((.(((((..((((((((.............))))))))..))))).))))....	-21.3	hsa-miR-5581-5p	AGCCUUCCAGGAGAAAUGGAGA	hsa-miR-5581-3p	UUCCAUGCCUCCUAGAAGUUCC	FALSE
685	hsa-mir-548at	AAAAGUUAUUGCGGUUUUGGCUGCCAAAAGAAAUGGCCAAAACCGCAGUAACUUUUGU	((((((((((((((((((((((............))))))))))))))))))))))..	-32	hsa-miR-548at-5p	AAAAGUUAUUGCGGUUUUGGCU	hsa-miR-548at-3p	CAAAACCGCAGUAACUUUUGU	FALSE
686	hsa-mir-5582	UAGGCACACUUAAAGUUAUAGCUACAUCAGUUAUAACUAUAUCAGUUAAAACUUUAAGUGUGCCUAGG	(((((((((((((((((.(((((.....(((....))).....))))).)))))))))))))))))..	-29.9	hsa-miR-5582-5p	UAGGCACACUUAAAGUUAUAGC	hsa-miR-5582-3p	UAAAACUUUAAGUGUGCCUAGG	FALSE
687	hsa-mir-5583-1	AAACUAAUAUACCCAUAUUCUGGCUAGGUGAUCAUCAGAAUAUGGGUAUAUUAGUUUGG	(((((((((((((((((((((((...........)))))))))))))))))))))))..	-30.2	hsa-miR-5583-5p	AAACUAAUAUACCCAUAUUCUG	hsa-miR-5583-3p	GAAUAUGGGUAUAUUAGUUUGG	FALSE
688	hsa-mir-5583-2	AAACUAAUAUACCCAUAUUCUGAUGAUCACCUAGCCAGAAUAUGGGUAUAUUAGUUUGG	((((((((((((((((((((((.............))))))))))))))))))))))..	-29.9	hsa-miR-5583-5p	AAACUAAUAUACCCAUAUUCUG	hsa-miR-5583-3p	GAAUAUGGGUAUAUUAGUUUGG	FALSE
689	hsa-mir-5584	CAGGGAAAUGGGAAGAACUAGAUUUGAAUCCAGACCUUUAGUUCUUCCCUUUGCCCAAUU	..(((....(((((((((((((((((....))))..)))))))))))))....)))....	-26.1	hsa-miR-5584-5p	CAGGGAAAUGGGAAGAACUAGA	hsa-miR-5584-3p	UAGUUCUUCCCUUUGCCCAAUU	FALSE
690	hsa-mir-5585	UGAAGUACCAGCUACUCGAGAGGUCAGAGGAUUGCUCCUGAAUAGCUGGGACUACAGGU	((.(((.(((((((.(((.((((((....)))..))).))).))))))).))).))...	-20.1	hsa-miR-5585-5p	UGAAGUACCAGCUACUCGAGAG	hsa-miR-5585-3p	CUGAAUAGCUGGGACUACAGGU	FALSE
691	hsa-mir-5586	UAUCCAGCUUGUUACUAUAUGCUUUUUAAAUGGGGCACAGAGUGACAAGCUGGUUAAAG	((.(((((((((((((...((((((......))))))...))))))))))))).))...	-27.1	hsa-miR-5586-5p	UAUCCAGCUUGUUACUAUAUGC	hsa-miR-5586-3p	CAGAGUGACAAGCUGGUUAAAG	FALSE
692	hsa-mir-5587	AUGGUCACCUCCGGGACUCAGCCCUGUGCUGAGCCCCGGGCAGUGUGAUCAUC	(((((((((((((((.((((((.....)))))).)))))..)).)))))))).	-29.7	hsa-miR-5587-5p	AUGGUCACCUCCGGGACU	hsa-miR-5587-3p	GCCCCGGGCAGUGUGAUCAUC	FALSE
693	hsa-mir-548au	AAAAGUAAUUGCGGUUUUUGCUAUUGGUUUUAAUGGCAGUUACUUUUGCACCAG	((((((((((((.(((...(((...)))...))).)))))))))))).......	-17.1	hsa-miR-548au-5p	AAAAGUAAUUGCGGUUUUUGC	hsa-miR-548au-3p	UGGCAGUUACUUUUGCACCAG	FALSE
694	hsa-mir-1295b	CACCCAGAUCUGCGGCCUAAUCACAGGCCACAUUUCUGAAUAGGCCACGGAUCUGGGCAA	..((((((((((.((((((.(((.(((.....))).))).)))))).))))))))))...	-31.3	hsa-miR-1295b-5p	CACCCAGAUCUGCGGCCUAAU	hsa-miR-1295b-3p	AAUAGGCCACGGAUCUGGGCAA	FALSE
695	hsa-mir-5588	ACUGGCAUUAGUGGGACUUUUUUUUUUUUUUUUUUUAAUGUUAAAAGUCCCACUAAUGCCAGC	.((((((((((((((((((((.....................)))))))))))))))))))).	-33.4	hsa-miR-5588-5p	ACUGGCAUUAGUGGGACUUUU	hsa-miR-5588-3p	AAGUCCCACUAAUGCCAGC	FALSE
696	hsa-mir-5589	GGCUGGGUGCUCUUGUGCAGUGAGCAACCUACACAACUGCACAUGGCAACCUAGCUCCCA	(((((((((((..((((((((..............)))))))).))).))))))))....	-27.4	hsa-miR-5589-5p	GGCUGGGUGCUCUUGUGCAGU	hsa-miR-5589-3p	UGCACAUGGCAACCUAGCUCCCA	FALSE
697	hsa-mir-4536-2	AUGUGGUAGAUAUAUGCACGAUAUAGGUAUGUAUGUAUGUAUGUAUAAAAGCAGGGCAGUAUAUAUAUCGUGCAUAUAUCUACCACAU	(((((((((((((((((((((((((.((((...(((.(((.(......).)))..))))))).)))))))))))))))))))))))))	-42.4	hsa-miR-4536-5p	UGUGGUAGAUAUAUGCACGAU	hsa-miR-4536-3p	UCGUGCAUAUAUCUACCACAU	FALSE
698	hsa-mir-5590	UUGCCAUACAUAGACUUUAUUGUGUUGAUCAACAAUAAAGUUCAUGUAUGGCAA	.((((((((((.(((((((((((........))))))))))).)))))))))).	-28.3	hsa-miR-5590-5p	UUGCCAUACAUAGACUUUAUU	hsa-miR-5590-3p	AAUAAAGUUCAUGUAUGGCAA	FALSE
699	hsa-mir-5591	UGGGAGCUAAGCUAUGGGUAUACUGAGCUUAUGUAUGCAUCUGCAUACCCAUAGCUUAGCUCCCA	(((((((((((((((((((((.(.((((........)).)).).)))))))))))))))))))))	-42.8	hsa-miR-5591-5p	UGGGAGCUAAGCUAUGGGUAU	hsa-miR-5591-3p	AUACCCAUAGCUUAGCUCCCA	FALSE
700	hsa-mir-548av	AAAAGUACUUGCGGAUUUGCCAUCACCUUUACCUUUAAUGGCAAAACUGCAGUUACUUUUGC	(((((((.((((((.((((((((..............)))))))).)))))).)))))))..	-22.1	hsa-miR-548av-5p	AAAAGUACUUGCGGAUUU	hsa-miR-548av-3p	AAAACUGCAGUUACUUUUGC	FALSE
701	hsa-mir-5699	CUGUACCCCUGCCCCAACAAGGAAGGACAAGAGGUGUGAGCCACACACACGCCUGGCCUCCUGUCUUUCCUUGUUGGAGCAGGGAUGUAG	(((((.((((((.((((((((((((((((.(((((..(.((.........)))..))))).)))))))))))))))).)))))).)))))	-50.6	hsa-miR-5699-5p	UGCCCCAACAAGGAAGGACAAG	hsa-miR-5699-3p	UCCUGUCUUUCCUUGUUGGAGC	FALSE
703	hsa-mir-6499	UCAGUCGGGCGCAAGAGCACUGCAGUUCUGUUGGGUGACAGCAGUGUUUGUUUUGCCCACAG	...((.(((((...(((((((((.(((((....)).))).)))))))))....)))))))..	-24.5	hsa-miR-6499-5p	UCGGGCGCAAGAGCACUGCAGU	hsa-miR-6499-3p	AGCAGUGUUUGUUUUGCCCACA	FALSE
704	hsa-mir-548ay	AGAAGAUGCUUACUACUAGGUUGGUGCAAAAGUAAUUGUGGUUUUUGCAUUUAAAGUAAUGGCCAAAACCGCGAUUACUCUUGCACGAACCUAACGGUAACACUUCU	(((((.((.(((((..((((((.((((((.(((((((((((((((.((..(((...)))..)).))))))))))))))).)))))).))))))..))))))))))))	-50.7	hsa-miR-548ay-5p	AAAAGUAAUUGUGGUUUUUGC	hsa-miR-548ay-3p	CAAAACCGCGAUUACUCUUGCA	FALSE
705	hsa-mir-6500	CCUGCCUGCAGAAAGGAGCUAUCCACUCCAGGUGUCCUUUCUUCUGAGAGCUGGACACUUGUUGGGAUGACCUGCCUGCAGGUAGG	(((((((((((..(((...(((((.(..(((((((((.((((....))))..)))))))))..)))))).)))..)))))))))))	-47.1	hsa-miR-6500-5p	AGGAGCUAUCCACUCCAGGUGUCC	hsa-miR-6500-3p	ACACUUGUUGGGAUGACCUGC	FALSE
706	hsa-mir-548az	AGAUUGUAUUAGGUUGGUGCAAAAGUGAUUGUGGUUUUUGCUGUUACUUUUAAUGGCAAAAACUGCAAUCACUUUUGCACCAACCUAAUAAAUUU	.((((.((((((((((((((((((((((((((((((((((((((((....)))))))))))))))))))))))))))))))))))))))))))).	-60.1	hsa-miR-548az-5p	CAAAAGUGAUUGUGGUUUUUGC	hsa-miR-548az-3p	AAAAACUGCAAUCACUUUUGC	FALSE
707	hsa-mir-6501	GGAGUUGCCAGGGCUGCCUUUGGUGACAGCAGCAGUAGAGUUGCCAGAGCAGCCUGCGGUAACAGUA	...((((((.(((((((.(((((((((.((....))...))))))))))))))))..))))))....	-32.6	hsa-miR-6501-5p	AGUUGCCAGGGCUGCCUUUGGU	hsa-miR-6501-3p	CCAGAGCAGCCUGCGGUAACAGU	FALSE
708	hsa-mir-6502	CAGAGUGGGAGCUCUAGAAAGAUUGUUGACCAAUCAUCUUAUUGACUAGACCAUCUUUCUAGAGUAUAACUAUUUU	.(((((((..(((((((((((((.(((...((((......))))....))).)))))))))))))....)))))))	-24.8	hsa-miR-6502-5p	AGCUCUAGAAAGAUUGUUGACC	hsa-miR-6502-3p	UAGACCAUCUUUCUAGAGUAU	FALSE
709	hsa-mir-6503	AAUGGUCCCCCCAGGGAGGUCUGCAUUCAAAUCCCCAGAAGCUGAGGAUUAGGGGACUAGGAUGCAGACCUCCCUGGGGGACCAUU	(((((((((((.((((((((((((((((...(((((..((........)).)))))...)))))))))))))))))))))))))))	-62	hsa-miR-6503-5p	AGGUCUGCAUUCAAAUCCCCAGA	hsa-miR-6503-3p	GGGACUAGGAUGCAGACCUCC	FALSE
710	hsa-mir-6504	GCAGUCUGGCUGUGCUGUAAUGCAGUCUGCACCCUGCUGCAUUACAGCACAGCCAUUCUCU	..((..(((((((((((((((((((.(........))))))))))))))))))))..))..	-37.6	hsa-miR-6504-5p	UCUGGCUGUGCUGUAAUGCAG	hsa-miR-6504-3p	CAUUACAGCACAGCCAUUCU	FALSE
711	hsa-mir-6505	GCAUUGGAAUAGGGGAUAUCUCAGCAUGUUGAGCCCUGUCUCUGGGGAGCUGACUUCUACCUCUUCCAAAG	...((((((.((((((....(((((........((((......)))).)))))..))).))).))))))..	-19.8	hsa-miR-6505-5p	UUGGAAUAGGGGAUAUCUCAGC	hsa-miR-6505-3p	UGACUUCUACCUCUUCCAAAG	TRUE
712	hsa-mir-6506	GACUGGGAUGUCACUGAAUAUGGUGUUUGUGAGUUGAUUGACAUCGUAUCAGAGAUUCCAGACACA	..(((((((.((..(((.(((((((((.((......)).)))))))))))))).))))))).....	-22.3	hsa-miR-6506-5p	ACUGGGAUGUCACUGAAUAUGGU	hsa-miR-6506-3p	UCGUAUCAGAGAUUCCAGACAC	FALSE
713	hsa-mir-6507	GGAGGGAAGAAUAGGAGGGACUUUGUAUUGUGGUUCAGUACCAUGCAAAGUCCUUCCUAUUUUUCCCUCC	((((((((((((((((((((((((((...(((((.....)))))))))))))))))))))))))))))))	-49.8	hsa-miR-6507-5p	GAAGAAUAGGAGGGACUUUGU	hsa-miR-6507-3p	CAAAGUCCUUCCUAUUUUUCCC	FALSE
714	hsa-mir-6508	UUCCUCUAGAAAUGCAUGACCCACCCUGAGUUUUGGUGGGCCAUGCAUUUCUAGAACUCC	....((((((((((((((.((((((.........)))))).)))))))))))))).....	-32.6	hsa-miR-6508-5p	UCUAGAAAUGCAUGACCCACC	hsa-miR-6508-3p	UGGGCCAUGCAUUUCUAGAACU	FALSE
715	hsa-mir-6509	UUUUUGUGUGUGAAAUUAGGUAGUGGCAGUGGAACACUAUAUUAAUCAGGUUUCCACUGCCACUACCUAAUUUCUCAGAUGGAAA	.((((((.((.(((((((((((((((((((((((..((.........))..))))))))))))))))))))))).)).)))))).	-47.3	hsa-miR-6509-5p	AUUAGGUAGUGGCAGUGGAAC	hsa-miR-6509-3p	UUCCACUGCCACUACCUAAUUU	FALSE
716	hsa-mir-6510	AGCAGCAGGGGAGAGAGAGGAGUCCUCUAGACACCGACUCUGUCUCCUGCAGAU	....((((((((.((((.((.(((.....))).))..)))).))))))))....	-26.8	hsa-miR-6510-5p	CAGCAGGGGAGAGAGAGGAGUC	hsa-miR-6510-3p	CACCGACUCUGUCUCCUGCAG	TRUE
717	hsa-mir-6511a-1	CCUGCAGGCAGAAGUGGGGCUGACAGGGCAGAGGGUUGCGCCCCCUCACCAUCCCUUCUGCCUGCAG	.(((((((((((((.((((.(((..((((..........))))..)))))..)))))))))))))))	-37.9	hsa-miR-6511a-5p	CAGGCAGAAGUGGGGCUGACAGG	hsa-miR-6511a-3p	CCUCACCAUCCCUUCUGCCUGC	FALSE
718	hsa-mir-6512	UAUGCUCUUACCAUUAGAAGAGCUGGAAGAAGGCUGAGGGAGAUGCCUUCUUCCAGCCCUUCUAAUGGUAGGAGCAU	.(((((((((((((((((((.(((((((((((((..........))))))))))))).)))))))))))))))))))	-56.9	hsa-miR-6512-5p	UACCAUUAGAAGAGCUGGAAGA	hsa-miR-6512-3p	UUCCAGCCCUUCUAAUGGUAGG	FALSE
719	hsa-mir-6513	GCUUUGGGAUUGACGCCACAUGUCUCAGGUCCCCAGCUGAGUCAAGUGUCAUCUGUCCCUAGGC	((((.(((((.((.(.(((.((.(((((........))))).)).))).).)).))))).))))	-26.1	hsa-miR-6513-5p	UUUGGGAUUGACGCCACAUGUCU	hsa-miR-6513-3p	UCAAGUGUCAUCUGUCCCUAG	TRUE
721	hsa-mir-6515	CAUUGGAGGGUGUGGAAGACAUCUGGGCCAACUCUGAUCUCUUCAUCUACCCCCCAG	...(((.(((((..(((((.(((.(((....))).))).)))))...))))).))).	-20.7	hsa-miR-6515-5p	UUGGAGGGUGUGGAAGACAUC	hsa-miR-6515-3p	UCUCUUCAUCUACCCCCCAG	TRUE
722	hsa-mir-6715b	GGUUGUGCCCACAGGCACGACUGGUUUGGCAAUUCAGUAAAAAUGCUCAAACCGGCUGUGCCUGUGGACGCAGCCCA	(((((((.(((((((((((.(((((((((((.((......)).))).)))))))).))))))))))).)))))))..	-47.4	hsa-miR-6715b-5p	ACAGGCACGACUGGUUUGGCA	hsa-miR-6715b-3p	CUCAAACCGGCUGUGCCUGUGG	FALSE
723	hsa-mir-6716	GAGAGGCCAAGACCUUGGGAAUGGGGGUAAGGGCCUUCUGAGCCCAGGUCCGAACUCUCCAUUCCUCUGCAGAGCGCUCU	.((((((......(..((((((((((((..((((((.........))))))..)).))))))))))..)....)).))))	-30.4	hsa-miR-6716-5p	UGGGAAUGGGGGUAAGGGCC	hsa-miR-6716-3p	UCCGAACUCUCCAUUCCUCUGC	TRUE
724	hsa-mir-6511b-1	GGGACGGGGCCUGCAGGCAGAAGUGGGGCUGACAGGGCAGAGGGUUGCGCCCCCUCACCACCCCUUCUGCCUGCAGCGGUGGGCU	.......((((((((((((((((.((((.(((..((((..........))))..))).).))))))))))))))......)))))	-42	hsa-miR-6511b-5p	CUGCAGGCAGAAGUGGGGCUGACA	hsa-miR-6511b-3p	CCUCACCACCCCUUCUGCCUGCA	TRUE
725	hsa-mir-6720	UUGAGCGAGAGAUUGUGGCGCACCGAGUUCUUCCAGCCCUGGUAGGCGCCGCGGAAGAAGGGGAAGCGCGCCUGCAGGAACUGGUAGAUCUCGCUGAG	.(.(((((((.....(((....)))...(((.((((.((((.(((((((.((.............)))))))))))))..)))).)))))))))).).	-38.3	hsa-miR-6720-5p	UUCCAGCCCUGGUAGGCGCCGCG	hsa-miR-6720-3p	CGCGCCUGCAGGAACUGGUAGA	FALSE
726	hsa-mir-6722	GGCCUCAGGCAGGCGCACCCGACCACAUGCAUGGCUGGUGGCGGCGUGCAGGGGUCGGGUGGGCCAGGCUGUGGGGCG	.(((((((((.(((.(((((((((.(.((((((.(((....))))))))).)))))))))).)))..))).)))))).	-53.7	hsa-miR-6722-5p	AGGCGCACCCGACCACAUGC	hsa-miR-6722-3p	UGCAGGGGUCGGGUGGGCCAGG	FALSE
727	hsa-mir-892c	GGCAGUGCCCUAUUCAGAAAGGUGCCAGUCACUUAGAUUACAUGUCACUGUUUCCUUUCUGAGUGGAGUAGGGCUUA	(((..(((.(((((((((((((...((((.((...........)).))))...))))))))))))).)))..)))..	-29.8	hsa-miR-892c-5p	UAUUCAGAAAGGUGCCAGUCA	hsa-miR-892c-3p	CACUGUUUCCUUUCUGAGUGGA	FALSE
728	hsa-mir-6726	GGGGGCGGGAGCUGGGGUCUGCAGGUUCGCACUGAUGCCUGCUCGCCCUGUCUCCCGCUAG	...((((((((.((((((..((((((((.....)).))))))..)))))).))))))))..	-36.5	hsa-miR-6726-5p	CGGGAGCUGGGGUCUGCAGGU	hsa-miR-6726-3p	CUCGCCCUGUCUCCCGCUAG	TRUE
729	hsa-mir-6727	GGGUGCUCGGGGCAGGCGGCUGGGAGCGGCCCUCACAUUGAUGGCUCCUGCCACCUCCUCCGCAG	...(((..((((.(((.(((.((((((.(...(((...)))).))))))))).))))))).))).	-28.2	hsa-miR-6727-5p	CUCGGGGCAGGCGGCUGGGAGCG	hsa-miR-6727-3p	UCCUGCCACCUCCUCCGCAG	TRUE
730	hsa-mir-6729	GAGGGUGGGCGAGGGCGGCUGAGCGGCUCCAUCCCCCGGCCUGCUCAUCCCCCUCGCCCUCUCAG	..(((.(((((((((.((.(((((((((.........)))).))))).))))))))))).)))..	-41.4	hsa-miR-6729-5p	UGGGCGAGGGCGGCUGAGCGGC	hsa-miR-6729-3p	UCAUCCCCCUCGCCCUCUCAG	TRUE
731	hsa-mir-6730	CCGAAAGAAAGGUGGAGGGGUUGUCAGAGCUGCAGCUGCUCCACCCUGACACCCCAUCUGCCCUCAG	..........(((((((((((.((((((((.......)))).....))))))))).)))))).....	-25.9	hsa-miR-6730-5p	AGAAAGGUGGAGGGGUUGUCAGA	hsa-miR-6730-3p	CCUGACACCCCAUCUGCCCUCA	TRUE
732	hsa-mir-6731	ACAGGUGGGAGAGCAGGGUAUUGUGGAAGCUCCAGGUGCCAACCACCUGCCUCUAUUCCCCACUCUCCCCAG	....(.(((((((..(((....(((((.((...(((((.....))))))).))))).)))..))))))))..	-27.7	hsa-miR-6731-5p	UGGGAGAGCAGGGUAUUGUGGA	hsa-miR-6731-3p	UCUAUUCCCCACUCUCCCCAG	TRUE
733	hsa-mir-6732	AGGCCUAGGGGGUGGCAGGCUGGCCAUCAGUGUGGGCUAACCCUGUCCUCUCCCUCCCAG	.((...((((((.((((((.(((((.........)))))..)))).)).)))))).))..	-26.4	hsa-miR-6732-5p	UAGGGGGUGGCAGGCUGGCC	hsa-miR-6732-3p	UAACCCUGUCCUCUCCCUCCCAG	TRUE
734	hsa-mir-6733	GUGCUUGGGAAAGACAAACUCAGAGUUCCCUUCUUGUGAGCUCAGUGUCUGGAUUUCCUAG	.....(((((((..((.((.(.((((((.(.....).)))))).).)).))..))))))).	-19.6	hsa-miR-6733-5p	UGGGAAAGACAAACUCAGAGUU	hsa-miR-6733-3p	UCAGUGUCUGGAUUUCCUAG	TRUE
735	hsa-mir-6734	AGAACUUGAGGGGAGAAUGAGGUGGAGAAGCCCAGGUUCUGAAUCCCCUUCCCUCACUCUUCUCUCAG	......((((((((((.(((((.((((.....(((...)))......))))))))).)))))))))).	-26	hsa-miR-6734-5p	UUGAGGGGAGAAUGAGGUGGAGA	hsa-miR-6734-3p	CCCUUCCCUCACUCUUCUCUCAG	TRUE
736	hsa-mir-6735	GCAGCCAGGGCAGAGGGCACAGGAAUCUGAGGUGACUGGCACAGAAGACUCAGGCCUGUGGCUCCUCCCUCAG	......((((.((.((.((((((..((((((....(((...)))....)))))))))))).)).))))))...	-28.9	hsa-miR-6735-5p	CAGGGCAGAGGGCACAGGAAUCUGA	hsa-miR-6735-3p	AGGCCUGUGGCUCCUCCCUCAG	TRUE
737	hsa-mir-6736	CUGAGCUGGGUGAGGGCAUCUGUGGUUUGCUGGCUGCCUCAGCUCCUCUCUACCCACAG	(((...((((((((((...(((.(((.........))).)))...))))).))))))))	-20.4	hsa-miR-6736-5p	CUGGGUGAGGGCAUCUGUGGU	hsa-miR-6736-3p	UCAGCUCCUCUCUACCCACAG	TRUE
738	hsa-mir-6737	UUGGGUUGGGGUGGUCGGCCCUGGAGGGGGUUUGUUUGCUUAUUCCCCUCUGUGCUUCACCCCUACCCAG	.(((((.(((((((..(((.(.((((((((.............))))))))).)))))))))).))))).	-36.8	hsa-miR-6737-5p	UUGGGGUGGUCGGCCCUGGAG	hsa-miR-6737-3p	UCUGUGCUUCACCCCUACCCAG	TRUE
739	hsa-mir-6738	GAAGGCGAGGGGUAGAAGAGCACAGGGGUUCUGAUAAACCCUUCUGCCUGCAUUCUACUCCCAG	........(((((((((..(((.(((((((......))))))).))).....)))))))))...	-24	hsa-miR-6738-5p	CGAGGGGUAGAAGAGCACAGGGG	hsa-miR-6738-3p	CUUCUGCCUGCAUUCUACUCCCAG	TRUE
740	hsa-mir-6739	GAAUGUGGGAAAGAGAAAGAACAAGUAAAAGGAAUUUUCAUUUUCCAGCCCCUAAUUGUUCUGUCUUUCUCCCAG	.....(((((.(((((.(((((((......((((........)))).........))))))).))))).))))).	-22.5	hsa-miR-6739-5p	UGGGAAAGAGAAAGAACAAGUA	hsa-miR-6739-3p	AUUGUUCUGUCUUUCUCCCAG	TRUE
741	hsa-mir-6740	GAAAGAGUUUGGGAUGGAGAGAGGAGAAACUUGAGGUCUCUGGGAGUUGCUUAAACCAGUUGACCGUAACCUGGCCAGAGAAUUCUGAUAGUGUCUUCUCUCCUCCCAAACAG	......((((((((.((((((((((.(.....(((.(((((((..(((((...............)))))....))))))).)))......).))))))))))))))))))..	-47.3	hsa-miR-6740-5p	AGUUUGGGAUGGAGAGAGGAGA	hsa-miR-6740-3p	UGUCUUCUCUCCUCCCAAACAG	TRUE
742	hsa-mir-6741	AAUGGGUGGGUGCUGGUGGGAGCCGUGCCCUGGCCACUCAUUCGGCUCUCUCCCUCACCCUAG	...(((((((....((.((((((((......(....).....)))))))).)))))))))...	-27.6	hsa-miR-6741-5p	GUGGGUGCUGGUGGGAGCCGUG	hsa-miR-6741-3p	UCGGCUCUCUCCCUCACCCUAG	TRUE
743	hsa-mir-6742	GAGGGAGUGGGGUGGGACCCAGCUGUUGGCCAUGGCGACAACACCUGGGUUGUCCCCUCUAG	.....((.((((.(.(((((((.(((((..........))))).))))))).))))).))..	-27.5	hsa-miR-6742-5p	AGUGGGGUGGGACCCAGCUGUU	hsa-miR-6742-3p	ACCUGGGUUGUCCCCUCUAG	TRUE
744	hsa-mir-6743	GGGUAAAGGGGCAGGGACGGGUGGCCCCAGGAAGAAGGGCCUGGUGGAGCCGCUCUUCUCCCUGCCCACAG	........(((((((((.(((((((((((((........))))..)).)))))))...)))))))))....	-39.1	hsa-miR-6743-5p	AAGGGGCAGGGACGGGUGGCCC	hsa-miR-6743-3p	AGCCGCUCUUCUCCCUGCCCACA	TRUE
745	hsa-mir-6744	UCACGUGGAUGACAGUGGAGGCCUCCUGGAUCUCUAGGUCUCAGGGCCUCUCUUGUCAUCCUGCAG	....(((((((((((.(((((((((((((....))))).....)))))))).))))))))).))..	-34.5	hsa-miR-6744-5p	UGGAUGACAGUGGAGGCCU	hsa-miR-6744-3p	GGGCCUCUCUUGUCAUCCUGCAG	TRUE
746	hsa-mir-6746	CUUGCCCGGGAGAAGGAGGUGGCCUGGAGAGCUGCUGUCUCCAGCCGCCGCCUGUCUCCACAG	........((((((((.((((((.((((((.......)))))))))))).))).)))))....	-33.8	hsa-miR-6746-5p	CCGGGAGAAGGAGGUGGCCUGG	hsa-miR-6746-3p	CAGCCGCCGCCUGUCUCCACAG	TRUE
747	hsa-mir-6747	UUUGGAGGGGUGUGGAAAGAGGCAGAACAUUCGUUCACUUUCCUGCCUUCCUCUGCACCAG	........((((((((..(((((((.................)))))))..))))))))..	-21.8	hsa-miR-6747-5p	AGGGGUGUGGAAAGAGGCAGAACA	hsa-miR-6747-3p	UCCUGCCUUCCUCUGCACCAG	TRUE
748	hsa-mir-6748	UGGUGUGUGGGUGGGAAGGACUGGAUUUGAAAUGGUCCCACUCCUGACGAUCCUGUCCCUGUCUCCUACAG	.....((((((.((.(.((((.(((((......((.......))....))))).)))).).)).)))))).	-22.8	hsa-miR-6748-5p	UGUGGGUGGGAAGGACUGGAUU	hsa-miR-6748-3p	UCCUGUCCCUGUCUCCUACAG	TRUE
749	hsa-mir-6749	GGCCCUCGGGCCUGGGGUUGGGGGAGCUCUGUCCUGUCUCACUCAUUGCUCCUCCCCUGCCUGGCCCAG	.......(((((.((.(..((((((((..((............))..))))))))..).)).)))))..	-30.8	hsa-miR-6749-5p	UCGGGCCUGGGGUUGGGGGAGC	hsa-miR-6749-3p	CUCCUCCCCUGCCUGGCCCAG	TRUE
750	hsa-mir-6750	GCUGUCAGGGAACAGCUGGGUGAGCUGCUGCCCCAGAGGCCCAGCAGGUGUCCAGAACUCACCCUCUGCUCCCAG	.......((((.(((..(((((((((((((..((...))..))))))..........))))))).))).))))..	-31.2	hsa-miR-6750-5p	CAGGGAACAGCUGGGUGAGCUGCU	hsa-miR-6750-3p	GAACUCACCCUCUGCUCCCAG	TRUE
751	hsa-mir-6751	UCUUCUUGGGGGUGAGGUUGGUGUCUGGCCCCAGCAGCCCAGACUGAGCCUCUCUCUCUCCAG	.......(((((.((((((.(.((((((.(......).))))))).)))))).))))).....	-25.6	hsa-miR-6751-5p	UUGGGGGUGAGGUUGGUGUCUGG	hsa-miR-6751-3p	ACUGAGCCUCUCUCUCUCCAG	TRUE
752	hsa-mir-6752	AUGGAGGGGGGUGUGGAGCCAGGGGGCCCAGGUCUACAGCUUCUCCCCGCUCCCUGCCCCCAUACUCCCAG	..(((((((((((.(((((..(((((...((((.....)))).)))))))))).)))))))...))))...	-35.4	hsa-miR-6752-5p	GGGGGGUGUGGAGCCAGGGGGC	hsa-miR-6752-3p	UCCCUGCCCCCAUACUCCCAG	TRUE
753	hsa-mir-6753	CACCAGGGCAGAGCAGGGCUGAUCAUCUCACGUCAGAGAGAGGGGAAGGGGCUGCCCAGUGAGCCCCCACAGGGCUCUACAUCUCCAGCUGGGCCUGGCUGGAGAUCCCAGGGUCCCUGAAGGCCCCCGCCACCGUUCUGGUCUGUCUCUGCCCUGGCACCCAG	..(((((((((((((((.(((((........)))))((((.((((..((((((((((.((((((((.....)))))).))((((((((((......))))))))))....)))).......))))))..)).)).))))..)))).))))))))))).......	-83.2	hsa-miR-6753-5p	CACCAGGGCAGAGCAGGGCUGA	hsa-miR-6753-3p	UGGUCUGUCUCUGCCCUGGCAC	TRUE
754	hsa-mir-6754	GGCUGCCAGGGAGGCUGGUUUGGAGGAGUCUGGUGGCCUGUUCUCUUCACCUGCCUCUGCCUGCAG	..((((.((((((((.(((..(((((((((....)))...))))))..))).)))))..)))))))	-28.4	hsa-miR-6754-5p	CCAGGGAGGCUGGUUUGGAGGA	hsa-miR-6754-3p	UCUUCACCUGCCUCUGCCUGCA	TRUE
755	hsa-mir-6755	UGUUUUAGGGUAGACACUGACAACGUUAUGUGUGGUCUUUAACCUGUUGUCAUGUUUUUUCCCUAG	.....(((((.(((((.((((((((........(((.....))))))))))))))))...))))).	-19.1	hsa-miR-6755-5p	UAGGGUAGACACUGACAACGUU	hsa-miR-6755-3p	UGUUGUCAUGUUUUUUCCCUAG	TRUE
756	hsa-mir-6756	ACCCUAGGGUGGGGCUGGAGGUGGGGCUGAGGCUGAGUCUUCCUCCCCUUCCUCCCUGCCCAG	......((((((((..(((((.((((..(((((...)))))..))))))))).))))))))..	-32.4	hsa-miR-6756-5p	AGGGUGGGGCUGGAGGUGGGGCU	hsa-miR-6756-3p	UCCCCUUCCUCCCUGCCCAG	TRUE
757	hsa-mir-6757	GGGCUUAGGGAUGGGAGGCCAGGAUGAAGAUUAAUCCCUAAUCCCCAACACUGGCCUUGCUAUCCCCAG	.......((((((((((((((((.((..(((((.....)))))..)).).)))))))).)))))))...	-29.3	hsa-miR-6757-5p	UAGGGAUGGGAGGCCAGGAUGA	hsa-miR-6757-3p	AACACUGGCCUUGCUAUCCCCA	TRUE
758	hsa-mir-6758	UGGGCUAGAGAGGGGAAGGAUGUGAUGUGAGCAGAUGGUUCUCACUCAUUCUCCUCUGUCCAG	(((((...(((((((((.((.((((...((((.....)))))))))).)))))))))))))).	-26.5	hsa-miR-6758-5p	UAGAGAGGGGAAGGAUGUGAUGU	hsa-miR-6758-3p	ACUCAUUCUCCUCUGUCCAG	TRUE
759	hsa-mir-6759	UAUUGUUGUGGGUGGGCAGAAGUCUGUUUUCUUCAUGGUUUUCUGACCUUUGCCUCUCCCCUCAG	......((.(((.(((((((.(((.(....((....))....).))).)))))))...))).)).	-18.4	hsa-miR-6759-5p	UUGUGGGUGGGCAGAAGUCUGU	hsa-miR-6759-3p	UGACCUUUGCCUCUCCCCUCAG	TRUE
760	hsa-mir-6760	CAGUGCAGGGAGAAGGUGGAAGUGCAGAGUGGGCUCACCUCUCGCCCACACUGUCCCCUUCUCCCCAG	.......(((((((((.((....((((.((((((.........)))))).)))))))))))))))...	-34.6	hsa-miR-6760-5p	CAGGGAGAAGGUGGAAGUGCAGA	hsa-miR-6760-3p	ACACUGUCCCCUUCUCCCCAG	TRUE
761	hsa-mir-6761	UCUGCUCUGAGAGAGCUCGAUGGCAGGUGCCUCCGUGUUGCCGAACCCUCCUACGCUGCUCUCUCACUCCAG	.(((...(((((((((.((..((.(((.(..((.((...)).)).))))))..))..)))))))))...)))	-22.4	hsa-miR-6761-5p	UCUGAGAGAGCUCGAUGGCAG	hsa-miR-6761-3p	UCCUACGCUGCUCUCUCACUCC	TRUE
762	hsa-mir-6762	AGAGCCGGGGCCAUGGAGCAGCCUGUGUAGACGGGGACCUGCCCUGCAUGGGCACCCCCUCACUGGCUGCUUCCCUUGGUCUCCAG	.(((((((((....(((((((((.(((.((..((((...(((((.....)))))))))))))).))))))))))))))).)))...	-47.8	hsa-miR-6762-5p	CGGGGCCAUGGAGCAGCCUGUGU	hsa-miR-6762-3p	UGGCUGCUUCCCUUGGUCUCCAG	TRUE
763	hsa-mir-6763	UUCUCCUGGGGAGUGGCUGGGGAGCAGACAGACCCAACCUCAUGCUCCCCGGCCUCUGCCCCCAG	.....((((((((.((((((((((((...((.......))..)))))))))))).))..))))))	-38.1	hsa-miR-6763-5p	CUGGGGAGUGGCUGGGGAG	hsa-miR-6763-3p	CUCCCCGGCCUCUGCCCCCAG	TRUE
764	hsa-mir-6764	CUGACUCCCAGGGUCUGGUCAGAGUUGCUGAGUGGGUUGAUCUCUGGUCUUUCCUUGACAG	........(((((...((((((((..(((.....)))....))))))))...)))))....	-16.5	hsa-miR-6764-5p	UCCCAGGGUCUGGUCAGAGUUG	hsa-miR-6764-3p	UCUCUGGUCUUUCCUUGACAG	TRUE
765	hsa-mir-6765	GUGAGGCGGGGCCAGGAGGGUGUGUGGCGUGGGUGCUGCGGGGCCGUCAGGGUGCCUGCGGGACGCUCACCUGGCUGGCCCGCCCAG	.((.((((((.((((..(((((...(((....((.((((((((((.....))).))))))).))))))))))..)))))))))))).	-49.7	hsa-miR-6765-5p	GUGAGGCGGGGCCAGGAGGGUGUGU	hsa-miR-6765-3p	UCACCUGGCUGGCCCGCCCAG	TRUE
766	hsa-mir-6766	AUGAGCGGGUGGGAGCAGAUCUUAUUGAGAGUUCCUUCUCCUGCUCCUGAUUGUCUUCCCCCACCCUCACAG	....(.(((((((.(.((((...((((.((((..........)))).)))).)))).).))))))).)....	-22	hsa-miR-6766-5p	CGGGUGGGAGCAGAUCUUAUUGAG	hsa-miR-6766-3p	UGAUUGUCUUCCCCCACCCUCA	TRUE
767	hsa-mir-6767	UGAAAUCGCAGACAGGGACACAUGGAGAACGCCCCCACCAGUUCCCACGUGCUUCUCUUUCCGCAG	.......((.((.((((((((.(((.((((..........))))))).)))..))))).)).))..	-19	hsa-miR-6767-5p	UCGCAGACAGGGACACAUGGAGA	hsa-miR-6767-3p	CCACGUGCUUCUCUUUCCGCAG	TRUE
768	hsa-mir-6768	CCAGGCACACAGGAAAAGCGGGGCCCUGGGUUCGGCUGCUACCCCAAAGGCCACAUUCUCCUGUGCACACAG	.......(((((((.((....((((.((((...(....)...))))..))))...)).))))))).......	-23	hsa-miR-6768-5p	CACACAGGAAAAGCGGGGCCCUG	hsa-miR-6768-3p	CAAAGGCCACAUUCUCCUGUGCAC	TRUE
769	hsa-mir-6770-1	UAUCCUGAGAAGGCACAGCUUGCACGUGACCUCCUGGGCCUGGCGGCUGUGUCUUCACAG	....(((.((((((((((((.((.((.(.((....)).).)))))))))))))))).)))	-27	hsa-miR-6770-5p	UGAGAAGGCACAGCUUGCACGUGA	hsa-miR-6770-3p	CUGGCGGCUGUGUCUUCACAG	FALSE
770	hsa-mir-6771	GGUGCCUCGGGAGGGCAUGGGCCAGGCCACAUAAUGAGCCAAACCCCUGUCUACCCGCAG	.....((((((.(((((.(((...(((((.....)).)))...))).))))).)))).))	-22.7	hsa-miR-6771-5p	CUCGGGAGGGCAUGGGCCAGGC	hsa-miR-6771-3p	CAAACCCCUGUCUACCCGCAG	TRUE
771	hsa-mir-6772	AGGCCUGGGUGUAGGCUGGAGCUGAGGACUGAGGCUCACCUUGCUCCUGACUCUGUGCCCACAG	.....(((((((((((.(((((.((((..(((...)))))))))))).).).)))))))))...	-22.4	hsa-miR-6772-5p	UGGGUGUAGGCUGGAGCUGAGG	hsa-miR-6772-3p	UUGCUCCUGACUCUGUGCCCACA	TRUE
772	hsa-mir-6773	GGGAGUUGGGCCCAGGAGUAAACAGGAUUAGUGCUUAUGCUAAGAUGUCUUCACUGUCACUUCUCUGCCCAUAG	......(((((..((((((..((((((......((((...))))......)).)))).))))))..)))))...	-20.5	hsa-miR-6773-5p	UUGGGCCCAGGAGUAAACAGGAU	hsa-miR-6773-3p	ACUGUCACUUCUCUGCCCAUAG	TRUE
773	hsa-mir-6774	UGUGCACUUGGGCAGGAGGGACCCUGUAUGUCUCCCCGCAGCACCGUCAUCGUGUCCCUCUUGUCCACAG	........((((((((((((((..((.(((.(.............).))))).))))))))))))))...	-25.5	hsa-miR-6774-5p	ACUUGGGCAGGAGGGACCCUGUAUG	hsa-miR-6774-3p	UCGUGUCCCUCUUGUCCACAG	TRUE
774	hsa-mir-6775	GAACCUCGGGGCAUGGGGGAGGGAGGCUGGACAGGAGAGGGCUCACCCAGGCCCUGUCCUCUGCCCCAG	.......((((((.((((.((((...((((....(((....)))..)))).)))).)))).))))))..	-34.3	hsa-miR-6775-5p	UCGGGGCAUGGGGGAGGGAGGCUGG	hsa-miR-6775-3p	AGGCCCUGUCCUCUGCCCCAG	TRUE
775	hsa-mir-6776	CGGGCUCUGGGUGCAGUGGGGGUUCCCACGCCGCGGCAACCACCACUGUCUCUCCCCAG	.(((....(((.(((((((.((((.((.......)).)))).))))))))))..)))..	-24.6	hsa-miR-6776-5p	UCUGGGUGCAGUGGGGGUU	hsa-miR-6776-3p	CAACCACCACUGUCUCUCCCCAG	TRUE
776	hsa-mir-6777	UCAAGACGGGGAGUCAGGCAGUGGUGGAGAUGGAGAGCCCUGAGCCUCCACUCUCCUGGCCCCCAG	.......((((.((((((.((.(((((((....((....))....)))))))))))))))))))..	-31	hsa-miR-6777-5p	ACGGGGAGUCAGGCAGUGGUGGA	hsa-miR-6777-3p	UCCACUCUCCUGGCCCCCAG	TRUE
777	hsa-mir-6778	GUUCAAGUGGGAGGACAGGAGGCAGGUGUGGUUGGAGGAAGCAGCCUGAACCUGCCUCCCUGACAUUCCACAG	......((((((...((((((((((((..(((((.......)))))...)))))))).))))...))))))..	-37.6	hsa-miR-6778-5p	AGUGGGAGGACAGGAGGCAGGU	hsa-miR-6778-3p	UGCCUCCCUGACAUUCCACAG	TRUE
778	hsa-mir-6779	GAGCUCUGGGAGGGGCUGGGUUUGGCAGGACAGUUUCCAAGCCCUGUCUCCUCCCAUCUUCCAG	......((((((((((.((((((((.((.....)).)))))))).))).)))))))........	-30.7	hsa-miR-6779-5p	CUGGGAGGGGCUGGGUUUGGC	hsa-miR-6779-3p	AAGCCCUGUCUCCUCCCAUCU	TRUE
779	hsa-mir-6780a	GACACUUGGGAGGGAAGACAGCUGGAGAGUAUGGUCACAGCAGCAUCCUCCUCUGUUUUCUUUCCUAG	......(((((((((((((((..((((.(.(((.(......).)))))))).))))))))))))))).	-27.8	hsa-miR-6780a-5p	UUGGGAGGGAAGACAGCUGGAGA	hsa-miR-6780a-3p	CUCCUCUGUUUUCUUUCCUAG	TRUE
780	hsa-mir-6781	AACCCCGGGCCGGAGGUCAAGGGCGUCGCUUCUCCCUAAUGUUGCCUCUUUUCCACGGCCUCAG	......((((((..((..(((((((..((...........)))))).)))..)).))))))...	-20.8	hsa-miR-6781-5p	CGGGCCGGAGGUCAAGGGCGU	hsa-miR-6781-3p	UGCCUCUUUUCCACGGCCUCAG	TRUE
781	hsa-mir-6782	UGGGGUAGGGGUGGGGGAAUUCAGGGGUGUCGAACUCAUGGCUGCCACCUUUGUGUCCCCAUCCUGCAG	....((((((.((((((....((((((((.((..(....)..)).))))))))..))))))))))))..	-30.3	hsa-miR-6782-5p	UAGGGGUGGGGGAAUUCAGGGGUGU	hsa-miR-6782-3p	CACCUUUGUGUCCCCAUCCUGCA	TRUE
782	hsa-mir-6783	CCUGUUAGGGGAAAAGUCCUGAUCCGGGAACCCACAGCCCCGUUCCUGGGCUUCUCCUCUGUAG	.....(((((((.((((((.((..((((..........)))).))..)))))).)))))))...	-23.6	hsa-miR-6783-5p	UAGGGGAAAAGUCCUGAUCCGG	hsa-miR-6783-3p	UUCCUGGGCUUCUCCUCUGUAG	TRUE
783	hsa-mir-6784	UACAGGCCGGGGCUUUGGGUGAGGGACCCCCGGAGUCUGUCACGGUCUCACCCCAACUCUGCCCCAG	........(((((...((((((((.....(((((.....)).))))))))))).......)))))..	-25.9	hsa-miR-6784-5p	GCCGGGGCUUUGGGUGAGGG	hsa-miR-6784-3p	UCUCACCCCAACUCUGCCCCAG	TRUE
784	hsa-mir-6785	CUCCCUGGGAGGGCGUGGAUGAUGGUGGGAGAGGAGCCCCACUGUGGAAGUCUGACCCCCACAUCGCCCCACCUUCCCCAG	......(((((((.(.((.(((((.((((.(.(((...(((...)))...)))..).))))))))).))).)))))))...	-32.7	hsa-miR-6785-5p	UGGGAGGGCGUGGAUGAUGGUG	hsa-miR-6785-3p	ACAUCGCCCCACCUUCCCCAG	TRUE
785	hsa-mir-6786	GCCGGGUGGGGCGGGGCGGCCUCAGGAGGGGCCCAGCUCCCCUGGAUGUGCUGCGGUGGGGCCGGAGGGGCGUCACGUGCACCCAAGUGACGCCCCUUCUGAUUCUGCCUCAG	.(((((.(((((.((((..(((....))).)))).)))))))))).....(((.((((((((.(((((((((((((.((....)).))))))))))))).).))))))).)))	-67.3	hsa-miR-6786-5p	GCGGUGGGGCCGGAGGGGCGU	hsa-miR-6786-3p	UGACGCCCCUUCUGAUUCUGCCU	TRUE
786	hsa-mir-6787	UCGGCUGGCGGGGGUAGAGCUGGCUGCAGGCCCGGCCCCUCUCAGCUGCUGCCCUCUCCAG	....((((.((((((((((((((.....(((...)))....)))))).)))))))).))))	-30.9	hsa-miR-6787-5p	UGGCGGGGGUAGAGCUGGCUGC	hsa-miR-6787-3p	UCUCAGCUGCUGCCCUCUCCAG	TRUE
787	hsa-mir-6788	GACGGCUGGGAGAAGAGUGGUGAAGAAGAGUAUUGAUUGUGCUGUUCGCCACUUCCCUCCCUGCAG	....((.(((((..(((((((((...(.(((((.....))))).))))))))))..))))).))..	-29.7	hsa-miR-6788-5p	CUGGGAGAAGAGUGGUGAAGA	hsa-miR-6788-3p	UUCGCCACUUCCCUCCCUGCAG	TRUE
788	hsa-mir-6789	CGAGGUAGGGGCGUCCCGGGCGCGCGGGCGGGUCCCAGGCUGGGCCCCUCGGAGGCCGGGUGCUCACUGCCCCGUCCCGGCGCCCGUGUCUCCUCCAG	.((((((.(((((..(((((.(((.((((((.......(((.(((((....).)))).))).....))))))))))))))))))).))))))......	-56.1	hsa-miR-6789-5p	GUAGGGGCGUCCCGGGCGCGCGGG	hsa-miR-6789-3p	CGGCGCCCGUGUCUCCUCCAG	TRUE
789	hsa-mir-6790	GUGAGUGUGGAUUUGGCGGGGUUCGGGGGUUCCGACGGCGACCUCGGCGACCCCUCACUCACC	(((((((.((..(((.((((((((((.....)))).....)))))).)))..)).))))))).	-31.1	hsa-miR-6790-5p	GUGAGUGUGGAUUUGGCGGGGUU	hsa-miR-6790-3p	CGACCUCGGCGACCCCUCACU	TRUE
790	hsa-mir-6791	CCAGACCCCUGGGGCUGGGCAGGCGGAAAGAGGUCUGAACUGCCUCUGCCUCCUUGGUCUCCGGCAG	(((((((...(((((.((((((.((((......))))..))))))..)))))...)))))..))...	-29.2	hsa-miR-6791-5p	CCCCUGGGGCUGGGCAGGCGGA	hsa-miR-6791-3p	UGCCUCCUUGGUCUCCGGCAG	TRUE
791	hsa-mir-6792	GUAAGCAGGGGCUCUGGGUGAUGUGAGGAGCAACAGGCACCCUCCUCCACAGCCCCUGCUCAUUCCU	...((((((((((.((((....(.((((.((.....))..))))))))).)))))))))).......	-30.3	hsa-miR-6792-5p	GUAAGCAGGGGCUCUGGGUGA	hsa-miR-6792-3p	CUCCUCCACAGCCCCUGCUCAU	TRUE
792	hsa-mir-6793	GUCACUGUGGGUUCUGGGUUGGGGUGAUACACAAGCCUGACCCUCCCCAACCCCUGCCCGCAG	....((((((((...(((((((((.(...((......))...).)))))))))..))))))))	-31.4	hsa-miR-6793-5p	UGUGGGUUCUGGGUUGGGGUGA	hsa-miR-6793-3p	UCCCCAACCCCUGCCCGCAG	TRUE
793	hsa-mir-6794	GGGCGCAGGGGGACUGGGGGUGAGCAGGCCCAGAACCCAGCUCGUGCUCACUCUCAGUCCCUCCCUAG	(((....(((((((((((((((((((.(..(........)..).))))))))))))))))))))))..	-38.9	hsa-miR-6794-5p	CAGGGGGACUGGGGGUGAGC	hsa-miR-6794-3p	CUCACUCUCAGUCCCUCCCU	TRUE
794	hsa-mir-6795	AGGGUUGGGGGGACAGGAUGAGAGGCUGUCUUCAUUCCCUCUUGACCACCCCUCGUUUCUUCCCCCAG	.....((((((((..(((((((.((..(((.............)))..)).))))))).)))))))).	-25.7	hsa-miR-6795-5p	UGGGGGGACAGGAUGAGAGGCUGU	hsa-miR-6795-3p	ACCCCUCGUUUCUUCCCCCAG	TRUE
795	hsa-mir-6796	UUACCUUGUGGGGUUGGAGAGCUGGCUGGUCCAGCCCCUCAGAAGCUCUCCCCUCCCCGCAG	......(((((((..(((((((((((((...))))).......))))))))...))))))).	-32.3	hsa-miR-6796-5p	UUGUGGGGUUGGAGAGCUGGCUG	hsa-miR-6796-3p	GAAGCUCUCCCCUCCCCGCAG	TRUE
796	hsa-mir-6797	CAGCCAGGAGGGAAGGGGCUGAGAACAGGACCUGUGCUCACUGGGGCCUGCAUGACCCUUCCCUCCCCACAG	......(((((((((((..((....((((.(((..........)))))))))...)))))))))))......	-30.9	hsa-miR-6797-5p	AGGAGGGAAGGGGCUGAGAACAGGA	hsa-miR-6797-3p	UGCAUGACCCUUCCCUCCCCAC	TRUE
797	hsa-mir-6798	GGCAGCCAGGGGGAUGGGCGAGCUUGGGCCCAUUCCUUUCCUUACCCUACCCCCCAUCCCCCUGUAG	......((((((((((((.(.(...(((................)))...))))))))))))))...	-28.9	hsa-miR-6798-5p	CCAGGGGGAUGGGCGAGCUUGGG	hsa-miR-6798-3p	CUACCCCCCAUCCCCCUGUAG	TRUE
798	hsa-mir-6799	GAGGAGGGGAGGUGUGCAGGGCUGGGGUCACUGACUCUGCUUCCCCUGCCCUGCAUGGUGUCCCCACAG	.....((((((.((((((((((.((((...............)))).)))))))))).).)))))....	-36.3	hsa-miR-6799-5p	GGGGAGGUGUGCAGGGCUGG	hsa-miR-6799-3p	UGCCCUGCAUGGUGUCCCCACAG	TRUE
799	hsa-mir-6800	ACCUGUAGGUGACAGUCAGGGGCGGGGUGUGGUGGGGCUGGGGCUGGCCCCCUCCUCACACCUCUCCUGGCAUCGCCCCCAG	..(((..(((((..((((((((..((((((((.((((..((((....)))))))))))))))))))))))).)))))..)))	-45.2	hsa-miR-6800-5p	GUAGGUGACAGUCAGGGGCGG	hsa-miR-6800-3p	CACCUCUCCUGGCAUCGCCCC	TRUE
800	hsa-mir-6801	UGGCCUGGUCAGAGGCAGCAGGAAAUGAGAGUUAGCCAGGAGCUUUGCAUACUCACCCCUGCCACUCACUGGCCCCCAG	(((...((((((.((..(((((...((((.((.(((.....)))..))...))))..)))))..))..)))))).))).	-25.2	hsa-miR-6801-5p	UGGUCAGAGGCAGCAGGAAAUGA	hsa-miR-6801-3p	ACCCCUGCCACUCACUGGCC	TRUE
801	hsa-mir-6802	GAGGGCUAGGUGGGGGGCUUGAAGCCCCGAGAUGCCUCACGUCUUCACCCCUCUCACCUAAGCAG	....(((((((((((((..(((((.(..(((....)))..).)))))..)))))))))).)))..	-28.5	hsa-miR-6802-5p	CUAGGUGGGGGGCUUGAAGC	hsa-miR-6802-3p	UUCACCCCUCUCACCUAAGCAG	TRUE
802	hsa-mir-6803	CUCCUCUGGGGGUGGGGGGCUGGGCGUGGUGGACAGCGAUGCAUCCCUCGCCUUCUCACCCUCAG	.....(((((((((((((((.((((((.((.....)).))))...))..)))))).)))))))))	-33	hsa-miR-6803-5p	CUGGGGGUGGGGGGCUGGGCGU	hsa-miR-6803-3p	UCCCUCGCCUUCUCACCCUCAG	TRUE
803	hsa-mir-6804	GGAUGUGAGGGUGUCAGCAGGUGACGGUGGGGGCCACGCUGACAGCCGCACCUGCCUCUCACCCACAG	((..(((((((.....(((((((.((((...(((...)))....))))))))))))))))))))....	-31.6	hsa-miR-6804-5p	UGAGGGUGUCAGCAGGUGACG	hsa-miR-6804-3p	CGCACCUGCCUCUCACCCACAG	TRUE
804	hsa-mir-6805	UGGCCUAGGGGGCGGCUUGUGGAGUGUAUGGGCUGAGCCUUGCUCUGCUCCCCCGCCCCCAG	.......((((((((...((((((((...((((...))))))))))))....))))))))..	-31.9	hsa-miR-6805-5p	UAGGGGGCGGCUUGUGGAGUGU	hsa-miR-6805-3p	UUGCUCUGCUCCCCCGCCCCCAG	TRUE
805	hsa-mir-6806	UGCUCUGUAGGCAUGAGGCAGGGCCCAGGUUCCAUGUGAUGCUGAAGCUCUGACAUUCCUGCAG	....(((((((.(((...((((((.(((..((.....))..)))..)))))).))).)))))))	-22.8	hsa-miR-6806-5p	UGUAGGCAUGAGGCAGGGCCCAGG	hsa-miR-6806-3p	UGAAGCUCUGACAUUCCUGCAG	TRUE
806	hsa-mir-6807	GUGAGCCAGUGGAAUGGAGAGGCUGUGGGCAGGGGGAGAUGUGAAGGAAAGAACUAGGACCCAUUCAUCCACUGCAUUCCUGCUUGGCCCAG	.((.((((((((((((.((.((..((((((..((...................))..).)))))....)).)).)))))).)).)))).)).	-27.5	hsa-miR-6807-5p	GUGAGCCAGUGGAAUGGAGAGG	hsa-miR-6807-3p	CACUGCAUUCCUGCUUGGCCCAG	TRUE
807	hsa-mir-6808	GGGGCCAGGCAGGGAGGUGGGACCAUGGGGGCCUUGCUGUGUGACCACCGUUCCUGCAG	........((((((((((((...(((((........)))))...))))).)))))))..	-25.3	hsa-miR-6808-5p	CAGGCAGGGAGGUGGGACCAUG	hsa-miR-6808-3p	GUGUGACCACCGUUCCUGCAG	TRUE
808	hsa-mir-6809	AAUGUUGGCAAGGAAAGAAGAGGAUCAUGUUUGCCCCCGUGGACAGCUCUCUGGUGUGCUCCUCCUGCCAUCCUGCCCACCCCUGCAUAAUGCUGCUUCUCUUCUCUCCUUCCCAG	.....(((.(((((.(((((((((.(((((((((....((((.(((......((((.((.......))))))))).))))....))).)))).)).))))))))).))))).))).	-38	hsa-miR-6809-5p	UGGCAAGGAAAGAAGAGGAUCA	hsa-miR-6809-3p	CUUCUCUUCUCUCCUUCCCAG	TRUE
809	hsa-mir-6810	CUGGGAUGGGGACAGGGAUCAGCAUGGCACAGAUCCAAUACCUUCUGUCCCCUGCUCCCUUGUUCCCCAG	......(((((((((((...((((.((.(((((..........))))).)).)))).))))).)))))).	-30.2	hsa-miR-6810-5p	AUGGGGACAGGGAUCAGCAUGGC	hsa-miR-6810-3p	UCCCCUGCUCCCUUGUUCCCCAG	TRUE
810	hsa-mir-6811	UAUGCAGGCCUGUGUACAGCACUCAGGCAGUGCCAUGAGCCUGUGCUUGUCCCUGCAG	..((((((.....((((((..(((((((...))).)))).)))))).....)))))).	-25.2	hsa-miR-6811-5p	AUGCAGGCCUGUGUACAGCACU	hsa-miR-6811-3p	AGCCUGUGCUUGUCCCUGCAG	TRUE
811	hsa-mir-6812	UGAGGAUGGGGUGAGAUGGGGAGGAGCAGCCAGUCCUGUCUCACCGCUCUUCCCCUGACCCCAG	......((((((.(...((((((((((.(..((......))..).))))))))))).)))))).	-30.3	hsa-miR-6812-5p	AUGGGGUGAGAUGGGGAGGAGCAGC	hsa-miR-6812-3p	CCGCUCUUCCCCUGACCCCAG	TRUE
812	hsa-mir-6813	GUAGGCAGGGGCUGGGGUUUCAGGUUCUCAGUCAGAACCUUGGCCCCUCUCCCCAG	.......((((..((((((..(((((((.....))))))).))))))...))))..	-26.4	hsa-miR-6813-5p	CAGGGGCUGGGGUUUCAGGUUCU	hsa-miR-6813-3p	AACCUUGGCCCCUCUCCCCAG	TRUE
814	hsa-mir-6815	CACUGUAGGUGGCGCCGGAGGAGUCAUUUCCCAUCACUAAUGGCUUCUCUUGCACACCCAG	..(((..((((..((.((((((((((((..........)))))))))))).)).)))))))	-24.6	hsa-miR-6815-5p	UAGGUGGCGCCGGAGGAGUCAUU	hsa-miR-6815-3p	UGGCUUCUCUUGCACACCCAG	TRUE
815	hsa-mir-6816	CCGAGUGGGGCGGGGCAGGUCCCUGCAGGGACUGUGACACUGAAGGACCUGCACCUUCGCCCACAG	....((((((.(((((((((((.(.((((........).)))).)))))))).))).).)))))..	-32.5	hsa-miR-6816-5p	UGGGGCGGGGCAGGUCCCUGC	hsa-miR-6816-3p	GAAGGACCUGCACCUUCG	TRUE
816	hsa-mir-6817	AGGAUUCUGCCAUAGGAAGCUUGGAGUGGAACUGACCUGCCCCCUUUCUCUCUGACUCCAUGGCAG	......(((((((.(((.(.((((((.((((..(.......)..)))).)))))))))))))))))	-19.9	hsa-miR-6817-5p	UCUGCCAUAGGAAGCUUGGAGUGG	hsa-miR-6817-3p	UCUCUCUGACUCCAUGGCA	TRUE
817	hsa-mir-6818	CUAUUUUGUGUGAGUACAGAGAGCAUCUGAAUGGGUACAGUUGUUGUCUCUUGUUCCUCACACAG	......((((((((.((((((((((.(((........))).)))..)))).)))..)))))))).	-22.8	hsa-miR-6818-5p	UUGUGUGAGUACAGAGAGCAUC	hsa-miR-6818-3p	UUGUCUCUUGUUCCUCACACAG	TRUE
818	hsa-mir-6819	GAGGGUUGGGGUGGAGGGCCAAGGAGCUGGGUGGGGUGCCAAGCCUCUGUCCCCACCCCAG	......((((((((.((((..(((.(((.(((.....))).))).))))))))))))))).	-30.7	hsa-miR-6819-5p	UUGGGGUGGAGGGCCAAGGAGC	hsa-miR-6819-3p	AAGCCUCUGUCCCCACCCCAG	TRUE
819	hsa-mir-6820	CCUUCUGCGGCAGAGCUGGGGUCACCAGCCCUCAUGUACUUGUGACUUCUCCCCUGCCACAG	....(((.(((((.(..((((((((.((..(....)..)).))))))))..).))))).)))	-24.4	hsa-miR-6820-5p	UGCGGCAGAGCUGGGGUCA	hsa-miR-6820-3p	UGUGACUUCUCCCCUGCCACAG	TRUE
820	hsa-mir-6821	GUGCGUGGUGGCUCGAGGCGGGGGUGGGGGCCUCGCCCUGCUUGGGCCCUCCCUGACCUCUCCGCUCCGCACAG	(((((.(((((...(((((((((...(((((((.((...))..)))))))))))).)))).))))).)))))..	-43.9	hsa-miR-6821-5p	GUGCGUGGUGGCUCGAGGCGGGG	hsa-miR-6821-3p	UGACCUCUCCGCUCCGCACAG	TRUE
821	hsa-mir-6822	UGGCCCAGGGAACCAGUUGGGGCUUCCGCUCUGCAGAGGCUCUAACUGGCUUUCCCUGCAG	.....(((((((((((((((((((((.((...)).))))))))))))))..)))))))...	-34.8	hsa-miR-6822-5p	CAGGGAACCAGUUGGGGCUU	hsa-miR-6822-3p	AGGCUCUAACUGGCUUUCCCUGCA	TRUE
822	hsa-mir-6823	CAAGGUCAGGGUUGGUAGGGGUUGCUGUUGCUGUGAAAGCUGAGCCUCUCCUUCCCUCCAG	...((..((((..((.(((((((......(((.....)))..)))))))))..))))))..	-22.3	hsa-miR-6823-5p	UCAGGGUUGGUAGGGGUUGCU	hsa-miR-6823-3p	UGAGCCUCUCCUUCCCUCCAG	TRUE
823	hsa-mir-6824	GAGGUGUAGGGGAGGUUGGGCCAGGGAUGCCUUCACUGUGUCUCUCUGGUCUUGCCACCCCAG	........((((.(((.((((((((((.(((......).)).)))))))))).))).))))..	-30.8	hsa-miR-6824-5p	GUAGGGGAGGUUGGGCCAGGGA	hsa-miR-6824-3p	UCUCUGGUCUUGCCACCCCAG	TRUE
824	hsa-mir-6825	GGGCAUGGGGAGGUGUGGAGUCAGCAUGGGGCUAGGAGGCCCCGCGCUGACCCGCCUUCUCCGCAG	..((..(((((((.((((.((((((.(((((((....))))))).)))))))))))))))))))..	-43.6	hsa-miR-6825-5p	UGGGGAGGUGUGGAGUCAGCAU	hsa-miR-6825-3p	GCGCUGACCCGCCUUCUCCGCA	TRUE
825	hsa-mir-6826	CUUGGUCAAUAGGAAAGAGGUGGGACCUCCUGGCUUUUCCUCUGCAGCAUGGCUCGGACCUAGUGCAAUGUUUAAGCUCCCCUCUCUUUCCUGUUCAG	.......(((((((((((((.((((.......((((...(..((((....((......))...))))..)...)))))))).)))))))))))))...	-31.9	hsa-miR-6826-5p	UCAAUAGGAAAGAGGUGGGACCU	hsa-miR-6826-3p	CUCCCCUCUCUUUCCUGUUCAG	TRUE
826	hsa-mir-6827	UCUGGUGGGAGCCAUGAGGGUCUGUGCUGUCUCUGAGCACCGUCUCUUCUGUUCCCCAG	.((((..(((((...(((((.(.(((((.......))))).).)))))..)))))))))	-22.7	hsa-miR-6827-5p	UGGGAGCCAUGAGGGUCUGUGC	hsa-miR-6827-3p	ACCGUCUCUUCUGUUCCCCAG	TRUE
827	hsa-mir-6828	GGCUCAGGAAGCAAGAGAACCCUGUGGUCUAACCUUUCCCAUCUGCUCUCUUGUUCCCAG	......((.(((((((((.....((((...........))))....))))))))).))..	-15.5	hsa-miR-6828-5p	AGGAAGCAAGAGAACCCUGUGG	hsa-miR-6828-3p	AUCUGCUCUCUUGUUCCCAG	TRUE
828	hsa-mir-6829	CAGCGUGGGCUGCUGAGAAGGGGCAGGGUCCUCCAGCUCAUUCCUCCUGCCUCCUCCGUGGCCUCAG	......(((((((.(((..(((((((((................)))))))))))).)))))))...	-26.9	hsa-miR-6829-5p	UGGGCUGCUGAGAAGGGGCA	hsa-miR-6829-3p	UGCCUCCUCCGUGGCCUCAG	TRUE
829	hsa-mir-6830	GUGCCCCAAGGAAGGAGGCUGGACAUCCCUCAUCUGUUUCUCACUGGUGUCUUUCUUCUCUCCCUUGCAG	......(((((.((((((..(((((((..................)))))))..)))).)).)))))...	-18.1	hsa-miR-6830-5p	CCAAGGAAGGAGGCUGGACAUC	hsa-miR-6830-3p	UGUCUUUCUUCUCUCCCUUGCAG	TRUE
830	hsa-mir-6831	GUAGGUAGAGUGUGAGGAGGAGGUCUGAGCCCAUGUGUGGACCUAGGUCUGCUGUUAAACUGACUAACUCCCACUCUACAG	....((((((((...((((..((((...........((((((....)))))).........))))..))))))))))))..	-29.2	hsa-miR-6831-5p	UAGGUAGAGUGUGAGGAGGAGGUC	hsa-miR-6831-3p	UGACUAACUCCCACUCUACAG	TRUE
831	hsa-mir-6832	GGUGGAGUAGAGAGGAAAAGUUAGGGUCAGUGGCAGAGCCAGGCAGAUGCUGACCCUUUUUCUCUUUCCCAG	..(((.(.((((((((((....((((((((((((...)))........))))))))))))))))))))))).	-28.4	hsa-miR-6832-5p	AGUAGAGAGGAAAAGUUAGGGUC	hsa-miR-6832-3p	ACCCUUUUUCUCUUUCCCAG	TRUE
832	hsa-mir-6833	AAACGGUGUGGAAGAUGGGAGGAGAAAAAUCCCUGUUAACUUUCUCUCUCCACUUCCUCAG	......((.(((((.((((.(((((((.............))))))).))))))))).)).	-19.1	hsa-miR-6833-5p	GUGUGGAAGAUGGGAGGAGAAA	hsa-miR-6833-3p	UUUCUCUCUCCACUUCCUCAG	TRUE
833	hsa-mir-6834	GUGAGGGACUGGGAUUUGUGGGGCGAGGAGGGACCUGUACUAGCCAUGGUUCUGAUCACAUAUGUCCCAUCCCUCCAUCAG	(.((((((.((((((.((((....((...((((((............))))))..)).)))).))))))))))))).....	-30	hsa-miR-6834-5p	GUGAGGGACUGGGAUUUGUGG	hsa-miR-6834-3p	UAUGUCCCAUCCCUCCAUCA	TRUE
834	hsa-mir-6835	UGAUGAGGGGGUAGAAAGUGGCUGAAGCGAGAUGUUUGUCUAAAAGCACUUUUCUGUCUCCCAG	......((((((((((((((.((......((((....))))...))))).)))))).)))))..	-18.8	hsa-miR-6835-5p	AGGGGGUAGAAAGUGGCUGAAG	hsa-miR-6835-3p	AAAAGCACUUUUCUGUCUCCCAG	TRUE
835	hsa-mir-6780b	CAGCCUGGGGAAGGCUUGGCAGGGAAGACACAUGAGCAGUGCCUCCACUUCACGCCUCUCCCUUGUCUCCUUUCCCUAG	....((((((((((...(((((((.(((..(.(((..((((....))))))).)..))).)))))))..))))))))))	-30.5	hsa-miR-6780b-5p	UGGGGAAGGCUUGGCAGGGAAGA	hsa-miR-6780b-3p	UCCCUUGUCUCCUUUCCCUAG	TRUE
836	hsa-mir-6836	GGCUCCGCAGGGCCCUGGCGCAGGCAUCCAGACAGCGGGCGAAUGCCUCCCCCGGCCCCGCAG	......((.(((((..((.(.((((((((........))...)))))))))..))))).))..	-25.1	hsa-miR-6836-5p	CGCAGGGCCCUGGCGCAGGCAU	hsa-miR-6836-3p	AUGCCUCCCCCGGCCCCGCAG	TRUE
837	hsa-mir-6837	GUGGGACCAGGGCCAGCAGGGAAUGUCAGGGCCACCCCUGACCUUCACUGUGACUCUGCUGCAG	((((...(((((...((((.(((.(((((((....))))))).))).))))..)))))))))..	-27.2	hsa-miR-6837-5p	ACCAGGGCCAGCAGGGAAUGU	hsa-miR-6837-3p	CCUUCACUGUGACUCUGCUGCAG	TRUE
838	hsa-mir-6838	CAGGGAAGCAGCAGUGGCAAGACUCCUAGGUCACGGAAGUCCUGCUUCUGUUGCAG	.......(((((((.((((.((((((........)).)))).)))).)))))))..	-24.5	hsa-miR-6838-5p	AAGCAGCAGUGGCAAGACUCCU	hsa-miR-6838-3p	AAGUCCUGCUUCUGUUGCAG	TRUE
839	hsa-mir-6839	UGUAGUCUGGAUUGAAGAGACGACCCAAGCAGGCUUUGUGUGAGCAGUGAGGCUAUUUAUUCACUUGGGUGCGAGCUCACACGAAGCCUGCUUGGGUUUUCUCUUCAAUCCAG	......((((((((((((((.((((((((((((((((((((((((((((((........)))))).........)))))))))))))))))))))))).))))))))))))))	-75.8	hsa-miR-6839-5p	UCUGGAUUGAAGAGACGACCCA	hsa-miR-6839-3p	UUGGGUUUUCUCUUCAAUCCAG	TRUE
840	hsa-mir-6840	UGACCACCCCCGGGCAAAGACCUGCAGAUCCCCUGUUAGAGACGGGCCCAGGACUUUGUGCGGGGUGCCCA	....((((((.(.((((((.((((.......((((((...))))))..)))).)))))).)))))))....	-29.1	hsa-miR-6840-5p	ACCCCCGGGCAAAGACCUGCAGAU	hsa-miR-6840-3p	GCCCAGGACUUUGUGCGGGGUG	FALSE
841	hsa-mir-6841	GUGUUUAGGGUACUCAGAGCAAGUUGUGAAACACAGGUGUUUUUUAACCUCACCUUGCAUCUGCAUCCCCAG	.......(((....(((((((((..((((......(((........)))))))))))).))))....)))..	-19.7	hsa-miR-6841-5p	UAGGGUACUCAGAGCAAGUUGU	hsa-miR-6841-3p	ACCUUGCAUCUGCAUCCCCAG	TRUE
842	hsa-mir-6842	AGCCCUGGGGGUGGUCUCUAGCCAAGGCUCUGGGGUCUCACCCUUGGCUGGUCUCUGCUCCGCAG	....((((((((((...((((((((((...(((....))).))))))))))...))))))).)))	-30.2	hsa-miR-6842-5p	UGGGGGUGGUCUCUAGCCAAGG	hsa-miR-6842-3p	UUGGCUGGUCUCUGCUCCGCAG	TRUE
843	hsa-mir-6845	AACUGCGGGGCCAGAGCAGAGAGCCCUUGCACACCACCAGCCUCUCCUCCCUGUGCCCCAG	......((((((((.(..(((((...(((........))).)))))..).))).)))))..	-21	hsa-miR-6845-5p	CGGGGCCAGAGCAGAGAGC	hsa-miR-6845-3p	CCUCUCCUCCCUGUGCCCCAG	TRUE
844	hsa-mir-6846	CAGGCUGGGGGCUGGAUGGGGUAGAGUAGGAGAGCCCACUGACCCCUUCUGUCUCCCUAG	....(((((((.((((.(((((..(((.((....)).))).))))).)))).).))))))	-25.3	hsa-miR-6846-5p	UGGGGGCUGGAUGGGGUAGAGU	hsa-miR-6846-3p	UGACCCCUUCUGUCUCCCUAG	TRUE
845	hsa-mir-6847	GACCCACAGAGGACAGUGGAGUGUGAGCUGGAAGGAGUGGGCCUGGCUCAUGUGUCUGUCCUCUUCCAG	.......(((((((((......(((((((...(((......))))))))))....))))))))).....	-25.6	hsa-miR-6847-5p	ACAGAGGACAGUGGAGUGUGAGC	hsa-miR-6847-3p	GGCUCAUGUGUCUGUCCUCUUC	TRUE
846	hsa-mir-6848	GUCCCUGGGGGCUGGGAUGGGCCAUGGUGUGCUCUGAUCCCCCUGUGGUCUCUUGGCCCCCAGGAACUCC	((.((((((((((((((..((((((((...............)))))))))))))))))))))).))...	-36.5	hsa-miR-6848-5p	UGGGGGCUGGGAUGGGCCAUGGU	hsa-miR-6848-3p	GUGGUCUCUUGGCCCCCAG	TRUE
847	hsa-mir-6849	CCUGGGAGUGGAUAGGGGAGUGUGUGGAGAGAGCACUGAGCCUGCCCACCAGCCUGUGUCCACCUCCAG	.(((((.(((((((.(((..((.((((..((.((.....))))..)))))).))).))))))).)))))	-34.4	hsa-miR-6849-5p	GAGUGGAUAGGGGAGUGUGUGGA	hsa-miR-6849-3p	ACCAGCCUGUGUCCACCUCCAG	TRUE
848	hsa-mir-6850	GUGCGGAACGCUGGCCGGGGCGGGAGGGGAAGGGACGCCCGGCCGGAACGCCGCACUCACG	((((((....(((((((((.((.............)))))))))))....)))))).....	-34.1	hsa-miR-6850-5p	GUGCGGAACGCUGGCCGGGGCG	hsa-miR-6850-3p	CCCGGCCGGAACGCCGCACU	TRUE
849	hsa-mir-6851	CAGGGAGGAGGUGGUACUAGGGGCCAGCAACCUGAUUACCCCUCUUUGGCCCUUUGUACCCCUCCAG	......(((((.(((((.(((((((((..................))))))))).))))))))))..	-31.7	hsa-miR-6851-5p	AGGAGGUGGUACUAGGGGCCAGC	hsa-miR-6851-3p	UGGCCCUUUGUACCCCUCCAG	TRUE
850	hsa-mir-6852	UGCUGCCCUGGGGUUCUGAGGACAUGCUCUGACUCCCCUGAUGUCCUCUGUUCCUCAGGUGCUGGG	....(((((((((..(.((((((((...............)))))))).)..))))))).))....	-28.8	hsa-miR-6852-5p	CCCUGGGGUUCUGAGGACAUG	hsa-miR-6852-3p	UGUCCUCUGUUCCUCAG	TRUE
851	hsa-mir-6853	GGGAAAGCGUGGGAUGUCCAUGAAGUCAGGUGAUGGUGAUAAGGUCAAGGCCUGUUCAUUGGAACCCUGCGCAG	......(((((((...((((((((..(((((..(((........)))..))))))))).))))..)))))))..	-25.5	hsa-miR-6853-5p	AGCGUGGGAUGUCCAUGAAGUCAG	hsa-miR-6853-3p	UGUUCAUUGGAACCCUGCGCAG	TRUE
852	hsa-mir-6854	AAAGCAAGCUCAGGUUUGAGAACUGCUGAUGUCAUCAGUCAUAACUUCUGCGUUUCUCCUCUUGAGCAG	.......(((((((...(((((.(((.((.((...........)).)).))).)))))..)))))))..	-19.6	hsa-miR-6854-5p	AAGCUCAGGUUUGAGAACUGCUGA	hsa-miR-6854-3p	UGCGUUUCUCCUCUUGAGCAG	TRUE
853	hsa-mir-6855	GCUGCUUGGGGUUUGGGGUGCAGACAUUGCCAGAGGAUGGGCAGCAGACUGACCUUCAACCCCACAG	.(((..(((((((.(((((.(((...(((((........)))))....)))))))).))))))))))	-27.1	hsa-miR-6855-5p	UUGGGGUUUGGGGUGCAGACAUUGC	hsa-miR-6855-3p	AGACUGACCUUCAACCCCACAG	TRUE
854	hsa-mir-6856	UGGAAAAGAGAGGAGCAGUGGUGCUGUGGCAGUGGCAGAGGUCGCUACAGCCCUGUGAUCUUUCCAG	((((...((((...(((..((.((((((((...(((....))))))))))))))))..)))))))).	-24.9	hsa-miR-6856-5p	AAGAGAGGAGCAGUGGUGCUGUGG	hsa-miR-6856-3p	UACAGCCCUGUGAUCUUUCCAG	TRUE
855	hsa-mir-6857	GCUUGUUGGGGAUUGGGUCAGGCCAGUGUUCAAGGGCCCCUCCUCUAGUACUCCCUGUUUGUGUUCUGCCACUGACUGAGCUUCUCCCCACAG	...(((.(((((..((.((((..(((((....(((((........(((......))).....)))))..))))).)))).))..)))))))).	-27.4	hsa-miR-6857-5p	UUGGGGAUUGGGUCAGGCCAGU	hsa-miR-6857-3p	UGACUGAGCUUCUCCCCACAG	TRUE
856	hsa-mir-6858	GUGAGGAGGGGCUGGCAGGGACCCCUCCAAGUUGGGGACGGCAGCCAGCCCCUGCUCACCCCUCGCC	(((((.((((((((((...(.((((........)))).)....)))))))))).)))))........	-41.3	hsa-miR-6858-5p	GUGAGGAGGGGCUGGCAGGGAC	hsa-miR-6858-3p	CAGCCAGCCCCUGCUCACCCCU	TRUE
857	hsa-mir-6859-1	UGUGGGAGAGGAACAUGGGCUCAGGACAGCGGGUGUCAGCUUGCCUGACCCCCAUGUCGCCUCUGUAG	....(.(((((.(((((((.(((((..(((........)))..)))))..)))))))..))))).)..	-30.2	hsa-miR-6859-5p	GAGAGGAACAUGGGCUCAGGACA	hsa-miR-6859-3p	UGACCCCCAUGUCGCCUCUGUAG	FALSE
858	hsa-mir-6769b	CUUCCUGGUGGGUGGGGAGGAGAAGUGCCGUCCUCAUGAGCCCCUCUCUGUCCCACCCAUAG	.......((((((((((.(((((.(.(((((....))).)).).))))).))))))))))..	-28.6	hsa-miR-6769b-5p	UGGUGGGUGGGGAGGAGAAGUGC	hsa-miR-6769b-3p	CCCUCUCUGUCCCACCCAUAG	TRUE
859	hsa-mir-6861	GAGGCACUGGGUAGGUGGGGCUCCAGGGCUCCUGACACCUGGACCUCUCCUCCCCAGGCCCACA	(.(((.(((((.(((.((((.((((((..........)))))))))).))).)))))))))...	-37	hsa-miR-6861-5p	ACUGGGUAGGUGGGGCUCCAGG	hsa-miR-6861-3p	UGGACCUCUCCUCCCCAG	TRUE
860	hsa-mir-6862-1	CGAAGCGGGCAUGCUGGGAGAGACUUUGUGAUUUGUCUCCAAAGCCUCACCCAGCUCUCUGGCCCUCUAG	...((.((((..((((((.(((.(((((.((......))))))).))).))))))......)))).))..	-29.4	hsa-miR-6862-5p	CGGGCAUGCUGGGAGAGACUUU	hsa-miR-6862-3p	CCUCACCCAGCUCUCUGGCCCUCU	FALSE
861	hsa-mir-6864	GAAAGUUGAAGGGACAAGUCAGAUAUGCCAUUAUGUGGGUCAUGAGGUGGUGAGACUUCUCUCCCUUCAG	......((((((((.(((((..((..(((.(((((.....)))))))).))..)))))...)))))))).	-24.8	hsa-miR-6864-5p	UUGAAGGGACAAGUCAGAUAUGCC	hsa-miR-6864-3p	GUGAGACUUCUCUCCCUUCAG	TRUE
862	hsa-mir-6865	AUCCAUAGGUGGCAGAGGAGGGACUUCAGAUGCUUCAUGACACCCUCUUUCCCUACCGCCUACAG	.....(((((((.(((((((((...(((((....)).)))..)))))))...)).)))))))...	-22.5	hsa-miR-6865-5p	UAGGUGGCAGAGGAGGGACUUCA	hsa-miR-6865-3p	ACACCCUCUUUCCCUACCGCC	TRUE
863	hsa-mir-6866	CCAUUUUAGAGGCUGGAAUAGAGAUUCUUGAGGCUUGGAAGAGUAAGGAUCCCUUUAUCUGUCCUCUAG	......((((((.((((..((.(((((((...((((....))))))))))).))...)))).)))))).	-19.1	hsa-miR-6866-5p	UUAGAGGCUGGAAUAGAGAUUCU	hsa-miR-6866-3p	GAUCCCUUUAUCUGUCCUCUAG	TRUE
864	hsa-mir-6867	CCCGGUGUGUGUGUAGAGGAAGAAGGGAAGCUGGGAACCUGACUGCCUCUCCCUCUUUACCCACUAG	...((((.(.(((.(((((.(((.((.(..(.((...)).)..).))))).))))).))))))))..	-20.4	hsa-miR-6867-5p	UGUGUGUGUAGAGGAAGAAGGGA	hsa-miR-6867-3p	CUCUCCCUCUUUACCCACUAG	TRUE
865	hsa-mir-6868	CCAGGACUGGCAGAACACUGAAGCAGCAGGCACCUGCUUCCUUCUGUUGUCUGUGCAG	......((((((((..((.((((.(((((....)))))..)))).))..))))).)))	-18.5	hsa-miR-6868-5p	ACUGGCAGAACACUGAAGCAGC	hsa-miR-6868-3p	UUCCUUCUGUUGUCUGUGCAG	TRUE
866	hsa-mir-6869	GUGAGUAGUGGCGCGCGGCGGCUCGGAGUACCUCUGCCGCCGCGCGCAUCGGCUCAGCAUGC	.(((((....((((((((((((..((((...))))))))))))))))....)))))......	-39.1	hsa-miR-6869-5p	GUGAGUAGUGGCGCGCGGCGGC	hsa-miR-6869-3p	CGCCGCGCGCAUCGGCUCAGC	TRUE
867	hsa-mir-6870	CAAGGUGGGGGAGAUGGGGGUUGAACUUCAUUUCUCAUGCUCAUCCCCAUCUCCUUUCAG	......(((((((((((((((.((.(............).)))))))))))))))))...	-24.2	hsa-miR-6870-5p	UGGGGGAGAUGGGGGUUGA	hsa-miR-6870-3p	GCUCAUCCCCAUCUCCUUUCAG	TRUE
868	hsa-mir-6871	CUCCUCAUGGGAGUUCGGGGUGGUUGCUGGAGGUCAGCACCCUGUGGCUCCCACAG	.......(((((((((((((((.(.(((...))).).))))))).))))))))...	-26.6	hsa-miR-6871-5p	CAUGGGAGUUCGGGGUGGUUGC	hsa-miR-6871-3p	CAGCACCCUGUGGCUCCCACAG	TRUE
869	hsa-mir-6872	GUGGGUCUCGCAUCAGGAGGCAAGGCCAGGACCCGCUGACCCAUGCCUCCUGCCGCGGUCAG	.......((((..(((((((((.((.(((......)))..)).)))))))))..))))....	-27.7	hsa-miR-6872-5p	UCUCGCAUCAGGAGGCAAGG	hsa-miR-6872-3p	CCCAUGCCUCCUGCCGCGGUC	TRUE
870	hsa-mir-6873	CCCAGCAGAGGGAAUACAGAGGGCAAUCAGGACUGGGUCAUUCUCUCUGUCUUUCUCUCUCAG	......((((((((.((((((((.(((...(((...))))))))))))))..))))))))...	-21.2	hsa-miR-6873-5p	CAGAGGGAAUACAGAGGGCAAU	hsa-miR-6873-3p	UUCUCUCUGUCUUUCUCUCUCAG	TRUE
871	hsa-mir-6874	GCCACAUGGAGCUGGAACCAGAUCAGGCUUUAAUGUUUGAAGUAAUGUCAGUUCUGCUGUUCUGACUCUAG	......(((((.((((((((((((((((......))))))............))))..)))))).))))).	-16.5	hsa-miR-6874-5p	AUGGAGCUGGAACCAGAUCAGGC	hsa-miR-6874-3p	CAGUUCUGCUGUUCUGACUCUAG	TRUE
872	hsa-mir-6875	GAGUCUGAGGGACCCAGGACAGGAGAAGGCCUAUGGUGAUUUGCAUUCUUCCUGCCCUGGCUCCAUCCUCAG	....((((((((.(((((.((((((((.((..((....))..)).))).))))).))))).))...))))))	-29.9	hsa-miR-6875-5p	UGAGGGACCCAGGACAGGAGA	hsa-miR-6875-3p	AUUCUUCCUGCCCUGGCUCCAU	TRUE
873	hsa-mir-6876	AGUUGCAGGAAGGAGACAGGCAGUUCAGGAGGUGGCACUGCUGUGUGUGAGCUGUCUGUGUUUUCCUUCUCAG	.......((((((((((((((((((((.(....(((...)))...).))))))))))))...))))))))...	-29.5	hsa-miR-6876-5p	CAGGAAGGAGACAGGCAGUUCA	hsa-miR-6876-3p	AGCUGUCUGUGUUUUCCUUCUCAG	TRUE
874	hsa-mir-6877	AGUUCAGGGCCGAAGGGUGGAAGCUGCUGGUGCUCAUCUCAGCCUCUGCCCUUGGCCUCCCCAG	......(((((.(((((((((.((((..(((....))).)))).))))))))))))))......	-29.4	hsa-miR-6877-5p	AGGGCCGAAGGGUGGAAGCUGC	hsa-miR-6877-3p	CAGCCUCUGCCCUUGGCCUCC	TRUE
875	hsa-mir-6878	AUGAGAGGGAGAAAGCUAGAAGCUGAAGAUUCUGAAAAUCACUAACUGGCCUCUUCUUUCUCCUAG	......(((((((((..(((.(((..((.(..(((...)))..).))))).))).)))))))))..	-17.3	hsa-miR-6878-5p	AGGGAGAAAGCUAGAAGCUGAAG	hsa-miR-6878-3p	CUGGCCUCUUCUUUCUCCUAG	TRUE
876	hsa-mir-6879	CAGAGCAGGGCAGGGAAGGUGGGAGAGGGGCCCAGCUGACCCUCCUGUCACCCGCUCCUUGCCCAG	.......(((((((((.(((((.((((((..........)))).)).)))))...)))))))))..	-34.2	hsa-miR-6879-5p	CAGGGCAGGGAAGGUGGGAGAG	hsa-miR-6879-3p	UGUCACCCGCUCCUUGCCCAG	TRUE
877	hsa-mir-6880	GAGGGUGGUGGAGGAAGAGGGCAGCUCCCAUGACUGCCUGACCGCCUUCUCUCCUCCCCCAG	..(((.((.((((((((.(((((((......).))))))......)))).)))).)))))..	-27.2	hsa-miR-6880-5p	UGGUGGAGGAAGAGGGCAGCUC	hsa-miR-6880-3p	CCGCCUUCUCUCCUCCCCCAG	TRUE
878	hsa-mir-6881	UGCACUGGGGUAAGGAUAGGAGGGUCAGGUCUGCAGCCUUGUAUCUGCUGAUCCUCUUUCGUCCUUCCCACUCCAG	....((((((((((((((((((((((((...((((....))))....)))))))))))..))))))...)))))))	-34	hsa-miR-6881-5p	UGGGGUAAGGAUAGGAGGGUCA	hsa-miR-6881-3p	AUCCUCUUUCGUCCUUCCCACU	TRUE
879	hsa-mir-6882	GGCUUUACAAGUCAGGAGCUGAAGCAGCUGGAAUUCAAGCCCUGCUGCCUCUCCUCUUGCCUGCAG	.........((.((((((..((.(((((.((.........)).))))).))..)))))).))....	-21.4	hsa-miR-6882-5p	UACAAGUCAGGAGCUGAAGCAG	hsa-miR-6882-3p	UGCUGCCUCUCCUCUUGCCUGCAG	TRUE
880	hsa-mir-6883	CAGACAGGGAGGGUGUGGUAUGGAUGUGUUGACCCCUGAAGUGGUUCUGAUGACCUUUCCCUAUCUCACUCUCCUCAG	......(((((((((.((((.(((...(((((((........)))).....)))...))).)))).)))))))))...	-25.3	hsa-miR-6883-5p	AGGGAGGGUGUGGUAUGGAUGU	hsa-miR-6883-3p	UUCCCUAUCUCACUCUCCUCAG	TRUE
881	hsa-mir-6884	CCCGCAGAGGCUGAGAAGGUGAUGUUGGCUCAAGAAAGGGAGAUAGAUGGUAGCCCAUCACCUUUCCGUCUCCCCUAG	......(((((.((((.(((((((..(((((..................).))))))))))))))).)))))......	-23.7	hsa-miR-6884-5p	AGAGGCUGAGAAGGUGAUGUUG	hsa-miR-6884-3p	CCCAUCACCUUUCCGUCUCCCCU	TRUE
882	hsa-mir-6885	CCUGGAGGGGGGCACUGCGCAAGCAAAGCCAGGGACCCUGAGAGGCUUUGCUUCCUGCUCCCCUAG	.....(((((((((..(.(.(((((((((((((...)))....)))))))))))))))))))))..	-31.5	hsa-miR-6885-5p	AGGGGGGCACUGCGCAAGCAAAGCC	hsa-miR-6885-3p	CUUUGCUUCCUGCUCCCCUAG	TRUE
883	hsa-mir-6886	CUUGGCCCGCAGGUGAGAUGAGGGCUCCUGGCGCUGAUGCCCUUCUCUCCUCCUGCCUCAG	........(((((.((((.((((((((........)).)))))).))))..))))).....	-24.9	hsa-miR-6886-5p	CCCGCAGGUGAGAUGAGGGCU	hsa-miR-6886-3p	UGCCCUUCUCUCCUCCUGCCU	TRUE
884	hsa-mir-6887	GAGAAUGGGGGGACAGAUGGAGAGGACACAGGCUGGCACUGAGGUCCCCUCCACUUUCCUCCUAG	.....((((((((.((.(((((.((((.(((.......)))..)))).))))))).)))))))).	-31.7	hsa-miR-6887-5p	UGGGGGGACAGAUGGAGAGGACA	hsa-miR-6887-3p	UCCCCUCCACUUUCCUCCUAG	TRUE
885	hsa-mir-6888	GUGGGAAGGAGAUGCUCAGGCAGAUCUGUCUCUGAUUGUUUCCAAGAUCUGUCUCGAUUGUUUCCAG	.......(((((((.((((((((((((.................)))))))))).)).)))))))..	-21.7	hsa-miR-6888-5p	AAGGAGAUGCUCAGGCAGAU	hsa-miR-6888-3p	AUCUGUCUCGAUUGUUUCCAG	TRUE
886	hsa-mir-6889	CUGUGUCGGGGAGUCUGGGGUCCGGAAUUCUCCAGAGCCUCUGUGCCCCUACUUCCCAG	.......(((((((..(((((.((((.(((....)))..)))).))))).)))))))..	-24.8	hsa-miR-6889-5p	UCGGGGAGUCUGGGGUCCGGAAU	hsa-miR-6889-3p	UCUGUGCCCCUACUUCCCAG	TRUE
887	hsa-mir-6890	UGGGCCAUGGGGUAGGGCAGAGUAGGGCUGGAUGGUAGGGCCCACUGCCUAUGCCCCACAG	.......(((((((((((((....(((((.........))))).)))))).)))))))...	-28.4	hsa-miR-6890-5p	CAUGGGGUAGGGCAGAGUAGG	hsa-miR-6890-3p	CCACUGCCUAUGCCCCACAG	TRUE
888	hsa-mir-6891	GUAAGGAGGGGGAUGAGGGGUCAUAUCUCUUCUCAGGGAAAGCAGGAGCCCUUCAGCAGGGUCAGGGCCCCUCAUCUUCCCCUCCUUUCCCAG	..((((((((((((((((((((....((((.((.((((...((....)))))).)).))))....)))))))))))..)))))))))......	-47.8	hsa-miR-6891-5p	UAAGGAGGGGGAUGAGGGG	hsa-miR-6891-3p	CCCUCAUCUUCCCCUCCUUUC	TRUE
890	hsa-mir-6893	CCGGGCAGGCAGGUGUAGGGUGGAGCCCACUGUGGCUCCUGACUCAGCCCUGCUGCCUUCACCUGCCAG	...((((((.(((((((((((((((((......)))))).......))))))).))))...))))))..	-37.6	hsa-miR-6893-5p	CAGGCAGGUGUAGGGUGGAGC	hsa-miR-6893-3p	CCCUGCUGCCUUCACCUGCCAG	TRUE
891	hsa-mir-6894	CAAGAAGGAGGAUGGAGAGCUGGGCCAGACAUGCUCUUGCCUGCCCUCUUCCUCCAG	......((((((.((((.((.((((.(((.....))).)))))).))))))))))..	-25.7	hsa-miR-6894-5p	AGGAGGAUGGAGAGCUGGGCCAGA	hsa-miR-6894-3p	UUGCCUGCCCUCUUCCUCCAG	TRUE
892	hsa-mir-6895	CAGCUCAGGGCCAGGCACAGAGUAAGCAUCAAUAGCAUUGGCAAGUUGAACUGAGCUGUCUCUCGCCCUUGGCCUUAG	......((((((((((..((((..(((.(((.((((........))))...))))))..)))).)))..)))))))..	-26.7	hsa-miR-6895-5p	CAGGGCCAGGCACAGAGUAAG	hsa-miR-6895-3p	UGUCUCUCGCCCUUGGCCUUAG	TRUE
893	hsa-mir-7106	GCUUCUGGGAGGAGGGGAUCUUGGGAGUGAUCCCAACAGCUGAGCUCCCUGAAUCCCUGUCCCAG	....((((((..(((((.((..((((((...............)))))).)).))))).))))))	-27.5	hsa-miR-7106-5p	UGGGAGGAGGGGAUCUUGGG	hsa-miR-7106-3p	AGCUCCCUGAAUCCCUGUCCCAG	TRUE
894	hsa-mir-7107	UGCCGUCGGCCUGGGGAGGAGGAAGGGCAAGUCCAAAGGUAUACAGUUGGUCUGUUCAUUCUCUCUUUUUGGCCUACAAG	....((.((((.(((((((((((.(((((.(.((((..(....)..)))).)))))).))))).)))))))))).))...	-27.4	hsa-miR-7107-5p	UCGGCCUGGGGAGGAGGAAGGG	hsa-miR-7107-3p	UGGUCUGUUCAUUCUCUCUUUUUGGCC	FALSE
895	hsa-mir-7108	GUGUGGCCGGCAGGCGGGUGGGCGGGGGCGGCCGGUGGGAACCCCGCCCCGCCCCGCGCCCGCACUCACCCGCCCGUCUCCCCACAG	(((.((..(((.((((((((((((((.((((..((((((........)))))))))).))))).).)))))))).)))..)))))..	-60.8	hsa-miR-7108-5p	GUGUGGCCGGCAGGCGGGUGG	hsa-miR-7108-3p	ACCCGCCCGUCUCCCCACAG	TRUE
896	hsa-mir-7109	GUCUCCUGGGGGGAGGAGACCCUGCUCUCCCUGGCAGCAAGCCUCUCCUGCCCUUCCAGAUUAGC	.....(((((((.((((((..(((((((....)).))).))..)))))).)))..))))......	-25.8	hsa-miR-7109-5p	CUGGGGGGAGGAGACCCUGCU	hsa-miR-7109-3p	CAAGCCUCUCCUGCCCUUCCAG	TRUE
897	hsa-mir-7110	GGGGCUGGGGGUGUGGGGAGAGAGAGUGCACAGCCAGCUCAGGGAUUAAAGCUCUUUCUCUCUCUCUCUCUCCCACUUCCCUGCAG	...((.(((((.((((((((((((((.........((((..........))))........))))))))).))))).)))))))..	-37.4	hsa-miR-7110-5p	UGGGGGUGUGGGGAGAGAGAG	hsa-miR-7110-3p	UCUCUCUCCCACUUCCCUGCAG	TRUE
898	hsa-mir-7111	CUGGGGGAGGAAGGACAGGCCAUCUGCUAUUCGUCCACCAACCUGACUUGAUCCUCUCUUCCCUCCUCCCAG	((((((((((.((((.(((..(((.........................)))))).)))).))))).)))))	-23.6	hsa-miR-7111-5p	UGGGGGAGGAAGGACAGGCCAU	hsa-miR-7111-3p	AUCCUCUCUUCCCUCCUCCCAG	TRUE
899	hsa-mir-7112	ACGGGCAGGGCAGUGCACCCUGCAGGUGAGAGCGGGAACACCUGCAUCACAGCCUUUGGCCCUAG	..(((((((((.(((.....((((((((..........)))))))).))).)))))..))))...	-27.7	hsa-miR-7112-5p	ACGGGCAGGGCAGUGCACCCUG	hsa-miR-7112-3p	UGCAUCACAGCCUUUGGCCCUAG	TRUE
900	hsa-mir-7113	CUCCAGGGAGACAGUGUGUGAGGCCUCUUGCCAUGGCCUCCCUGCCCGCCUCUCUGCAG	((.(((((((...(((.((((((((.........))))))...)).)))))))))).))	-22.3	hsa-miR-7113-5p	UCCAGGGAGACAGUGUGUGAG	hsa-miR-7113-3p	CCUCCCUGCCCGCCUCUCUGCAG	TRUE
901	hsa-mir-7114	UCCGCUCUGUGGAGUGGGGUGCCUGUCCCCUGCCACUGGGUGACCCACCCCUCUCCACCAG	........((((((.((((((...((((((.......))).))).)))))).))))))...	-31.7	hsa-miR-7114-5p	UCUGUGGAGUGGGGUGCCUGU	hsa-miR-7114-3p	UGACCCACCCCUCUCCACCAG	TRUE
902	hsa-mir-6511b-2	GGGGCCUGCAGGCAGAAGUGGGGCUGACAGGGCAGAGGGUUGCGCCCCCUCACCACCCCUUCUGCCUGCAG	.....(((((((((((((.((((.(((..((((..........))))..))).).))))))))))))))))	-40.6	hsa-miR-6511b-5p	CUGCAGGCAGAAGUGGGGCUGACA	hsa-miR-6511b-3p	CCUCACCACCCCUUCUGCCUGCA	TRUE
903	hsa-mir-6511a-2	CCUGCAGGCAGAAGUGGGGCUGACAGGGCAGAGGGUUGCGCCCCCUCACCAUCCCUUCUGCCUGCAG	.(((((((((((((.((((.(((..((((..........))))..)))))..)))))))))))))))	-37.9	hsa-miR-6511a-5p	CAGGCAGAAGUGGGGCUGACAGG	hsa-miR-6511a-3p	CCUCACCAUCCCUUCUGCCUGC	FALSE
904	hsa-mir-6511a-3	CCUGCAGGCAGAAGUGGGGCUGACAGGGCAGAGGGUUGCGCCCCCUCACCAUCCCUUCUGCCUGCAG	.(((((((((((((.((((.(((..((((..........))))..)))))..)))))))))))))))	-37.9	hsa-miR-6511a-5p	CAGGCAGAAGUGGGGCUGACAGG	hsa-miR-6511a-3p	CCUCACCAUCCCUUCUGCCUGC	FALSE
905	hsa-mir-6511a-4	CCUGCAGGCAGAAGUGGGGCUGACAGGGCAGAGGGUUGCGCCCCCUCACCAUCCCUUCUGCCUGCAG	.(((((((((((((.((((.(((..((((..........))))..)))))..)))))))))))))))	-37.9	hsa-miR-6511a-5p	CAGGCAGAAGUGGGGCUGACAGG	hsa-miR-6511a-3p	CCUCACCAUCCCUUCUGCCUGC	FALSE
906	hsa-mir-7151	GAUCCAUCUCUGCCUGUAUUGGCUUGGAUUCUGCAAAGCCUACAGGCUGGAAUGGGCUCA	(((((((.((((((((((..(((((..........)))))))))))).)))))))).)).	-24.7	hsa-miR-7151-5p	GAUCCAUCUCUGCCUGUAUUGGC	hsa-miR-7151-3p	CUACAGGCUGGAAUGGGCUCA	FALSE
907	hsa-mir-7152	UUUCCUGUCCUCCAACCAGACCAUGCCACAUCCGUCUGGUCCUGGACAGGAGGC	.(((((((((....(((((((.(((...)))..)))))))...)))))))))..	-25.2	hsa-miR-7152-5p	UUUCCUGUCCUCCAACCAGACC	hsa-miR-7152-3p	UCUGGUCCUGGACAGGAGGC	FALSE
908	hsa-mir-7153	UGAGAACUGACAAAUGUGGUAGGUGGUCGAAGUCAUCCACACCAUGGACGGUUUACC	...((((((.....((((((..((((..(....)..))))))))))..))))))...	-13.7	hsa-miR-7153-5p	UGAGAACUGACAAAUGUGGUAGG	hsa-miR-7153-3p	CACCAUGGACGGUUUACC	FALSE
909	hsa-mir-7154	UUCAUGAACUGGGUCUAGCUUGGAGCCUUGGUAGGGAAGCAAGCUGAGGAGAUAGGAGGACAAGUUGUGGGAU	(((((.((((..((((..((((...(((((((..(....)..)))))))...)))).)))).)))))))))..	-20.6	hsa-miR-7154-5p	UUCAUGAACUGGGUCUAGCUUGG	hsa-miR-7154-3p	AGGAGGACAAGUUGUGGGAU	FALSE
910	hsa-mir-7155	UCUGGGGUCUUGGGCCAUCUGGUUGUGACAUCACUGAUGGCCCAAGACCUCAGACC	(((((((((((((((((((((((......))))..)))))))))))))))))))..	-38.5	hsa-miR-7155-5p	UCUGGGGUCUUGGGCCAUC	hsa-miR-7155-3p	UGGCCCAAGACCUCAGACC	FALSE
911	hsa-mir-7156	UUGUUCUCAAACUGGCUGUCAGAGUGUGCAUGGCAGGCUGCAGCCACUUGGGGAACUGGU	..((((((.((.(((((((...(((.(((...))).)))))))))).)).))))))....	-24.8	hsa-miR-7156-5p	UUGUUCUCAAACUGGCUGUCAGA	hsa-miR-7156-3p	CUGCAGCCACUUGGGGAACUGGU	FALSE
912	hsa-mir-7157	UCAGCAUUCAUUGGCACCAGAGAUGAAAUUGGGACUCCUCUGUGCUACUGGAUGAAGAGU	((..((((((.((((((.((((...............)))))))))).))))))..))..	-18.8	hsa-miR-7157-5p	UCAGCAUUCAUUGGCACCAGAGA	hsa-miR-7157-3p	UCUGUGCUACUGGAUGAAGAGU	FALSE
913	hsa-mir-7158	GGCUCAAUCUCUGGUCCUGCAGCCUUCUGCCUUUGGCUUUCUGAAGCGAGCUGAACUAGAGAUUGGGCCCA	(((((((((((((((.(.((.((.(((.(((...))).....)))))..)).).)))))))))))))))..	-32.1	hsa-miR-7158-5p	GGCUCAAUCUCUGGUCCUGCAGCC	hsa-miR-7158-3p	CUGAACUAGAGAUUGGGCCCA	FALSE
914	hsa-mir-7161	UAAAGACUGUAGAGGCAACUGGUGUUCUCACGCAAAGUGGCCAGGGUGUGGGAGACUAGAUCUUUGACUCUGGCAGUCUCCAGG	...(((((((((((.((((((((.(((((((((............))))))))))))))....))).)))).))))))).....	-30.2	hsa-miR-7161-5p	UAAAGACUGUAGAGGCAACUGGU	hsa-miR-7161-3p	UAGAUCUUUGACUCUGGCAGUCUCCAGG	FALSE
915	hsa-mir-7159	UUCAACAAGGGUGUAGGAUGGCCAGGGAAGUAUGCCGGGCCUUGGCAUUUCUAUGUUAGUUGGAAG	((((((...(((((((((..(((((((............)))))))..))))))))).))))))..	-21.2	hsa-miR-7159-5p	UUCAACAAGGGUGUAGGAUGG	hsa-miR-7159-3p	UUUCUAUGUUAGUUGGAAG	FALSE
916	hsa-mir-7160	UGCUGAGGUCCGGGCUGUGCCCCGUACCGGACAGGGCCCUGGCUUUAGCAGA	((((((((((.(((((.((.((......)).)).))))).))))))))))..	-29.8	hsa-miR-7160-5p	UGCUGAGGUCCGGGCUGUGCC	hsa-miR-7160-3p	CAGGGCCCUGGCUUUAGCAGA	FALSE
917	hsa-mir-486-2	UCCUGUACUGAGCUGCCCCGAGCUGGGCAGCAUGAAGGGCCUCGGGGCAGCUCAGUACAGGAUG	((((((((((((((((((((((((...((...))...)).))))))))))))))))))))))..	-49.2	hsa-miR-486-5p	UCCUGUACUGAGCUGCCCCGAG	hsa-miR-486-3p	CGGGGCAGCUCAGUACAGGAU	FALSE
918	hsa-mir-7162	UGCUUCCUUUCUCAGCUGAACCCCUGCCCCUGGAGCCCCCAGCAGGGCCCUCUGAGGUGGAACAGCAGC	(((((((..((((((..(...((((((...(((.....))))))))).)..)))))).)))..))))..	-26	hsa-miR-7162-5p	UGCUUCCUUUCUCAGCUG	hsa-miR-7162-3p	UCUGAGGUGGAACAGCAGC	FALSE
919	hsa-mir-7843	GUAGACAGGAUGAGGGCAGAGCCAGCUUCCUGAUCUGAUGGAAGUCAUGAAGCCUUCUCUGCCUUACGCUUGGCUCUGC	(((((((((...(((((((((...(((((.(((.((......))))).)))))...)))))))))...))))..)))))	-33.2	hsa-miR-7843-5p	GAGGGCAGAGCCAGCUUCCUGA	hsa-miR-7843-3p	AUGAAGCCUUCUCUGCCUUACG	FALSE
920	hsa-mir-4433b	UGUGUUCCCUAUCCUCCUUAUGUCCCACCCCCACUCCUGUUUGAAUAUUUCACCAGAAACAGGAGUGGGGGGUGGGACGUAAGGAGGAUGGGGGAAAGAACA	....((((((((((((((((((((((((((((((((((((((..............)))))))))).)))))))))))))))))))))))))))).......	-74.3	hsa-miR-4433b-5p	AUGUCCCACCCCCACUCCUGU	hsa-miR-4433b-3p	CAGGAGUGGGGGGUGGGACGU	FALSE
921	hsa-mir-1273h	UACUUGGGUGACUAAGGCAGGAUUGCUUGAGCCUGGGAGGUCAAGGCUGCAGUGUCGUGGUCACAGCUUGCUGCAGACUCGACCUCCCAGGCUUAAGCAAUCCUCCUGCUCGAGUG	(((((((((.....(((.((((((((((((((((((((((((.((.((((((((...((....))...)))))))).)).))))))))))))))))))))))))))))))))))))	-76.8	hsa-miR-1273h-5p	CUGGGAGGUCAAGGCUGCAGU	hsa-miR-1273h-3p	CUGCAGACUCGACCUCCCAGGC	FALSE
922	hsa-mir-6516	UGGGUUUUGAAUUUGCAGUAACAGGUGUGAGCAUUCUAGCAGCAGUUUGAUGAUCAUGUAUGAUACUGCAAACAGGACCUA	(((((((((..(((((((((.((..(((((.((((..(((....))).)))).)))))..)).))))))))))))))))))	-28.3	hsa-miR-6516-5p	UUUGCAGUAACAGGUGUGAGCA	hsa-miR-6516-3p	AUCAUGUAUGAUACUGCAAACA	FALSE
923	hsa-mir-6862-2	CGAAGCGGGCAUGCUGGGAGAGACUUUGUGAUUUGUCUCCAAAGCCUCACCCAGCUCUCUGGCCCUCUAG	...((.((((..((((((.(((.(((((.((......))))))).))).))))))......)))).))..	-29.4	hsa-miR-6862-5p	CGGGCAUGCUGGGAGAGACUUU	hsa-miR-6862-3p	CCUCACCCAGCUCUCUGGCCCUCU	FALSE
924	hsa-mir-6770-2	UAUCCUGAGAAGGCACAGCUUGCACGUGACCUCCUGGGCCUGGCGGCUGUGUCUUCACAG	....(((.((((((((((((.((.((.(.((....)).).)))))))))))))))).)))	-27	hsa-miR-6770-5p	UGAGAAGGCACAGCUUGCACGUGA	hsa-miR-6770-3p	CUGGCGGCUGUGUCUUCACAG	FALSE
925	hsa-mir-6770-3	UAUCCUGAGAAGGCACAGCUUGCACGUGACCUCCUGGGCCUGGCGGCUGUGUCUUCACAG	....(((.((((((((((((.((.((.(.((....)).).)))))))))))))))).)))	-27	hsa-miR-6770-5p	UGAGAAGGCACAGCUUGCACGUGA	hsa-miR-6770-3p	CUGGCGGCUGUGUCUUCACAG	FALSE
926	hsa-mir-6859-2	UGUGGGAGAGGAACAUGGGCUCAGGACAGCGGGUGUCAGCUUGCCUGACCCCCAUGUCGCCUCUGUAG	....(.(((((.(((((((.(((((..(((........)))..)))))..)))))))..))))).)..	-30.2	hsa-miR-6859-5p	GAGAGGAACAUGGGCUCAGGACA	hsa-miR-6859-3p	UGACCCCCAUGUCGCCUCUGUAG	FALSE
927	hsa-mir-6859-3	UGUGGGAGAGGAACAUGGGCUCAGGACAGCGGGUGUCAGCUUGCCUGACCCCCAUGUCGCCUCUGUAG	....(.(((((.(((((((.(((((..(((........)))..)))))..)))))))..))))).)..	-30.2	hsa-miR-6859-5p	GAGAGGAACAUGGGCUCAGGACA	hsa-miR-6859-3p	UGACCCCCAUGUCGCCUCUGUAG	FALSE
929	hsa-mir-6859-4	UGUGGGAGAGGAACAUGGGCUCAGGACAGCGGGUGUCAGCUUGCCUGACCCCCAUGUCGCCUCUGUAG	....(.(((((.(((((((.(((((..(((........)))..)))))..)))))))..))))).)..	-30.2	hsa-miR-6859-5p	GAGAGGAACAUGGGCUCAGGACA	hsa-miR-6859-3p	UGACCCCCAUGUCGCCUCUGUAG	FALSE
