# Supplementary material for: Distinguishing mirtrons from canonical miRNAs with data exploration and machine learning methods
Source: Sci Rep. 2018 May 15;8:7560. doi: 10.1038/s41598-018-25578-3 (PMC5953923; doi:10.1038/s41598-018-25578-3)
Supplement: Supplementary file 3 — Supplementary Table S3 [file 41598_2018_25578_MOESM3_ESM.csv]

	hairpin_name	chromosome	mir_start	mir_end	strand	ucsc_id	gene_name	refseq	hairpin_seq	dotbracket	fe	class	status	X	X.1	mature5p_seq	mature3p_seq
2	uc001api.1.2	chr1	8863343	8863402	-	uc001apj.3	ENO1	NM_001428	TGGGGGTTATGGAACCAGAAAATGGGATCATGCCATCTGGGTTGTTCCTTGGCTTCCAG	(((((((((.(((((((((...(((.......))))))))....)))).))))))))).	-22.8	5p-tailed mirtron	novel	59	59	UGGGGGUUAUGGAACCAGAAAAUGG	AUCUGGGUUGUUCCUUGGCUUCC
3	uc001api.1.6	chr1	8867250	8867313	-	uc001apj.3	ENO1	NM_001428	CAGCAGGAGAAAAGCTGGTGAATCAGAAATGACTTCATTCCACTCGGTTCTCTTCTGTTCTAG	.(((((((((..(((((((((((((....))).)))))......))))).)))))))))....	-16.9	5p-tailed mirtron	novel	63	63	CAGCAGGAGAAAAGCUGGUGA	UCCACUCGGUUCUCUUCUGUUCU
4	uc001bfj.61	chr1	21865073	21865145	-	uc001bfj.4	HSPG2	NM_005529	TTGGGGGGTGGTAACTGTAGGAGCAGCCCACAAAGCCCACTGCCCCCGCCCACGTTGCCACCCCCAACCCAG	...((((((((((((.((.((.((((.............)))).)).))....)))))))))))).......	-31.2	5p-tailed mirtron	novel	72	72	UUGGGGGGUGGUAACUGUAGGAG	CCCCCGCCCACGUUGCCACCCCCA
5	uc001bny.0	chr1	27355469	27355552	-	uc057dvi.1	MAP3K6	NM_004672	AGGGGGCACTGGGCAGACAGTGTGTGCAAGATAGAGTCCAGGGCCACCTTCTGGCTGAGCCACACTGAGTCCATTACCCCCAG	.(((((...(((((...(((((((.((.((.((((....(((....))))))).))..))))))))).)))))...)))))..	-36.7	5p-tailed mirtron	novel	83	83	AGGGGGCACUGGGCAGACAGU	CACUGAGUCCAUUACCCCCAG
6	uc001bqa.8	chr1	28535807	28535870	+	uc001bqc.2	RCC1	NM_001048199	CGGGGCAGAGAGAAGCCATGTGTGTCTGTCTGTCACTGACCGTGGCTTTCCCTTTGCCTGCAG	..((((((((.(((((((((...(((.((.....)).))))))))).))).))))))))....	-25.7	5p-tailed mirtron	novel	63	63	CGGGGCAGAGAGAAGCCAUGUGU	CCGUGGCUUUCCCUUUGCCUGCAG
7	uc001bvb.1	chr1	32330710	32330767	+	uc001bvb.2	HDAC1	NM_004964	GGTGGGCGGGGTCCTGCTTGGTGCTCCTGTAACTCAGCACCCCTTCTCCCACCAAAG	((((((.((((...((((.(((((....)).))).)))).))))...))))))....	-24.8	5p-tailed mirtron	novel	57	57	GGUGGGCGGGGUCCUGC	UCAGCACCCCUUCUCCCACCA
8	uc001cbk.2	chr1	37576556	37576611	-	uc001cbk.4	GNL2	NM_013285	TCCAAAGGGATATATATGACTGCATGTATGTGCTGTGTATTCTCTCTTTGAACAG	..((((((((.(((((((...((((....)))))))))))..)))))))).....	-14.3	5p-tailed mirtron	novel	55	55	UCCAAAGGGAUAUAUAUGACUGC	UGUGUAUUCUCUCUUUGAACAG
9	uc001dxa.16	chr1	109268521	109268580	+	uc001dxa.5	CELSR2	NM_001408	ATGGTGGGGATGTCAGGTGTGGGTTGTGAGCACACCCACCGTGACCTTGCCCACCCCAG	..((((((.(.((((.(.((((((.((....))))))))).))))..).))))))....	-30.1	5p-tailed mirtron	novel	59	59	AUGGUGGGGAUGUCAGGUGUGG	CACCGUGACCUUGCCCACCCCAG
10	uc001epm.3	chr1	147295375	147295430	+	uc001epm.6	CHD1L	NM_004284	TTGGTAAAGTTGGTTTAAAGTGATGACATGTATCTTCCTTGACCATCCTTATCAG	.((((((.(.(((((..(((.((.((......)).)))))))))).).)))))).	-12	5p-tailed mirtron	novel	55	55	UUGGUAAAGUUGGUUUAAAGUGA	UUCCUUGACCAUCCUUAUCAG
11	uc001eto.1	chr1	149965878	149965945	-	uc001etn.5	OTUD7B	NM_020205	TCAGAAATAGGAAGGTGGAAGGGCTTCATGGATAATCTCCTTTTCCTCCACTATCTTGTTTCTACAG	..((((((((((.((((((.(((......(((.....)))...))))))))).))))))))))....	-23.4	5p-tailed mirtron	novel	67	67	UCAGAAAUAGGAAGGUGGAAGGG	CUCCACUAUCUUGUUUCUACAG
12	uc001fpr.2	chr1	156701052	156701117	-	uc021pbi.2	CRABP2	NM_001199723	TGGGGAGGGTGTGAGAGAGGTGCCCAAAGGCCCCTAAAAGGTGAGCCTCTCCTCTCTCCCCACAG	(((((((((.(.((((((((.(((....))).)))...........)))))).)))))))))...	-30.1	5p-tailed mirtron	novel	65	65	UGGGGAGGGUGUGAGAGAGGUG	UGAGCCUCUCCUCUCUCCCCACA
13	uc001fxk.4	chr1	161052363	161052439	-	uc001fxl.4	ARHGAP30	NM_001287600	GTAAGTCTGGGGAGATGGGGGGAGCTCTGCTGAGGGTGCACAAGGCCCTGGCTCTACACACATCCCTGTCTTACAG	(((((.(.(((((..((...((((((......(((((.......)))))))))))...))..)))))).)))))..	-30.4	mirtron	novel	76	76	GUAAGUCUGGGGAGAUGGGGGGAGC	UACACACAUCCCUGUCUUACAG
14	uc001gxo.1	chr1	202157823	202157885	-	uc001gxm.3	PTPN7	NM_002832	AGGTAGAAGGAGAGAAAAGGAGGCTAGGAGTCAGCTGCTCACCCATTTCCTCCCCCTGCCAG	.(((((..((((.((((.((.(((.((.......)))))...)).))))))))..)))))..	-22	5p-tailed mirtron	novel	62	62	AGGUAGAAGGAGAGAAAAGGAGGC	CCCAUUUCCUCCCCCU
15	uc001jvb.0	chr10	73782266	73782322	+	uc001jvc.5	CHCHD1	NM_203298	AGGGCAGGAAGGTGGGTCTTCTTGTGACTGAAGGTCCCCCGGATCTGCCCCTCCAG	.(((((((..((.((((((((........))))).)))))...)))))))......	-26.1	5p-tailed mirtron	novel	56	56	AGGGCAGGAAGGUGGGUCUU	UCCCCCGGAUCUGCCCCUCCAG
16	uc001kuo.1	chr10	102157113	102157185	+	uc001kuo.4	NOLC1	NM_004741	AAGATAGGCTGGGCTGTGTTTCTTGGTTTGGGAAGATTCCAGTCCCCTAGAAATTGGTCCAATCTACCTCAG	.((.((((.((((((..((((((.((.((((((...))))))...)).)))))).)))))).)))).))...	-22.3	5p-tailed mirtron	novel	72	72	AAGAUAGGCUGGGCUGUGUUUCU	AAAUUGGUCCAAUCUACCUCA
17	uc001kwy.1	chr10	103443099	103443164	+	uc001kwy.2	PDCD11	NM_014976	TCTGGATGGGGCGGGAGGCTCACTGGTTTCATGTGGCGCTCATGTGCTGACTGCTCTCCCTCCAG	.(((((.(((((((..(((.((..(((.((....)).)))..)).)))..)))))))...)))))	-25.4	5p-tailed mirtron	novel	65	65	UCUGGAUGGGGCGGGAGGCU	UGCUGACUGCUCUCCCUCCAG
18	uc001lue.1	chr11	1836365	1836424	+	uc001lue.2	SYT8	NM_138567	TGGGCAGCTGGGTGGGCCTGAGCTAGGGCAGCAGGGCCTGGCTCACGCCGCTGCCTCAG	.(((((((......(((.(((((((((.(.....).))))))))).))))))))))...	-34	5p-tailed mirtron	novel	59	59	UGGGCAGCUGGGUGGGCCUGAGC	CUGGCUCACGCCGCUGCCUCAG
19	uc001neq.2	chr11	47275831	47275898	+	uc001ner.2	MADD	NM_003682	TACTGAGTTGCAGTAGGGTATCAGCTTCTGATGCTAATGTGTCTGATTCCTGCTGTCTGCTTCTCAG	..(((((..((((.(.((((...(..((.(((((....))))).))..).)))).)))))..)))))	-23	5p-tailed mirtron	novel	67	67	UACUGAGUUGCAGUAGGGUAU	AUUCCUGCUGUCUGCUUCUCAG
20	uc001nkm.0	chr11	57528918	57528995	-	uc001nkm.2	TIMM10	NM_012456	AGCAGGGCTGGAATGGTCAAGGTTCCTGGGATGTCACAGGATGCTGCTGACATGACCTTGCCCCTCCCTCCCTCCAG	.(.((((..(((..((.(((((((......(((((((((....))).)))))))))))))))..)))..)))).)..	-30.1	5p-tailed mirtron	novel	77	77	AGCAGGGCUGGAAUGGUCAAGGU	UUGCCCCUCCCUCCCUCCAG
21	uc001nvf.1	chr11	62797247	62797317	-	uc058cnh.1	NXF1		GTAGGAAGCATGGACAGAGTAAGAACTTGTGTGTGGAGAGAATACTGCTTCCATGTTCCTAATACCTGTT	.((((((.((((((.((((((....(((.......)))....)))).)))))))))))))).........	-18.6	3p-tailed mirtron	novel	70	70	GUAGGAAGCAUGGACAGAGUAA	UCCAUGUUCCUAAUACCUGUU
23	uc001obh.2	chr11	64801031	64801090	-	uc001obh.4	MAP4K2	NM_004579	GAGGGGTAGGGGCCACAGAGCAGGGCACCCGGCCATCCCATCTGTGACCCCACCTCTAG	.((((((.((((.((((((....(((.....)))......)))))).))))))))))..	-30.2	5p-tailed mirtron	novel	59	59	GAGGGGUAGGGGCCACAGAGCAG	CAUCUGUGACCCCACCUCUAG
24	uc001ojn.1	chr11	66871197	66871259	-	uc001ojp.2	PC	NM_000920	AGGGAGGGGTGGCAGGGATTCCCGCCTGTTACAGAGACTCCCCCACACCTTTCTCCCAACAG	.((((((((((...((((.((.(..........).)).))))...)))))..))))).....	-23	5p-tailed mirtron	novel	62	62	AGGGAGGGGUGGCAGGGAUU	CUCCCCCACACCUUUCUCCCAAC
25	uc001okc.13	chr11	67301675	67301731	+	uc001okd.3	ANKRD13D	NM_207354	TCTGGCCTCTGCAGCCACACGGCAGAAGTGACAGCTGTGGGCTCTGGTGGCTGCAG	........((((((((((..(((...(((....)))....)))...))))))))))	-23.9	5p-tailed mirtron	novel	56	56	UCUGGCCUCUGCAGCCACACGGC	UGUGGGCUCUGGUGGCUGCAG
26	uc001okr.2	chr11	67393430	67393495	+	uc001okr.4	RAD9A	NM_004584	TGCATGGGACAGGAGAGCTTGTTGCAGAGATGTGATGCTAGGCTGAGGTGTCTTATCCCATGCAG	(((((((((.((((.(.(((...((..((........))..)).))).).)))).))))))))).	-27	5p-tailed mirtron	novel	65	65	UGCAUGGGACAGGAGAGCUUGUUGC	UGAGGUGUCUUAUCCCAUGCAG
27	uc001ont.5	chr11	68389817	68389880	+	uc001ont.4	LRP5	NM_002335	CACTGGGGATGCTGCAGAGACCAGACAGACTCATGGGGTCATGGACTTCTGCTTCTTCTCCAG	..(((((((.(..((((((.((((((...(....)..))).)))..))))))..).)))))))	-24.4	5p-tailed mirtron	novel	63	63	CACUGGGGAUGCUGCAGAGA	CAUGGACUUCUGCUUCUUCUCC
28	uc001orw.0	chr11	72109928	72109984	-	uc001orw.4	ANAPC15	NM_014042	TCTGGGGCTGAGGCTGGCTGAGGCCCCTCCCCACCCACACCCAGCCTCCTCTCCAG	.((((((..((((((((.((.((...........)).)).))))))))..))))))	-26.1	5p-tailed mirtron	novel	56	56	UCUGGGGCUGAGGCUGGCUGA	CACACCCAGCCUCCUCUCCAG
29	uc001pyp.0	chr11	123057919	123057984	-	uc001pyo.5	HSPA8	NM_006597	TCAGGGAGAAAGAAGGGTTATTAACATTAAAAGAACTTGCAGTAATTCCTTTTTCTCTTCCTCAG	..((((((((((((((((((((..((...........)).))))).)))))))).)))))))...	-16	5p-tailed mirtron	novel	65	65	UCAGGGAGAAAGAAGGGUUAUU	AUUCCUUUUUCUCUUCCUCAG
30	uc001qnt.0	chr12	6329622	6329678	-	uc001qnu.4	TNFRSF1A	NM_001065	ATGCGGGGCGGGGCCTGGGGTTGCCGCCCGAGGCTCACCGGCCCGCGTCCCCGCAG	.((((((((((((((.((....(((......)))...))))))).)).))))))).	-37.3	5p-tailed mirtron	novel	56	56	AUGCGGGGCGGGGCCUGGGGUUG	CUCACCGGCCCGCGUCCCCGCAG
31	uc001qnt.2	chr12	6333147	6333204	-	uc001qnu.4	TNFRSF1A	NM_001065	CTGTGGGGTGGGGGTGCAGGCGCTTCTCCTTTAGCTGTGCCGCACTTCTCCCTACAG	((((((((.((((((((.(((((..((.....))..)))))))))))))))))))))	-33	5p-tailed mirtron	novel	57	57	CUGUGGGGUGGGGGUGCAGGCGC	UGCCGCACUUCUCCCUACAG
32	uc001spv.2	chr12	57751736	57751801	-	uc001spv.4	CDK4	NM_000075	TGCTGCAGGCTCATACCATCCTAACTCTGTAAGCGACTTTTGGTGATAGGAGTCTGTGATTGTAG	....((((((((.((.((((..((.((.......)).))..)))).)).))))))))........	-15	5p-tailed mirtron	novel	65	65	UGCUGCAGGCUCAUACCAUCCUA	UUGGUGAUAGGAGUCUGUGAUU
33	uc001tsa.19	chr12	111341716	111341779	+	uc001tsa.4	CUX2	NM_015267	CTGGCCAGGAACTTTTGGGATGGGGACACCACCTCTCAGCCCTCCCTCTCTTCCTGGCCCCAG	..(((((((((.....((((.(((...............)))))))....)))))))))....	-27.7	5p-tailed mirtron	novel	63	63	CUGGCCAGGAACUUUUGGGAUGG	CUCCCUCUCUUCCUGGCCCCAG
34	uc001txo.3	chr12	120131333	120131393	-	uc001txo.4	GCN1	NM_006836	ATGGGTGCTGGGGACATGCTGTAAAATACCGGTTGATCCCAGTCGTGTCCTTCCACCCAG	.((((((..((((((((((((.........((.....))))).))))))))).)))))).	-23.9	5p-tailed mirtron	novel	60	60	AUGGGUGCUGGGGACAUGCUGU	CCAGUCGUGUCCUUCCACCCAG
35	uc001uiz.7	chr12	131754305	131754367	+	uc001uja.3	SFSWAP	NM_004592	AGCCAGGACTGAGCTTGGCGAGCCCCTGAAGCCCAGGGGTCTCACAGACTCTTCTCCTGCAG	.((.((((..(((.(((..(((((((((.....)))))).))).))).)))...))))))..	-26.9	5p-tailed mirtron	novel	62	62	AGCCAGGACUGAGCUUGGCGAGC	UCACAGACUCUUCUCCUGCAG
36	uc001uje.5	chr12	131908839	131908897	+	uc001uje.4	ULK1	NM_003565	GGGCCCGGCGGGGAGGGGCTCCGGGGCCGGCGCCGGTCCTGACGCTTCTCTCCCGCAG	.......((((((((((((..((((((((....))))))))..))))))).)))))..	-36.6	5p-tailed mirtron	novel	58	58	GGGCCCGGCGGGGA	UCCUGACGCUUCUCUCCCGCAG
37	uc001ujz.10	chr12	132151423	132151483	+	uc001ujz.1	NOC4L	NM_024078	AGGGGAGGGTGGTGGGGGCTAGCAGTCCGGGCCCTGTCTCACAACCACTGCCCTGCCCAG	.(((.(((((((((((((((.........)))))..........)))))))))).)))..	-31.5	5p-tailed mirtron	novel	60	60	AGGGGAGGGUGGUGGGGGCUAG	CACAACCACUGCCCUGCCCAG
38	uc001war.28	chr14	21412996	21413061	-	uc001was.3	CHD8	NM_020920	TAGAGGAGTGGGTTTACTGGACAGTGATCTTTTGGTCTTATTGTTTGGTTTCCTAACTCATCTAG	((((.(((((((...((((((((((((((....))))..))))))))))..))).)))).)))).	-22.1	5p-tailed mirtron	novel	65	65	UAGAGGAGUGGGUUUACUGGAC	UUGGUUUCCUAACUCAUCUAG
39	uc001whc.2	chr14	22843200	22843256	+	uc001whc.5	MMP14	NM_004995	AGGGAGGCTGAGGGAAGGGACTCAGGCTGCTATCGTCACTGTCCCCATCCTTCCAG	.((((((.((.((((.(((((..((....))...))).)).)))))).))))))..	-22.1	5p-tailed mirtron	novel	56	56	AGGGAGGCUGAGGGAAGGG	UCACUGUCCCCAUCCUUCCAG
40	uc001whh.2	chr14	22905012	22905062	-	uc001whg.4	RBM23	NM_001077351	TAAGGGGAGAGGGAATGTGGGACATGACCCATCATTTCCTCCTTCCCCAG	...((((((((((((((((((......)))).)))))))))..)))))..	-28	5p-tailed mirtron	novel	50	50	UAAGGGGAGAGGGAAUGUGG	CAUCAUUUCCUCCUUCCCCAG
41	uc001zbn.2	chr15	28388383	28388450	+	uc059gza.1	GOLGA8F		GGGCATGGCAGGGGGAGCTGCAGGGCTGTTGGAGGGGCCCCAGCGTCTGAGCCCTGTCCTCCCGCAG	(((.(.((((((((((((((..(((((........))))))))).)))...))))))).))))....	-32.1	5p-tailed mirtron	novel	67	67	GGGCAUGGCAGGGGGA	CUGAGCCCUGUCCUCCCGCAG
42	uc001zqj.2	chr15	42729126	42729185	-	uc001zql.4	CDAN1	NM_138477	TTGGGGGCGGGGACAGGGAGGCTGGAGGAAGCCTTGCTGCCTCTCCCTCCTCCCCCCAG	.((((((.(((((..(((((((.(.(((....))).).)))))))..))))))))))).	-37.3	5p-tailed mirtron	novel	59	59	UUGGGGGCGGGGACAGGGAGGC	UGCCUCUCCCUCCUCCCCCCAG
43	uc001ztb.2	chr15	43801080	43801131	+	uc059inn.1	HYPK		TATTGGGAATTGTGGGTAGCGGTGCAGTAACTAGACCTGCCTTTCCCATAG	...((((((..((((((...(((......)))..))))))..))))))...	-18	5p-tailed mirtron	novel	51	51	UAUUGGGAAUUGUGGGUAGCGGU	CUAGACCUGCCUUUCCCAUA
44	uc002clv.14	chr16	1455795	1455862	-	uc002clv.4	CLCN7	NM_001287	AGGGAGTTGGTGGTGGGCATGGTGCCCTGTGTCCAGCTGGCACCCGAGCCGGCCGCCTGCCTTCCAG	.(((((..((((((.(((..(((((((((....)))..))))))...))).))))))...)))))..	-37	5p-tailed mirtron	novel	67	67	AGGGAGUUGGUGGUGGGCAUGGU	GAGCCGGCCGCCUGCCUUCCAG
45	uc002cos.37	chr16	2116118	2116188	-	uc002cos.1	PKD1	NM_001009944	CGGGTAGGGGGAGTCTGGGCTTCAGGCTGGGATGGGGTCTGTGGAGCTGAGGCGGCCCCCTGCCCACCAG	.((((((((((.((((.(((((((((((.......))))))..))))).))))..)))))))))).....	-43.6	5p-tailed mirtron	novel	70	70	CGGGUAGGGGGAGUCUGGGCUUC	AGCUGAGGCGGCCCCCUGCCCAC
46	uc002cow.6	chr16	2172132	2172190	+	uc002cow.4	TRAF7	NM_032271	CGGGTGAGGGAGCGTGTGCCAGGCAGGCCGTGAGGGTCAGCACGCCCTCCTCTCCCAG	.(((.((((.((.((((((......((((.....)))).)))))).)))))).)))..	-26.7	5p-tailed mirtron	novel	58	58	CGGGUGAGGGAGCGUGUGCCAGGC	UCAGCACGCCCUCCUCUCCCAG
47	uc002cqk.5	chr16	2500741	2500803	+	uc002cqk.4	TBC1D24	NM_020705	TGAGGTGCCTGGGTCAGTGCTGATAGGGCAGTCAGGCCGCCACTGACCTGAGCATCCTGCAG	((((((((.(((((((((((((((......))))).....)))))))))).))).))).)).	-26.4	5p-tailed mirtron	novel	62	62	UGAGGUGCCUGGGUCAGUGCUG	ACUGACCUGAGCAUCCUGCAG
48	uc002dcr.2	chr16	14723130	14723191	+	uc002dcr.5	NPIPA3	NM_001277323	AGGGCAGAGGGAATCCCACACGGGCTGGTGGATCATGTGTGTGCATTTCTCTCCCTTCTAG	((((.(((((((....((((((.(.((......))).))))))..))))))))))).....	-19.4	5p-tailed mirtron	novel	61	61	AGGGCAGAGGGAAUCCCA	UGUGCAUUUCUCUCCCUUCUAG
49	uc002dcx.3	chr16	14948868	14948929	+	uc002dcy.5	NPIPA1	NM_006985	AGGGCAGAGGGAATCCCACACGTGCTGGTGGATCATGTGTGTGCATTTCTCTCCCTTCTAG	((((.(((((((..(.((((((((.(.....).)))))))).)..))))))))))).....	-22.4	5p-tailed mirtron	novel	61	61	AGGGCAGAGGGAAUCCCA	UGUGCAUUUCUCUCCCUUCUAG
50	uc002dev.3	chr16	16347341	16347402	+	uc002dev.5	AC138969.4		AGGGCAGAGGGAATCCCACACGTGCTGGTGGATCATGTGTGTGCATTTCTCTCCCTTCTAG	((((.(((((((..(.((((((((.(.....).)))))))).)..))))))))))).....	-22.4	5p-tailed mirtron	novel	61	61	AGGGCAGAGGGAAUCCCA	UGUGCAUUUCUCUCCCUUCUAG
51	uc002dfc.3	chr16	18361277	18361338	-	uc002dfd.5	RP11-1212A22.4		AGGGCAGAGGGAATCCCACACGTGCTGGTGGATCATGTGTGTGCATTTCTCTCCCTTCTAG	((((.(((((((..(.((((((((.(.....).)))))))).)..))))))))))).....	-22.4	5p-tailed mirtron	novel	61	61	AGGGCAGAGGGAAUCCCA	UGUGCAUUUCUCUCCCUUCUAG
52	uc002dva.1	chr16	29985578	29985657	+	uc002dva.3	TAOK2	NM_016151	GTGAGCTAGGGCTGCTTGGGGGCGGAGCCGATGGCGAGCCAGGTGGGTCCTGACCCTGCTTCCCTCTGCACTCGCCCAG	((((((.((((..((..(((...(((.(((.(((....)))..))).)))...))).))..))))..))..))))....	-31	mirtron	novel	79	79	GUGAGCUAGGGCUGCUUGG	CUUCCCUCUGCACUCGCCCAG
53	uc002dww.3	chr16	30186975	30187038	+	uc002dww.4	CORO1A	NM_007074	TCGTGGCCTGCAGTGGATGAGGGCAGGAGGCTCATGGCTTCTGACACTGTGGGGAACGTGCAG	.(((..(((((((((...((((.((.((...)).)).))))...)))))))))..))).....	-25.1	5p-tailed mirtron	novel	63	63	UCGUGGCCUGCAGUGGAUGAG	UGACACUGUGGGGAACGUGCA
54	uc002dzz.8	chr16	30946671	30946729	+	uc002eab.2	FBXL19	NM_001099784	TACCTGGGCGCAGGGATGGGAGTGGCCAGGAGTGCTGACCTCTCATCTGGCTGCCCAG	...((((((((..(((((((((.(..(((.....))).)))))))))).)).))))))	-29.5	5p-tailed mirtron	novel	58	58	UACCUGGGCGCAGGGAUGGGAG	CCUCUCAUCUGGCUGCCCA
55	uc002egp.17	chr16	50796264	50796323	+	uc002egq.2	CYLD	NM_001042355	ACTGGCAAAAGGGTTTAGAACTTGACTGCCCTATAAAGAGTTCTTCCTCTGTGCCATAG	..(((((..((((...(((((((..............)))))))..)))).)))))...	-16.3	5p-tailed mirtron	novel	59	59	ACUGGCAAAAGGGUUUAGAACUU	UUCUUCCUCUGUGCCAUAG
56	uc002eux.5	chr16	67936312	67936371	-	uc002eux.3	PSMB10	NM_002801	TGGAGGGGAGCCGAGAGTATCGAGCAGGCACTGAAGCTGCGGTCCCTCCCTCTCCTCAG	..((((((((..(((.(.(((((((..........))).)))).)))).))))))))..	-22	5p-tailed mirtron	novel	59	59	UGGAGGGGAGCCGAGAGUAUCGA	UGCGGUCCCUCCCUCUCCUCAG
57	uc002ewx.1	chr16	69329179	69329236	-	uc002ewx.1	PDF	NM_022341	TTGAGGATGATGCAGTTCAGCTGTTCCCACTCACCAGGGCTGTAACTTCCTTTGCAG	..(((((.(.((((((((.(.((........)).).)))))))).).))))).....	-15.4	5p-tailed mirtron	novel	57	57	UUGAGGAUGAUGCAGUUCAGCU	AGGGCUGUAACUUCCUUUGCAG
58	uc002fsg.2	chr17	1010863	1010926	-	uc002fsd.6	ABR	NM_021962	TCGGGGGTGGAACGGGGCTGCTGGCCCAGCTAAGGCTGCCTGACCTCGGCCCCACCCCTGCAG	.(((((((((..((((((.((.((((.......))))))..).)))))...)))))))))...	-32.3	5p-tailed mirtron	novel	63	63	UCGGGGGUGGAACGGGGCUGCUGGC	CUGACCUCGGCCCCACCCCUGCAG
59	uc002fwx.16	chr17	3950596	3950661	-	uc002fxc.3	ATP2A3	NM_005173	TGGGCCAGGACTAAGGGATGGGCGTGTCTTCATGTGGGGCTTCTCATCTCTGATTCCCTGACCAG	(((..((((....(((((((((...(((((.....)))))..))))))))).....)))).))).	-22.9	5p-tailed mirtron	novel	65	65	UGGGCCAGGACUAAGGGAUGGG	CAUCUCUGAUUCCCUGACCAG
60	uc002fzo.5	chr17	4938975	4939042	-	uc002fzo.3	SLC25A11	NM_003562	TGGAGGGTAGACTGTGGGTTGGCAGCTCTAGACCTTGGCCTGATATGCTGACCCCTCTGCTCCTCAG	..(((((((((..(.(((((((((..((.((........))))..))))))))))))))).))))..	-27.2	5p-tailed mirtron	novel	67	67	UGGAGGGUAGACUGUGGGUUGGC	UAUGCUGACCCCUCUGCUCCUCAG
61	uc002fzz.2	chr17	4945997	4946059	-	uc002gaa.5	PFN1	NM_005022	TGGCAGGGGGTGGAATTGTGACACCTGGATCCTAGCCTCCTTTCTCTTTCCTCCTCCTCCAG	(((.((((((.((((..(.((.....(((........)))..)).).)))).))))))))).	-20.1	5p-tailed mirtron	novel	62	62	UGGCAGGGGGUGGAAUUGUGACAC	UUCUCUUUCCUCCUCCUCCAG
62	uc002gjp.18	chr17	7949321	7949384	+	uc060axf.1	CNTROB	NM_053051	GTGGGGTGGGGAATTGAGAGGATCTGACGCTGATTTCTTCCTCTCTCTTCCCTCAACTCTCAG	..(((((((((((..(((((((................)))))))..))))))..)))))...	-24	5p-tailed mirtron	novel	63	63	GUGGGGUGGGGAAUUGAGAGGA	UCUCUCUUCCCUCAACUCUCAG
63	uc002hbq.2	chr17	28583649	28583712	-	uc002hbq.4	SPAG5	NM_006461	TTGGGATAGGCGTTCAGAGAAGGTAATTTGGTCTTTGGTCATCTTCCCTGTTCCTTATTTCAG	.(((((((((.(..(((.((((((.(((........))).)))))).)))..)))))))))).	-18.6	5p-tailed mirtron	novel	63	63	UUGGGAUAGGCGUUCAGAGAAGGU	CUUCCCUGUUCCUUAUUUCAG
64	uc002hbu.2	chr17	28642987	28643049	-	uc002hbu.4	KIAA0100	NM_014680	TCTGGAAAGGAAGGGCAGTTCCTTAACATTAATTATTGTTCATCCTTGCTTCTTCCTTCCAG	.((((((.((((((((((......((((........)))).....)))).))))))))))))	-20.1	5p-tailed mirtron	novel	62	62	UCUGGAAAGGAAGGGCAGUUCC	UCAUCCUUGCUUCUUCCUUCCAG
65	uc002hcs.4	chr17	28748443	28748510	+	uc002hcs.4	TRAF4	NM_004295	TGGGTTGCAGGGTAGGTGACAGGTAGTCAGGATATTGACTCCTGCCTCTCTACTTCTGTGGCCCCAG	.(((((((((((((((.(.((((.((((((....)))))))))).).).)))).))))))))))...	-32.2	5p-tailed mirtron	novel	67	67	UGGGUUGCAGGGUAGGUGACA	CCUCUCUACUUCUGUGGCCCCA
66	uc002huk.4	chr17	40352268	40352330	+	uc002huk.3	RARA	NM_000964	TGGAGCCAGGCTGAGAAGGGGTGCCATGGAGAAGAAGGCCCTCACTCTCCCTCCTCCCCCAG	.((((..(((..(((..((((.(((...........))))))).)))..))).)))).....	-20.7	5p-tailed mirtron	novel	62	62	UGGAGCCAGGCUGAGAAGGG	UCACUCUCCCUCCUCCCCCAG
67	uc002hxf.1	chr17	41583455	41583510	-	uc002hxf.3	KRT14	NM_000526	CAGGGAGAGAACGGCCACACTCACTAATCGTTGATTCCCTTTCCCTCCCTCACAG	.((((((.(((.((......(((........)))...)).))).)))))).....	-12.7	5p-tailed mirtron	novel	55	55	CAGGGAGAGAACGGCCACACUC	UUCCCUUUCCCUCCCUCACAG
68	uc002ihn.2	chr17	44862906	44862979	-	uc002ihn.3	EFTUD2	NM_004247	AGGAAGATGGCGGGGAGTAGTACTTCCCCGGAGCATAGATGTGGTTGAAGCTGCACCCTGTCCCCTCTTCCAG	.((((((.(((((((.((((..((((.(((.(.......).)))..)))))))).)))))))...))))))..	-29.3	5p-tailed mirtron	novel	73	73	AGGAAGAUGGCGGGGAGUAGU	CUGCACCCUGUCCCCUCUUCCAG
69	uc002imz.3	chr17	48057283	48057343	+	uc002imz.5	NFE2L1	NM_003204	TGGGAGGAAAGCACAAGGTTTTTCCTTCCCCCTTGTTAAAGCCTCTGTGTTTTGCCCTAG	((((.(.(((((((((((((((..(.........)..))))))).)))))))).))))).	-21	5p-tailed mirtron	novel	60	60	UGGGAGGAAAGCACAAGGUUUU	AGCCUCUGUGUUUUGCCCUAG
70	uc002ivw.2	chr17	58305171	58305231	-	uc002ivx.6	BZRAP1	NM_004758	TCGAGGGGCAGGGCCAGAGCCTCTTTCCTGATCTCAGTCTCACCGGCCTCTTCTCTCCAG	..((((((.((((((.(((.((.............)).)))...)))).))))))))...	-16.9	5p-tailed mirtron	novel	60	60	UCGAGGGGCAGGGCCAGAGC	UCACCGGCCUCUUCUCUCCAG
71	uc002jni.10	chr17	75242473	75242543	-	uc032frk.2	GGA3	NM_138619	TGTGACCTGGTGGAAGTGGAAAGACAGTCAAGTGACGCTCTCTTTCTCTTGAACTTCTTCACTGGGGCAG	..((.(((((((((((((((((((..(((....)))....))))))).....)))))..))))))).)).	-21.6	5p-tailed mirtron	novel	70	70	UGUGACCUGGUGGAAGUGGAA	UUGAACUUCUUCACUGGGGCAG
72	uc002jth.6	chr17	76905954	76906017	+	uc002jth.4	MGAT5B	NM_144677	CGGGGGGGCGGGGCTCAGAGCTGCTGCTCCTCTCTGCTGACCCTCTGTGTTCCGCCCACCCAG	.(((.(((((((((.(((((...(.((........)).)...))))).))))))))).)))..	-35	5p-tailed mirtron	novel	63	63	CGGGGGGGCGGGGCUCAGAGC	UCUGUGUUCCGCCCACCCAG
73	uc002juj.1	chr17	78126648	78126712	-	uc002jul.2	TMC6	NM_007267	AGCAGGGGCTGCTGGAAGGAGAGAGGTGGCTGGAGCCTGACCCCCCCGCCAACCCCCTCTGCAG	.(((((((..(.(((..((.(.(.((((((....)))..)))))))..))).)..)))))))..	-24.4	5p-tailed mirtron	novel	64	64	AGCAGGGGCUGCUGGAAGGAGA	CCCCGCCAACCCCCUCUGCAG
74	uc002jzz.1	chr17	81289808	81289867	-	uc002kab.5	SLC38A10	NM_138570	TGAGGGCCTCTGGGGAGCACCTGCTGCTGTGAACATGTGTTCCTGTCTCCACCCTGCAG	((((((......((((((((.((.(......).)).)))))))).......)))).)).	-17.6	5p-tailed mirtron	novel	59	59	UGAGGGCCUCUGGGGAGCAC	GUUCCUGUCUCCACCCUGCAG
75	uc002kde.1	chr17	82024630	82024692	+	uc002kde.4	LRRC45	NM_144999	ATGGGCGGGAATTCAGAGCCAGTCAGGGCACGCGAGTGACTACCGGCCTGTTTCTCTCCTAG	.((((.(((((..(((.(((.((.((..(((....))).)))).)))))).))))).)))).	-23	5p-tailed mirtron	novel	62	62	AUGGGCGGGAAUUCAGAGCCAGUC	ACUACCGGCCUGUUUCUCUCCUAG
76	uc002kdg.1	chr17	82036326	82036383	-	uc002kdg.4	DCXR	NM_016286	GTGAGCAGGGCTGGGGTACCTCCCCCAACCTAGGACACCCCACTTGCCCTGCTGACC	((.((((((((((((((...(((.........))).))))))...)))))))).)).	-30.5	3p-tailed mirtron	novel	57	57	UGAGCAGGGCUGGGGUACC	ACACCCCACUUGCCCUGCUGACC
77	uc002loy.2	chr19	582445	582513	+	uc002loz.6	BSG	NM_001728	TGGGCAGGGGTGACTTGGAGAGAGTGACTTGCGGGGGACACCCTCTCACCCGGCCCCTCGTGCCCCAG	.((((((((((......(((((.(((.(((....))).))).))))).....)))))...)))))...	-29.8	5p-tailed mirtron	novel	68	68	UGGGCAGGGGUGACUUGGAGAGA	CACCCGGCCCCUCGUGCCCCAG
78	uc002lpp.2	chr19	810620	810693	+	uc002lpr.3	PTBP1	NM_031991	GTGAGTATGAGGCGGGCTGTCCCTGGCTCTCCCCAGGCTGCCCTGCGGCCGGCCCTGACCCCCTGTCTTGCAG	........((((((((..(((...((((..((.((((....)))).))..))))..)))..))))))))....	-27.6	5p-tailed mirtron	novel	73	73	GUGAGUAUGAGGCGGGCUGU	CGGCCCUGACCCCCUGUCUUGCAG
79	uc002lrj.25	chr19	1123639	1123695	-	uc002lrk.5	SBNO2	NM_014963	AGTGCCCGCGGCCGCTCAGGCCTGCAGTCTCCGCTGAGCTCCCGCCACGCACGCAG	.((((..((((..((((((..............))))))..))))...))))....	-21.8	5p-tailed mirtron	novel	56	56	AGUGCCCGCGGCCGCUCAGG	UGAGCUCCCGCCACGCACGCAG
80	uc002lrp.2	chr19	1254099	1254166	+	uc002lrp.4	MIDN	NM_177401	CTGGGCCGGGCTGGGCTGGGGGCGCCGCAAGCTGGGGCTCCCAGCTGACGGACCGCTCTCCTTGCAG	..((((.((.(((((((((((((.(((.....))).))))))))))..))).)))))).........	-34.5	5p-tailed mirtron	novel	67	67	CUGGGCCGGGCUGGGCUGGGGGC	UGACGGACCGCUCUCCUUGCAG
81	uc002lvg.5	chr19	2246807	2246881	+	uc002lvg.4	SF3A2	NM_007165	ATCAGGGACTTGGGCGTGGGGGGCGGCCAAAGGCACCCAAGAGGCGGCTCTGCCACCCGGCCGTGTCCCTGCAG	..(((((((...(((.((((.(((((.....(((..((....))..)))))))).)))))))..)))))))...	-37.8	5p-tailed mirtron	novel	74	74	AUCAGGGACUUGGGCGUGGGGGGC	CACCCGGCCGUGUCCCUGCAG
82	uc002lvy.2	chr19	2438288	2438366	-	uc002lvy.5	LMNB2	NM_032737	CAGGAGCCACGGGACGCCCCAGCAGGGTATATGCAACAGACAGATTGTCACACCAGCTCGCTGTCCTGTGTCTCCCAG	..((((.((((((((((...(((..(((....((((........))))...))).))).)).)))))))).))))...	-28.9	5p-tailed mirtron	novel	78	78	CAGGAGCCACGGGACGCCCCAG	UCGCUGUCCUGUGUCUCCCAG
83	uc002mcx.7	chr19	5696757	5696826	-	uc002mcx.5	LONP1	NM_004793	AGGGTGCATGGTGTCGTTGTGGCCGAGCCAGGCTACCAAGTGACCTCTGACCCCGCTGTGCACCCACAG	.((((((((((((..(((((((((......))))))............)))..))))))))))))....	-30.5	5p-tailed mirtron	novel	69	69	AGGGUGCAUGGUGUCGUUGUGG	UCUGACCCCGCUGUGCACCCACA
84	uc002mfn.13	chr19	6735704	6735762	-	uc002mfp.4	GPR108	NM_001080452	GTGGAGCTGGACCAGGAGAGGAGTAACCAAGACTCACTCCCTCCTGCCCACCCCCCAG	((((.((.(((...((((..((((.......)))).)))).))).)))))).......	-21.5	5p-tailed mirtron	novel	58	58	GUGGAGCUGGACCAGGAGAGGAGU	CCCUCCUGCCCACCCCCCAG
85	uc002mgo.12	chr19	7533690	7533758	+	uc002mgo.4	MCOLN1	NM_020533	TAGGGAATGGGGAAAGGGGAGCGAGCCAGAGAAAACTGACGCCCCTCTTCCCTGCTTCCTTCCTCCAG	.(((((((((((((.((((.(((...(((......))).))))))).))))))).)))))).......	-28.3	5p-tailed mirtron	novel	68	68	UAGGGAAUGGGGAAAGGGGAGCG	UUCCCUGCUUCCUUCCUCCAG
86	uc002mki.6	chr19	8586721	8586776	-	uc002mkj.3	ADAMTS10	NM_030957	GTGGGGAGGGCGGTTTCAGCATGACTAGAATTCTGAACCCTGCATCGTCCCCCAG	(.(((((.(((((.(((((.((.......)).))))).)).))..).))))))..	-19.1	5p-tailed mirtron	novel	55	55	GUGGGGAGGGCGGUUUCAGC	CUGAACCCUGCAUCGUCCCCCAG
87	uc002muf.2	chr19	12677211	12677265	-	uc002muh.3	DHPS	NM_001930	AGGGGAAGGAGGGCTGGCTGAGTCCAAGGCCTGACTTCGGCGCTCTTCCCCCAG	.((((.(((((.((((...(((((........))))))))).))))).))))..	-26.1	5p-tailed mirtron	novel	54	54	AGGGGAAGGAGGGCU	CUUCGGCGCUCUUCCCCCAG
88	uc002mvs.2.4	chr19	12925003	12925064	-	uc002mvs.3	FARSA	NM_004461	AAGGGAAGGAGGCTGGGGACCCCTGGGCCATTGCATGGACTTCCCACCTTCCCTCCTGAAG	.((((((((.((((.(((...))).))))......(((.....))))))))))).......	-24.4	5p-tailed mirtron	novel	61	61	AAGGGAAGGAGGCUGGGGACCCC	ACUUCCCACCUUCCCUCCUGA
89	uc002mvw.6	chr19	12952629	12952688	+	uc002mvw.3	RAD23A	NM_005053	TGGGGAGAGGAGGGGACCAGGGCTGTGAATTACCTTCCCTTCCCCACCCTCTCCTGCAG	..((((((((.(((((..((((..(........)..)))))))))..))))))))....	-28.1	5p-tailed mirtron	novel	59	59	UGGGGAGAGGAGGGGACCAGGGC	CUUCCCCACCCUCUCCUGCAG
90	uc002mwj.8	chr19	13110001	13110054	-	uc060ugy.1	TRMT1		GTTGGGGTGTCGTGGTCACGCTGGGAACTCGTGGCCACTGGTACCCCCCACAG	((.(((((((((((((((((..(....).))))))))).))))))))..))..	-26.5	5p-tailed mirtron	novel	53	53	GUUGGGGUGUCGUGGUCACGC	GUGGCCACUGGUACCCCCCACA
91	uc002mxv.2	chr19	13963275	13963328	-	uc002mxv.4	RFX1	NM_002918	AGGGGGTCGGGCCGGACGGGGCCTGACGGTCTCCTCTCCGTCTCCATCCCCAG	.((((((.(((.((((.((((((....))))))...)))).))).))))))..	-28	5p-tailed mirtron	novel	53	53	AGGGGGUCGGGCCGGACGGGG	UCUCCGUCUCCAUCCCCAG
92	uc002mye.2	chr19	14120665	14120722	-	uc002mye.4	ASF1B	NM_018154	TATGGGACCAAGGAGAGGGCGTACCTACAAGGGTTGACGTTCCTCTTCCTGCCCCAG	..((((..((.(((((((((((((((....))))..))).)))))))).)).)))).	-23.8	5p-tailed mirtron	novel	57	57	UAUGGGACCAAGGAGAGGGCGU	ACGUUCCUCUUCCUGCCCCAG
93	uc002ndi.2	chr19	16087958	16088026	+	uc002ndi.3	TPM4	NM_001145160	TCTGCAGTGGATGGGAGAGGACACGGCTGGTGGGGATCGGGCTCAGCTGGGCCTTTCTGTCTCTGCAG	.((((((.(((..(((((((.(.((((((((.........)).)))))).)))))))).)))))))))	-30.2	5p-tailed mirtron	novel	68	68	UCUGCAGUGGAUGGGAGAGGACA	UGGGCCUUUCUGUCUCUGCAG
94	uc002nhg.3	chr19	17778076	17778136	+	uc060vlv.1	FCHO1		CCAGGGTGGGATGAGGCTTGGGAAAAATAGAAGCAGCCCTCTTGGCCTCACCCTCTCTAG	..((((.(((.(((((((.(((..............)))....)))))))))).))))..	-23	5p-tailed mirtron	novel	60	60	CCAGGGUGGGAUGAGGCUUGGGA	UCUUGGCCUCACCCUCUCUAG
95	uc002nkk.2	chr19	18900449	18900519	-	uc002nkk.4	COPE	NM_007263	TGGGGGTGACGGGCAGGCATGGGGGCTGGAGTGGCTGACCCTGCCTCCCCGTGTCTGCCTGTGTCTCCAG	((((((..((((((((((((((((((.((.((.....)))).))..)))))))))))))))).)))))).	-44.6	5p-tailed mirtron	novel	70	70	UGGGGGUGACGGGCAGGCAUGG	CGUGUCUGCCUGUGUCUCCAG
96	uc002nxk.1	chr19	35009826	35009887	+	uc010xse.2	GRAMD1A	NM_020895	TGTGGGGCAGCATTGGGAGTGTGAACCCCCATCCAGGTTCTCACCTCTCAAACTTCCTCAG	..(((((.((..(((((((((.(((((........))))).)).))))))).)).))))).	-23.2	5p-tailed mirtron	novel	61	61	UGUGGGGCAGCAUUGGGAGUGUGA	UCACCUCUCAAACUUCCUCAG
97	uc002nyr.2	chr19	35270386	35270446	+	uc002nyq.2	USF2	NM_003367	AGGGGACGGGATGGAGGAACAGAGAAAGCTAAGGGTAGCCTCTGCCCTCCTACTCCCCAG	.(((((.(....(((((..(((((...((((....))))))))).)))))..))))))..	-26.3	5p-tailed mirtron	novel	60	60	AGGGGACGGGAUGGAGGAACAGA	UCUGCCCUCCUACUCCCCAG
98	uc002oam.6	chr19	35617208	35617286	+	uc002oam.2	HAUS5	NM_015302	ATGGGAGAAGGGGCAGGGAGCCTGGAGTCAGGCAGATGCTAGGGTCCCCCTCAGGTCCCTTCCTCCTCTTCTCCCTAG	..(((((((((((.((((((((((....)))))........(((.((......)).)))))))))))))))))))...	-40.7	5p-tailed mirtron	novel	78	78	AUGGGAGAAGGGGCAGGGAGCCU	CUUCCUCCUCUUCUCCCUAG
99	uc002ojz.2	chr19	38921446	38921526	-	uc002oka.3	SARS2	NM_017827	GTGAGCACCGTGCTGGGTGGCAGGGAGGCCAGGGGCCCACCTAGTGCCACCTTTCCGTGACTCCTGCTGTCTCCCTGCAG	.....((((......))))((((((((((((((((..(((..((......))....))).))))))..))))))))))..	-34.8	5p-tailed mirtron	novel	80	80	GUGAGCACCGUGCUGGGUGGCAGGG	UGACUCCUGCUGUCUCCCUGCAG
100	uc002ola.6	chr19	39378442	39378503	+	uc002olb.4	SAMD4B	NM_018028	CTGGAACATGGCAGAGGGCATACTAGGGGTTAACCTCCTGCCCTTTCTCATGTCCCCCCAG	((((.((((((.((((((((....(((......)))..)))))))).))))))....))))	-24.1	5p-tailed mirtron	novel	61	61	CUGGAACAUGGCAGAGGGCAU	CCCUUUCUCAUGUCCCCCCAG
101	uc002olt.1	chr19	39486128	39486186	+	uc002olu.1	TIMM50	NM_001001563	TTGGGGACTCTGAGGACCTCTGGGTCTTGGTGTTTCACTGTCCTCACTGTCTTCCCAG	.(((((((..(((((((...((((.(.....).))))..)))))))..)))..)))).	-20.2	5p-tailed mirtron	novel	58	58	UUGGGGACUCUGAGGACCUCU	CACUGUCCUCACUGUCUUCCCAG
102	uc002owt.2	chr19	43552908	43552964	-	uc002owt.3	XRCC1	NM_006297	TGGTGGGGTGGAGGAGGAGAGAAGCTGGAGGCCTCAATCCATCCCCATCCCCTCAG	(((.(((((((.((((((..((.(((...))).))..))).)))))))))).))).	-26.9	5p-tailed mirtron	novel	56	56	UGGUGGGGUGGAGGAGGAGAGA	AAUCCAUCCCCAUCCCCUCAG
104	uc002oxj.4	chr19	43734495	43734550	-	uc002oxj.3	SMG9	NM_019108	TGTGGGACCTGGGGTGCAAGTGCAAGAGCAACAGCCACTCACCCCAAACCCCAAG	..((((...(((((((..((((.....((....)))))))))))))...))))..	-21	5p-tailed mirtron	novel	55	55	UGUGGGACCUGGGGUGCAAGUG	GCCACUCACCCCAAACCCCAAG
105	uc002ozy.0	chr19	44891343	44891409	+	uc002ozx.4	TOMM40	NM_006114	ATTTGCTGGGGCTGAGTCGGGGGCGCGCGGGCCCTGACCTCTGCCCTCTGACCTCTCCCCTAGCAG	...((((((((..((((((((((.(((.(((......))).)))))))))).)))..)))))))).	-36.7	5p-tailed mirtron	novel	66	66	AUUUGCUGGGGCUGAGUCGG	CCCUCUGACCUCUCCCCUAGCAG
106	uc002pcg.11	chr19	45526081	45526139	+	uc002pcg.4	VASP	NM_003370	TTTGGAAGGGAGGAGGCAGAGACTCTGCCCCTGACCTCTGCTCCTTGTTTCCTTCCAG	..(((((((((((((.(((((..((.......)).)))))))))))....))))))).	-25.5	5p-tailed mirtron	novel	58	58	UUUGGAAGGGAGGAGGCAGAGA	UCUGCUCCUUGUUUCCUUCCAG
107	uc002pem.9	chr19	46388482	46388552	+	uc002pem.4	PPP5C	NM_006247	TGGGCTGTGGCAGCAGGTGGAGGCAGACAGTCACCCTGAACCCCTGTCTCTCCCTTCTGCCCACCCTCAG	.(((.((.(((((.(((.((((((((....(((...)))....)))))))).))).))))))))))....	-32.9	5p-tailed mirtron	novel	70	70	UGGGCUGUGGCAGCAGGUGGAG	UCUCCCUUCUGCCCACCCUCAG
108	uc002pkp.4	chr19	48797022	48797076	-	uc002pkr.4	BCAT2	NM_001190	CGGCGGTGCTAGGGGGTGAGAGGTAACATCTTCCACCCCTTACACCTGCCCTAG	.(((((((.(((((((((.((((......))))))))))))))))).)))....	-31.4	5p-tailed mirtron	novel	54	54	CGGCGGUGCUAGGGGGUGAGAG	UCCACCCCUUACACCUGCCCUAG
109	uc002qlt.9	chr19	55669369	55669443	+	uc002qlu.4	U2AF2	NM_007279	AGGGGCCTAGGCTTGAGCAGAGGGAGACTGGGTCTGGGCCCCCTGTGACGCCGCTGCCTCCCCTGGCCCCACAG	.((((((.(((...((((((.(((..((.(((........))).))..).)).))).))).)))))))))....	-34	5p-tailed mirtron	novel	74	74	AGGGGCCUAGGCUUGAGCAGAGG	CGCUGCCUCCCCUGGCCCCACA
110	uc002rji.2	chr2	27233557	27233625	+	uc002rji.4	CAD	NM_004341	TACCCGGAGGCTGGATGATGCTTGGGGGAAAGTGTGAACAACTCAGCTAAGCTCCCTGCCTCCTGTAG	(((..((((((.((..((.((((((..((..((....))...))..)))))))))).)))))).))).	-23.5	5p-tailed mirtron	novel	68	68	UACCCGGAGGCUGGAUGAUGCU	UAAGCUCCCUGCCUCCUGUAG
111	uc002saj.2	chr2	60781817	60781884	+	uc002sai.4	PAPOLG	NM_022894	TGGGGAAATGAAGTGAGAACAACTGAAATAGGAGAATAGATCAGTTATTCTGCTTCTAATTTCACAG	....((((((((((.((((.((((((..((......))..)))))).)))))))))..)))))....	-17.3	5p-tailed mirtron	novel	67	67	UGGGGAAAUGAAGUGAGAACAACU	UUAUUCUGCUUCUAAUUUCACAG
112	uc002thw.2	chr2	112568683	112568745	+	uc002thw.4	POLR1B	NM_019014	TGGTAAGAGTAAATGTGTAACCAGTTGCAGTTATTTTGTGCCTTGGACATCTGCTCTTCCAG	(((.(((((((.((((....((((..(((.........))).)))))))).)))))))))).	-17.9	5p-tailed mirtron	novel	62	62	UGGUAAGAGUAAAUGUGUAA	CCUUGGACAUCUGCUCUUCCAG
113	uc002vit.2	chr2	218666059	218666127	-	uc002vit.4	RNF25	NM_022453	TTTGGGACCAGCAGATGAGGGCTGTGAGAGAGCTCTGACTTAGTGCCCTACATCTGCCTTCCCTCTAG	...((((...((((((((((((..((((((....))..))))..))))).)))))))..)))).....	-29.2	5p-tailed mirtron	novel	68	68	UUUGGGACCAGCAGAUGAGG	CCCUACAUCUGCCUUCCCUCU
114	uc002vzy.2	chr2	240769208	240769276	-	uc031rsb.2	KIF1A	NM_004321	CAGCCAGGGCTGAGGCCAGTGCTGGAAGCCTTGTGGAGCTTGTGCTGACCTCAGCTCTGTTCCCCCAG	....(((((((((((.((((((...((((((...)).)))))))))).))))))))))).........	-31	5p-tailed mirtron	novel	68	68	CAGCCAGGGCUGAGGCCA	GCUGACCUCAGCUCUGUUCCCCC
115	uc002xqy.2	chr20	45967634	45967690	-	uc002xqw.4	ZNF335	NM_022095	GTGGGGTGCTGGGAGCCAGACATGGCAAGCTTGTCTTACCCTCCCTCCACTTCCAG	.(((((((..(((((..(((((.(.....).)))))....)))))..))).)))).	-21.2	5p-tailed mirtron	novel	56	56	GUGGGGUGCUGGGAGCCAGA	UCUUACCCUCCCUCCACUUCCAG
116	uc002xro.3	chr20	46354965	46355025	-	uc002xrr.5	SLC35C2	NM_173179	CAGGGCGGAGGCAGGGCAGGGCCGGACCAGACCTGATGGTGCCTGTCCCCCGCCCTGCAG	((((((((.((...((((((((((............)))).))))))))))))))))...	-30.6	5p-tailed mirtron	novel	60	60	CAGGGCGGAGGCAGGGCAGGGCCGGACC	GUGCCUGUCCCCCGCCCUGCAG
117	uc003afq.9	chr22	29528177	29528234	-	uc003afu.4	THOC5	NM_003678	GGGAAGGGGAGATTGCTATGACTGATGCTCATCAGCTTGGCACTTTCCTTTGTCCAG	(((.((((((((.(((((.(.(((((....)))))).))))).)))))))).)))..	-23.3	5p-tailed mirtron	novel	57	57	GGGAAGGGGAGAUUGCUAUGACU	CUUGGCACUUUCCUUUGUCCAG
118	uc003ahl.2	chr22	30341885	30341957	-	uc003ahl.4	SF3A1	NM_005877	TTGGGGAGCTCAGACAGGGCAAATAGGTGGGTCTTTGATAAGGAATACCTTTGCCTCTGGCTCACCCTCTAG	..(((((((.((((...(((((..(((((..((((....))))..)))))))))))))))))).))).....	-29.7	5p-tailed mirtron	novel	72	72	UUGGGGAGCUCAGACAGGGCAA	CUUUGCCUCUGGCUCACCCUCU
119	uc003bbo.2	chr22	41939196	41939256	-	uc003bbn.4	CENPM	NM_024053	TCTGGGTAAGGGAGCAGGGCCAGCATTCTATCTCACTGCTGTTCTCTGCTCTCCCCGCAG	..((((...((((((((((.(((((...........)))))..))))))))))))))...	-25.4	5p-tailed mirtron	novel	60	60	UCUGGGUAAGGGAGCAGGGCCAG	CUGUUCUCUGCUCUCCCCGCAG
120	uc003bdd.4	chr22	42810944	42811000	-	uc003bdd.3	ARFGAP3	NM_014570	CAGGACGAGTGTCAACAAGGACCTCCAAAGTCACTGTTGTACTCTTGCTCCTACAG	.((((((((.(((((((..(((.......)))..))))).)).)))).))))....	-18.2	5p-tailed mirtron	novel	56	56	CAGGACGAGUGUCAACAAGGAC	ACUGUUGUACUCUUGCUCCUACA
121	uc003bmk.3	chr22	50569421	50569482	-	uc003bml.4	CPT1B	NM_152246	TTGTGGGAACAGAGGGGTGGGTACATATCTGAAGGTGCATCTGAACTCTTGGCTCCCACAG	.(((((((.(.(((((..((((.(((........))).))))...))))).).))))))).	-20.8	5p-tailed mirtron	novel	61	61	UUGUGGGAACAGAGGGGUGG	UCUGAACUCUUGGCUCCCACAG
122	uc003buw.19	chr3	10063733	10063791	+	uc003buw.4	FANCD2	NM_033084	TGGAGTTTGGGAAAGATTGGCAGCCCAAGGTTTAAACCATTCTTCCTCTTTGCTCCAG	((((((..(((((.((.(((.((((...))))....))).)))))))....)))))).	-18.8	5p-tailed mirtron	novel	58	58	UGGAGUUUGGGAAAGAUUGGCA	AUUCUUCCUCUUUGCUCCAG
123	uc003cqp.17	chr3	46997194	46997258	+	uc003cqp.4	NBEAL2	NM_015175	TGGGGTGGAGTAGGGCAGGAAACTGGCTGGAAGGTCCCCCTCACTGCCATCCTCCTTCCCCCAG	(((((.((((...(((((((....((((....))))....)).)))))...))))...))))).	-27.8	5p-tailed mirtron	novel	64	64	UGGGGUGGAGUAGGGCAGGAAA	UGCCAUCCUCCUUCCCCCAG
124	uc003cum.7	chr3	48680229	48680283	-	uc003cun.5	NCKIPSD	NM_016453	GGAGATGGTGAGGGCAGGGAGTGTGCTGAGTCATGCCTTGCCCTCTCCCTCTAG	((((..((.((((((((((.(((........))).)))))))))).))))))..	-28.6	5p-tailed mirtron	novel	54	54	GGAGAUGGUGAGGGCAGGGA	UGCCUUGCCCUCUCCCUCUAG
125	uc003dbw.10	chr3	51937586	51937668	-	uc003dbw.3	RRP9	NM_004704	GTAAGTGTGGAGGGAGAGTTGGGGGAGGACGGGGGTGGAGCTGATCTGCTCCCAGGGTCTCATCCATCTCTTCTCCATGCAG	....(((((((((.((((.((((.((((..(((((((((.....)))))))))....)))).)))).)))))))))))))..	-40.8	mirtron	novel	82	82	UAAGUGUGGAGGGAGAGUUG	AUCCAUCUCUUCUCCAUGCAG
126	uc003dej.63	chr3	52523355	52523426	+	uc003dej.4	STAB1	NM_015136	TGTGGGCAGAGCAGAGCCTGCATTGGCCATCTCCATCTGGCCCAGGCCAACAGGCCTTGCTCTGCTCACAG	((((((((((((((.(((((..((((((....((....))....))))))))))).)))))))))))))).	-44.8	5p-tailed mirtron	novel	71	71	UGUGGGCAGAGCAGAGCCUGCA	CAACAGGCCUUGCUCUGCUCACA
127	uc003gel.2	chr4	1986402	1986458	-	uc003gem.4	NELFA		GTGGGGGACGTTTGCCGGTCACTGCTGCTGGCGCCCTGACTGTTGCCGTCCTCCAG	.(((((((((...((((((((.((((...))))...))))))..))))))))))).	-24.5	5p-tailed mirtron	novel	56	56	GUGGGGGACGUUUGCCGGUCAC	CUGACUGUUGCCGUCCUCCAG
128	uc003lam.6	chr5	135370142	135370206	-	uc003lam.2	H2AFY	NM_138610	GGGGACCGGGGCGGGGACACATGGTCCTCTAACATGACCATACACTCATCTCTGCTCCCCACAG	(((((.(((((..(((....((((((.........))))))...)))..))))).)))))....	-24.8	5p-tailed mirtron	novel	64	64	GGGGACCGGGGCGGGG	AUACACUCAUCUCUGCUCCCCAC
129	uc003lcf.18	chr5	138168078	138168140	-	uc003lcf.2	BRD8	NM_139199	GTTGGGAAATGGTAGTGAAGGAAAGCTTGAGTGTAGCCTTCACCTCTATTCTTCCCTGGTAG	...(((((((((..(((((((...((....))....)))))))..))))..)))))......	-21	5p-tailed mirtron	novel	62	62	GUUGGGAAAUGGUAGUGAAGGA	UUCACCUCUAUUCUUCCCUGGUAG
130	uc003lud.3	chr5	151522086	151522144	-	uc003lue.5	FAT2	NM_001447	TCGGGCGCAAGAGCACTGCAGTTCTGTTGGGTGACAGCAGTGTTTGTTTTGCCCACAG	..(((((...(((((((((.(((((....)).))).)))))))))....)))))....	-24	5p-tailed mirtron	novel	58	58	UCGGGCGCAAGAGCACUGCAGU	AGCAGUGUUUGUUUUGCCCACA
131	uc003mhh.2	chr5	177505110	177505172	-	uc003mhk.3	DOK3	NM_024872	AGGGGAGGGGACAGGGCATGGGAGTGCGGTGCTCTCACCTTTGACTTGAACTCATTCCCCAG	.((((((((..((((.((.(((((.((...)).))).))..)).))))..)))..)))))..	-24.2	5p-tailed mirtron	novel	62	62	AGGGGAGGGGACAGGGCAUGGG	UUUGACUUGAACUCAUUCCCCAG
132	uc003mik.1	chr5	178120111	178120168	+	uc003mik.2	N4BP3	NM_015111	TCAGGAGGTAGAGCAGGCAGCTGCCCAGGTCTCACACCTGCCCTCTCTGCCCTCTCT	...((((((((((..(((((.((...........)).)))))..))))).)))))..	-21.6	5p-tailed mirtron	novel	57	57	UCAGGAGGUAGAGCAGGCAG	CCUGCCCUCUCUGCCCUCUCU
133	uc003mim.8	chr5	178147672	178147728	+	uc003min.5	RMND5B	NM_001288794	TGGGGAGGACAGCCATGACAGGAAGTGGAACTCACCCGCTTCGCTGCCCTTCCCAG	((((((((.((((........(((((((.......))))))))))).)))))))).	-27.7	5p-tailed mirtron	novel	56	56	UGGGGAGGACAGCCAUGACAGGA	CGCUUCGCUGCCCUUCCCAG
134	uc003mtz.4	chr6	2784252	2784323	+	uc003mtz.4	WRNIP1		TCGCCTGCACATAGGCCAGGAGGACAGTGTGTGTCATGACTGAAACTCTCCTTTGTCTCTGTGTGTGGCAG	..(((.(((((((((...((((((.(((..((......))....))).))))))...))))))))))))..	-26.3	5p-tailed mirtron	novel	71	71	UCGCCUGCACAUAGGCCAGGAG	UCUCCUUUGUCUCUGUGUGUGGC
135	uc003orw.1	chr6	42103878	42103948	-	uc003orw.3	C6orf132	NM_001164446	TCGGGGAGATGAGAGACGTGTTGGCTAACCAGCTGCAGATATTCACCTCACATCTCTTGCTCTCCCCCAG	..((((((((((((((.(((..((((....))))..............))).))))))).)))))))...	-24.8	5p-tailed mirtron	novel	70	70	UCGGGGAGAUGAGAGACGUGUU	UCACAUCUCUUGCUCUCCCCCAG
136	uc003pvv.2	chr6	112172804	112172867	-	uc003pvv.4	LAMA4	NM_002290	CTGGGAGGAATGGAAGCGAACAGGAGAAAGCCACACTGAGCCTTTATCTCCATTTCTTCCCAG	((((((((((((((((.(..(((............)))..))).....)))).))))))))))	-20.8	5p-tailed mirtron	novel	63	63	CUGGGAGGAAUGGAAGCGAACAG	UUUAUCUCCAUUUCUUCCCAG
137	uc003skn.2	chr7	1498553	1498629	-	uc003skn.3	INTS1	NM_001080453	CGGGCGGAGTGGGGGCACAGGCGGAGTGGGGGCACAGGCGTAGCGGGGACAGGGTCTGTACCCTCACCTCACCCAG	.(((.((.(((((((.((((((...((....((((....)).))....))...)))))).))))))).)).)))..	-32.5	5p-tailed mirtron	novel	76	76	CGGGCGGAGUGGGGGCACAGGC	UCUGUACCCUCACCUCACCCAG
138	uc003slx.1	chr7	2362575	2362644	+	uc003sly.4	EIF3B	NM_001037283	TGGGGCGGACAGCGCATACCTGCCTAGCCTTACAGTGTGGGTATGTGCCAACGGCCCTCTCTCACTCAG	.(((((.(...((((((((((((((........)).))))))))))))...).)))))...........	-29.5	5p-tailed mirtron	novel	69	69	UGGGGCGGACAGCGCAUACCUGC	GGGUAUGUGCCAACGGCCCUCUC
140	uc003tyk.11	chr7	73606111	73606170	-	uc003tyn.1	MLXIPL	NM_032951	TATGGAAGATCGGGGCAGTGGGAGCTCTCTAGCGGCTGCTGACGGCTCTGTCTCCCTAG	...((.(((.((((((.((.((((((.......)))).)).)).))))))))).))...	-21.5	5p-tailed mirtron	novel	59	59	UAUGGAAGAUCGGGGCAG	CUGACGGCUCUGUCUCCCUA
141	uc003upz.5	chr7	99391116	99391177	+	uc003upz.4	ARPC1B	NM_005720	CCAGGGGAGGAGGTGAGTGCAGAGGAGTGGGACACCGTGACTCACAGCTCTCTCCCCTCAG	...((((.(((((.((((...(((..((((....))))..)))...)))))))))))))..	-26.8	5p-tailed mirtron	novel	61	61	CCAGGGGAGGAGGUGAGUGCAG	UGACUCACAGCUCUCUCCCCUCAG
142	uc003vnz.3	chr7	128840770	128840833	+	uc003vnz.5	FLNC	NM_001458	TTGGGCTGCGAGGGACTTTGGGGGGCACTTCCTGGCATGGACACCAGCTCCCTCTCTGCCCAG	.(((((.(.((((((..((((........(((......)))..)))).)))))).).))))).	-25.2	5p-tailed mirtron	novel	63	63	UUGGGCUGCGAGGGACUUUGG	CCAGCUCCCUCUCUGCCCAG
143	uc003xat.2	chr8	22116428	22116490	-	uc003xas.4	HR	NM_005144	CCAGGGGGACAGGGAGAGGATGTGTGATCTTGAGCCTCACTGTCCATGTCCCCCCGACACAG	...((((((((.(((.((((.(.((........))))).)).))).))))))))........	-25.8	5p-tailed mirtron	novel	62	62	CCAGGGGGACAGGGAGAGGAUG	UCACUGUCCAUGUCCCCCCGAC
144	uc003yzv.2	chr8	143839107	143839171	-	uc011lkt.3	NRBP2	NM_178564	GTAAGTGCGGACTTTGGGGGGACGGGGTCCTGGAGAGGTCCCCGCCCGCTCAGCTCTGCGCCCT	....(((((((..((((((((.(((((.(((....))).)))))))).))))).)))))))...	-36.7	3p-tailed mirtron	novel	64	64	UAAGUGCGGACUUUGGGGGGACGG	CGCCCGCUCAGCUCUGCGCCCU
145	uc003zab.4	chr8	143927351	143927409	-	uc064rfy.1	PLEC		GTGGGCTTGGGTCGGTGGGGACGGGGCGGCTGGGCGTGCCCTGCGGCCACGGCTCTGA	..(((((..(((((.(((((.((.(.(.....).).))))))))))))..)))))...	-26.9	3p-tailed mirtron	novel	58	58	GUGGGCUUGGGUCGGUGGGGACGGGGCGGCU	UGCCCUGCGGCCACGGCUCUGA
146	uc004aub.2	chr9	93659445	93659510	+	uc004aub.4	PHF2	NM_005392	ATGCAGGGGTAAGTCAGGACCACGGGAGGTGTCTGGTGCTGACCCTGGGTCCGGTTGTCCTGCAG	.(((((((........(((((.((((....(((.......)))))))))))).....))))))).	-26.1	5p-tailed mirtron	novel	65	65	AUGCAGGGGUAAGUCAGGACCACG	UGGGUCCGGUUGUCCUGCAG
147	uc004bft.2	chr9	111932099	111932169	+	uc004bft.4	UGCG	NM_003358	AGGGAAAAAAAAAAGGATTTGTCTTGTAGCCAGGATATTGTTTTAAAGAAAATCCTTTTTGTTTTTCCAG	.(((((((.(((((((((((.((((..((.(((....))).))..))))))))))))))).)))))))..	-21.8	5p-tailed mirtron	novel	70	70	AGGGAAAAAAAAAAGGAUUUGU	AAAAUCCUUUUUGUUUUUCCAG
148	uc004bvw.9	chr9	128714121	128714196	+	uc004bvw.4	PKN3	NM_013355	GTGTGGAGGGAATGGGGGCTATGTGTGAGGGAGCAGGGCTGGGGTCCCGGGACTAAGCTCCCCCTTTTCTCCCAG	.((.((((((((.(((((((..((.(..((((.(........).)))).).))..))).)))).)))))))))).	-33.1	mirtron	novel	75	75	GUGUGGAGGGAAUGGGGGCUAUGU	UAAGCUCCCCCUUUUCUCCCAG
149	uc004dgu.1	chrX	46651223	46651279	-	uc004dgu.3	SLC9A7	NM_032591	AACACAGGGAAGGGGGAACTGCAGGGTTACAGCTTCCTTTTCCCTTCTCTGTGCAG	..(((((((((((((((((((........))).))))....))))))))))))...	-26.4	5p-tailed mirtron	novel	56	56	AACACAGGGAAGGGGGAACUGC	UCCUUUUCCCUUCUCUGUGCAG
150	uc004dmz.1	chrX	49191763	49191822	-	uc004dmz.2	SYP	NM_003179	CACGCAGGGCCGCCAAGGCAATGGGCGGGGTACCACAGCCGAGCCTTGTCTCCCTGCAG	...((((((..(.((((((..(.(((((....))...))).))))))).).))))))..	-26.6	5p-tailed mirtron	novel	59	59	CACGCAGGGCCGCCAAGGCAAU	CCGAGCCUUGUCUCCCUGCAG
152	uc004dyy.42	chrX	71141811	71141882	+	uc004dyy.4	MED12	NM_005120	ACGGATTGGGAAAGGAGGTTGAAGAAGGAGAAAAGTTCGACTTCAGTCTTCCACTTCCTATTTCCACCCAG	..(((.((((((.(((((((((((..(((......)))..)))))).)))))..))))))..)))......	-24.8	5p-tailed mirtron	novel	71	71	ACGGAUUGGGAAAGGAGGUUGA	UUCCACUUCCUAUUUCCACCCAG
153	uc004flm.2	chrX	154466084	154466149	+	uc004flm.5	PLXNA3	NM_017514	GTGCGGCTCTGTGGGTGCCCGGGCCGTATGTGGCCTGGCCGGCCCTGACGCTCTCTGAGCCCTAG	....(((((.(.(((((.(.((((((...((......)))))))).).))))).).)))))....	-29.2	mirtron	novel	65	65	UGCGGCUCUGUGGGUGCCCGGGC	CUGACGCUCUCUGAGCCCUAG
154	uc004fph.2	chrY	1389727	1389786	-	uc004fpg.4	SLC25A6	NM_001636	TGGGATGTTTCTGGGTGGTTGGCCCTGGGTCTGGTCTGAACACCCTCTGCGTCCCCCAG	.(((((((....(((((...((((........))))....)))))...)))))))....	-25.3	5p-tailed mirtron	novel	59	59	UGGGAUGUUUCUGGGUGGUUGG	UGAACACCCUCUGCGUCCCCCAG
155	uc009vxn.2	chr1	45331556	45331611	-	uc001cnm.4	MUTYH	NM_012222	ATGGAGGGAATCGGCAGCTGAGGCCTGACCCCTGCCTGGCTGCCCTCCCTCTCAG	..(((((((...(((((((.((((.........))))))))))).)))))))...	-29.4	5p-tailed mirtron	novel	55	55	AUGGAGGGAAUCGGCAGCUGAGGC	CCUGGCUGCCCUCCCUCUCAG
156	uc009vxw.2	chr1	45566503	45566568	+	uc001cod.4	AKR1A1	NM_006066	TGGGGTGGTGACAGTAGAAGGCTGAAACCAACATAGCTGAAACCTCTGCTTCTCTCACCTGGCAG	(.((((((.((.((((((.(((((.........)))))......)))))))).).))))).)...	-15.1	5p-tailed mirtron	novel	65	65	UGGGGUGGUGACAGUAGAAGGCU	UCUGCUUCUCUCACCUGGCAG
157	uc009whm.3	chr1	119724729	119724784	+	uc001ehz.4	PHGDH	NM_006623	TCTGGAGGTGGAAGGAAAGGATTGGGAGCCAGCAATACTTTCCCTCCTTTTCCAG	.(((((((.(((.((((((..(((........)))..)))))).))).)))))))	-23.9	5p-tailed mirtron	novel	55	55	UCUGGAGGUGGAAGGAAAGGAUU	UACUUUCCCUCCUUUUCCAG
158	uc009ybz.1	chr11	606378	606441	+	uc010qwc.4	PHRF1	NM_020901	CTGGGTGCGGGCCCTCAGGCCGTGGGAGGCAGTGACGGCAGGGCCTTGGGTCTGTGCCCACAG	.(((((((((((((..(((((.((...(.......)..)).))))).)))))))))))))...	-36.8	5p-tailed mirtron	novel	63	63	CUGGGUGCGGGCCCUCAGGCCGU	AGGGCCUUGGGUCUGUGCCCA
159	uc009yqd.11	chr11	65206408	65206462	+	uc009yqd.3	CAPN1	NM_001198868	TGAGGGTGGGCTGAGTGGGCAGCTGCAGCCCTGCTCCCTCCTCCCTCCCACCAG	.(((((.(((..((((((((.......)))).))))..))).))))).......	-24.5	5p-tailed mirtron	novel	54	54	UGAGGGUGGGCUGAGUGGGCAG	CUCCCUCCUCCCUCCCACCAG
160	uc009zbe.10	chr11	123609721	123609794	+	uc001pyx.4	GRAMD1B	NM_020716	TGGAGGGGAAACTTGGATTGGGGAGAGGGCTCTGCCCTCCCTTCCTCATTCCAGGGCTCTCCTCTACCCTTAG	(((((((((..((((((.((((((((((((...))))))...)))))).))))))..))))))))).......	-43	5p-tailed mirtron	novel	73	73	UGGAGGGGAAACUUGGAUUGGG	CAUUCCAGGGCUCUCCUCUAC
161	uc009zno.1	chr12	54375954	54376017	-	uc001sfy.4	ZNF385A	NM_001130967	TTGGGGGAATGCTGGACATGAGTTGCGCTAGGGTTCCCGGCTCACCCCAGCCTGCCTCCACAG	.((((((...(((((...(((((((.((....))...)))))))..)))))...))))))...	-24.8	5p-tailed mirtron	novel	63	63	UUGGGGGAAUGCUGGACAUGAGU	CACCCCAGCCUGCCUCCACAG
162	uc009zpl.1	chr12	57244225	57244295	-	uc001snp.4	STAC3	NM_145064	CTAGGGTGGAGTGTGGGTTGAGTCCAGAACCCGACATTGAGAGATGGACTCTCCCTACTATCTTCCCTAG	((((((.(((..(((((..(((((((...(.((....)).)...)))))))..)))))..))).))))))	-33	5p-tailed mirtron	novel	70	70	CUAGGGUGGAGUGUGGGUUGAGU	UCUCCCUACUAUCUUCCCUAG
163	uc010bit.1	chr15	72210478	72210542	-	uc002aty.3	PKM	NM_002654	CAGGGGAATTGGAGCTGGATTCTAGTGTGGGAGCACGCTTGTCATCTTCCTTCTTTTCCCCCAG	..((((((..((((..((((.(.((((((....)))))).)..))))..))))..))))))...	-26.2	5p-tailed mirtron	novel	64	64	CAGGGGAAUUGGAGCUGGAUUC	CAUCUUCCUUCUUUUCCCCCAG
166	uc010bto.1	chr16	3548218	3548272	-	uc032dpc.2	NLRC3	NM_178844	CCAGGGCCACATAGTCACATAGTCACATAGTCACATGTGTCTGTGTCTGCCCAG	...((((.((((((.(((((.((.((...)).))))))).))))))..))))..	-20.8	5p-tailed mirtron	novel	54	54	CCAGGGCCACAUAGUCACAU	ACAUGUGUCUGUGUCUGCCCAG
167	uc010bvf.1	chr16	15366760	15366821	-	uc010uzu.3	NPIPA5	NM_001277325	AGGGCAGAGGGAATCCCACACGGGCTGGTGGATCATGTGTGTGCATTTCTCTCCCTTCTAG	((((.(((((((....((((((.(.((......))).))))))..))))))))))).....	-19.4	5p-tailed mirtron	novel	61	61	AGGGCAGAGGGAAUCCCA	UGUGCAUUUCUCUCCCUUCUAG
168	uc010cel.1	chr16	67651846	67651920	+	uc002etn.4	RLTPR	NM_001013838	TAGGCTGGATGGGGCTGGGCTGGGCAAGGCTGAGCAAAGCCAGCCCATTAACCCCTGTCCTCTCCTGCCCTTAG	..(((.(((.(((((.(((.(((((..((((......)))).))))).....))).))))).))).))).....	-36.3	5p-tailed mirtron	novel	74	74	UAGGCUGGAUGGGGCUGGGCUG	CCCCUGUCCUCUCCUGCCCUUA
169	uc010cgn.2	chr16	72099144	72099203	+	uc002fcb.4	DHX38	NM_014003	TCTGGGGCCGCTGGGGACAGGCCAGGGCATGGACTGACCTGCTTCCTGTGCTCCTCCAG	.((((((..((((((((((((.(((........))).)))).)))))).))..))))))	-26.2	5p-tailed mirtron	novel	59	59	UCUGGGGCCGCUGGGGACAGGC	CCUGCUUCCUGUGCUCCUCCAG
170	uc010cwp.5	chr17	40086653	40086706	+	uc002htv.4	THRA	NM_199334	TGAGAGGCTGAAAGGGGTCTGCGGCCCCAGCTGACCCCCGTCTTTCTCTCTAG	.((((((..((..((((((.((.......)).))))))..))..))))))...	-25	5p-tailed mirtron	novel	53	53	UGAGAGGCUGAAAGGGGUCUGC	UGACCCCCGUCUUUCUCUCUAG
171	uc010dgk.2	chr17	75629842	75629904	-	uc060jzu.1	RECQL5	NM_004259	TAGGTGGGGCATGTCAGGAGGAGCTGGCGGGTGCCACAGCCTCCCTGCCTATCCCTGCCCAG	..(((((((...(.(((((((...((((....))))...))).)))).)...)))))))...	-27.6	5p-tailed mirtron	novel	62	62	UAGGUGGGGCAUGUCAGGAGGAGC	CUCCCUGCCUAUCCCUGCCCAG
172	uc010dtt.14	chr19	4215927	4215977	+	uc010dtt.1	ANKRD24	NM_133475	ACGGGGGCTGAGAGCAGAACCCCGAGCTGGACTCTGCTCCCTCCCCCCAG	..(((((..(.(((((((..((......))..))))))).)..)))))..	-25.6	5p-tailed mirtron	novel	50	50	ACGGGGGCUGAGAGCAGAACC	ACUCUGCUCCCUCCCCCCAG
173	uc010eei.2	chr19	35736831	35736911	+	uc021usv.1	KMT2B	NM_014727	GTGGGGGGAGTGCAGTGGCAGGAGGGAGAGTGTCCATAAAACACCATCCTGACTCAGCTCTGGCTCTGCTGTCTCCCCAG	.((((((((..((((.(.(((((((((..((((.......))))..)))...)))....))).).))))..)))))))).	-35.2	mirtron	novel	80	80	UGGGGGGAGUGCAGUGGCAGGA	CUGGCUCUGCUGUCUCCCCAG
174	uc010eei.27	chr19	35732151	35732214	+	uc021usv.1	KMT2B	NM_014727	TGGGGGTTGGGGGTGGAGCCGCGGAGGTGGGAGCTGCTGGTAACACCAACCCTCCCCCCACAG	((((((..(((((((..(((((((.........)))).)))..))))..)))..))))))...	-32.8	5p-tailed mirtron	novel	63	63	UGGGGGUUGGGGGUGGAGCCG	UAACACCAACCCUCCCCCCACAG
175	uc010erg.2	chr19	54183680	54183747	-	uc032icm.2	MBOAT7	NM_024298	AAGGGAGATGGGTGTGGGGAAGGGCCCAGAGTCTGACCTGGCCCCTTGCCCACCCCCTTCTGCCCAG	..((((((.(((.(((((.(((((.((((........)))).))))).))))).))).))).)))..	-41.3	5p-tailed mirtron	novel	67	67	AAGGGAGAUGGGUGUGGGGAAG	UUGCCCACCCCCUUCUGCCCAG
176	uc010fgg.2	chr2	85371022	85371085	+	uc002spg.5	ELMOD3	NM_001135022	ATGGGAAGTTGATTAAGGGAAATGAACCAGCATTCTGCCCATTGCCTGCAACTTCTTCCCCAG	..((((((..(.((..(((.((((...(((....)))..)))).)))..)))..))))))...	-16.1	5p-tailed mirtron	novel	63	63	AUGGGAAGUUGAUUAAGGGAAA	UUGCCUGCAACUUCUUCCCCAG
177	uc010gzc.1	chr22	42623888	42623943	-	uc003bcz.4	CYB5R3	NM_000398	TCCAGGGGCAGTCTGCCACCCATCCTTCCTGACTGCCTGGCCCTGTCCCCTGCAG	..(((((((((...((((..((((......)).))..)))).))).))))))...	-20.6	5p-tailed mirtron	novel	55	55	UCCAGGGGCAGUCUGCCACCCA	CCUGGCCCUGUCCCCUGCAG
178	uc010ncj.16	chr9	137495146	137495213	-	uc004cnf.3	PNPLA7	NM_152286	CAGGGACAGGTCCAGCTGGCTCGGCCCTCCCAAGCCCGCGGCCCCAGCAGCCGGCTCCTGTCCTCAG	..((((((((...((((((((((((((..........).))))...).))))))))))))))))...	-31.6	5p-tailed mirtron	novel	67	67	CAGGGACAGGUCCAGCUGGCUC	CAGCAGCCGGCUCCUGUCCUCA
179	uc010ogn.1	chr1	31736390	31736455	-	uc010ogq.3	ADGRB2	NM_001294336	TCTGGGAGAACAAGGGGTCCCTGAAGACCAGCAACCATCTCACTCTGGCACCCCTGCTCCCCCAG	.(((((.((.((.(((((.((.(((((..........)))...)).)).))))))).)).)))))	-22.3	5p-tailed mirtron	novel	65	65	UCUGGGAGAACAAGGGGUCCCUGA	UGGCACCCCUGCUCCCCCAG
180	uc010pke.1	chr1	161165296	161165356	+	uc031vci.2	USP21	NM_001014443	TAGGGAGAAGGGAGTAAACAGGAATGACCACAACCCTTTCCCGATCTCCTTTTTTCCTAG	((((((((((((((....(.((((.............)))).)..)))))))))))))).	-21	5p-tailed mirtron	novel	60	60	UAGGGAGAAGGGAGUAAACAGGA	CCCGAUCUCCUUUUUUCCUAG
181	uc010rhl.1	chr11	47341244	47341294	-	uc058bdz.1	MYBPC3	NM_000256	CCAGGGGTGTGTGGCCCAGTGGGGTCCCCTGAGCCACTGCTCCCCTGCAG	.((((((.(((((((.(((.((....))))).))))).)).))))))...	-28.6	5p-tailed mirtron	novel	50	50	CCAGGGGUGUGUGGCCCAGUG	UGAGCCACUGCUCCCCUGCAG
183	uc010sly.8	chr12	48826309	48826366	+	uc001rsl.3	CACNB3	NM_000725	CTGGAGTGAGCAGTGGGCAGAGCTCCTGGTGAGCACTGCTGCTGCCTCCCTCCATAG	.(((((.(((((((((.(((.((((.....)))).))))))))).))).)))))...	-28.1	5p-tailed mirtron	novel	57	57	CUGGAGUGAGCAGUGGGCAGAG	ACUGCUGCUGCCUCCCUCCAU
184	uc010tlk.1	chr14	20992040	20992091	+	uc001vyn.4	METTL17	NM_022734	ACTGGGTGGGCAGTATATTCAGATATTGGATCTGAGCCCTGTTCTCCCTAG	...(((.((((((....(((((((.....)))))))..)))))).)))...	-18.2	5p-tailed mirtron	novel	51	51	ACUGGGUGGGCAGUAUAUUCAGA	UCUGAGCCCUGUUCUCCCUAG
185	uc010tll.1	chr14	21023321	21023376	-	uc001vzd.3	NDRG2	NM_201535	AGGCGATGTGGGGATGTAGAGACAACTTCCCAGTCTCATTTCCTCATCCTGCCAG	.((((..(((((((.((.(((((.........))))))).)))))))..))))..	-21.6	5p-tailed mirtron	novel	55	55	AGGCGAUGUGGGGAUGUAGAGA	UCAUUUCCUCAUCCUGCCAG
186	uc010utu.5	chr15	101973529	101973591	+	uc032cta.1	MIR6859-3	NR_107063	AGAGGAACATGGGCTCAGGACAGCGGGTGTCAGCTTGCCTGACCCCCATGTCGCCTCTGTAG	(((((.(((((((.(((((..(((........)))..)))))..)))))))..)))))....	-29.1	5p-tailed mirtron	novel	62	62	AGAGGAACAUGGGCUCAGGA	UGACCCCCAUGUCGCCUCUGUAG
187	uc010uzr.1	chr16	15107437	15107498	-	uc059rdq.1	PKD1P6	NR_123722	AGGGCAGAGGGAATCCCACACGGGCTGGTGGATCATGTGTGTGCATTTCTCTCCCTTCTAG	((((.(((((((....((((((.(.((......))).))))))..))))))))))).....	-19.4	5p-tailed mirtron	novel	61	61	AGGGCAGAGGGAAUCCCA	UGUGCAUUUCUCUCCCUUCUAG
188	uc010vad.1	chr16	16329309	16329364	+	uc032dsp.1	MIR6770-2	NR_107060	TGAGAAGGCACAGCTTGCACGTGACCTCCTGGGCCTGGCGGCTGTGTCTTCACAG	...((((((((((((.((.((.(.((....)).).))))))))))))))))....	-24.9	5p-tailed mirtron	novel	55	55	UGAGAAGGCACAGCUUGCACGUGA	CUGGCGGCUGUGUCUUCACAG
189	uc010vag.1	chr16	16390705	16390766	+	uc010vag.3	NPIPA7	NM_001282507	AGGGCAGAGGGAATCCCACACGGGCTGGTGGATCATGTGTGTGCATTTCTCTCCCTTCTAG	((((.(((((((....((((((.(.((......))).))))))..))))))))))).....	-19.4	5p-tailed mirtron	novel	61	61	AGGGCAGAGGGAAUCCCA	UGUGCAUUUCUCUCCCUUCUAG
190	uc010vai.1	chr16	18321124	18321185	-	uc059ris.1	NPIPA8		AGGGCAGAGGGAATCCCACACGTGCTGGTGGATCATGTGTGTGCATTTCTCTCCCTTCTAG	((((.(((((((..(.((((((((.(.....).)))))))).)..))))))))))).....	-22.4	5p-tailed mirtron	novel	61	61	AGGGCAGAGGGAAUCCCA	UGUGCAUUUCUCUCCCUUCUAG
191	uc010vpb.44	chr16	88738440	88738502	-	uc010vpb.3	PIEZO1	NM_001142864	TGTGGAGACAGCGGGACACATGGCACTGGCCAGGTACCACCCTGTGTGCCCCTGCCCCGCAG	(((((.(.(((.(((((((((((.(((.....))).)))...))))).))))))).))))).	-25.9	5p-tailed mirtron	novel	62	62	UGUGGAGACAGCGGGACACAUGG	UGUGUGCCCCUGCCCCGCAG
192	uc010vsk.1	chr17	4896588	4896653	+	uc010vsl.3	MINK1	NM_153827	GTGAGTGAGCTGCCGCCCTCCCAGCCACATGCCCCGAGGTGGCCCCGGGGTGCAGCCTGCTCAGC	.((((((.(((((.(((((....(((((..........)))))...)))))))))).))))))..	-30.2	3p-tailed mirtron	novel	65	65	GUGAGUGAGCUGCCGCCCUC	CCCCGGGGUGCAGCCUGCUCAGC
193	uc010vtp.1	chr17	7220676	7220765	+	uc002gev.5	ACADVL	NM_000018	GTAAGGGAAGGGATAATCAGAGCTGGGTGGGGCCAGGGTGGTTTCCCCTGCCAGCCTGGCCTGACCAGCCTGTCCCCCACCCTCTGCAG	(((((((..((((....(((.(((((.(.((((((((.((((.......)))).)))))))).)))))))))))))...)))).)))..	-50.8	mirtron	novel	89	89	UAAGGGAAGGGAUAAUCAG	CCUGACCAGCCUGUCCCCCACC
194	uc010wsc.11	chr17	75505929	75505986	-	uc002joc.5	CASKIN2	NM_020753	ATCGGGTGAGGGGTGTCAAAGTGCTTAGCGTGTGCTCATGTGACACTGTGCACCCAG	...(((((.(.(((((((..(((...(((....)))))).))))))).).)))))..	-23.8	5p-tailed mirtron	novel	57	57	AUCGGGUGAGGGGUGUCAAAGUG	UCAUGUGACACUGUGCACCCAG
195	uc010wsc.7	chr17	75504480	75504571	-	uc002joc.5	CASKIN2	NM_020753	GTAGGATGATGGGGTCACGGACCAGGTCAGGGCTCACTCCCCACTGCCAGTTCCCCAAATGCTGAGTTGGCTCCTGCCCTGTCTCCTCCAG	(.((((.(((((((.((.(((((((.(((((((............))).............)))).)))).)))))))))))))))).)..	-33.1	mirtron	novel	91	91	GUAGGAUGAUGGGGUCACGG	CUCCUGCCCUGUCUCCUCCA
196	uc010xjm.1	chr19	7468768	7468824	+	uc002mgh.4	ARHGEF18	NM_015318	CCAGAGGCCGCACAGCAGGAACCTCACATTGGATGTATCTGCTGTTGTCCCCTCAG	...((((..((((((((((.((.((......)).)).))))))).)))..))))..	-21.2	5p-tailed mirtron	novel	56	56	CCAGAGGCCGCACAGCAGGAAC	UAUCUGCUGUUGUCCCCUCAG
197	uc010xqt.1	chr19	19492241	19492305	+	uc010xqt.3	GATAD2A	NM_017660	ACAGGGGTGGGCACTGGGTCCAGCTGTCAAGGGCGCTCTGGTCACTACTGTCTCCACCCCACAG	...((((((((((.((((.((((.((((...))))..)))).).))).)))..)))))))....	-26.1	5p-tailed mirtron	novel	64	64	ACAGGGGUGGGCACUGGGUCC	GUCACUACUGUCUCCACCCCACAG
198	uc010yel.9	chr19	54148088	54148147	+	uc002qdj.3	CNOT3	NM_014516	TGGTGAGGGAGACCAGCTGGCCCACTGGGTCCTGACCCTCTGCTCTCTCCCACCCGCAG	.((((.((((((.((((.(((((...))).)).).....))).)))))).)))).....	-21.3	5p-tailed mirtron	novel	59	59	UGGUGAGGGAGACCAGCUGGC	UCUGCUCUCUCCCACCCGCAG
199	uc010zfg.1	chr2	178728397	178728460	-	uc031rqc.3	TTN	NM_001267550	TATGTCCTTTGTAAACAAATAGCAAGAGATTAATGGATGTGTTTTGCTGTTTGCATTGGACAG	..(((((..((((((((....((((((.((........)).))))))))))))))..))))).	-23.6	5p-tailed mirtron	novel	63	63	UAUGUCCUUUGUAAACAAAUAGC	UUGCUGUUUGCAUUGGACAG
200	uc010zyo.2	chr20	49946080	49946135	+	uc002xux.4	RNF114	NM_018683	TAATGGAAAGGTACTCACAGAAAAGTTTTCTTTTTTCCTGTGTTTCACCTTCCAG	...(((((.(((...((((((((((......))))).)))))....)))))))).	-16	5p-tailed mirtron	novel	55	55	UAAUGGAAAGGUACUCACAGAA	UCCUGUGUUUCACCUUCCAG
201	uc011ala.1	chr22	30888160	30888222	+	uc003aiy.1	OSBP2	NM_030758	TTAGGGAGGCGAGATTGAGCCTTTTGTGAGGTTACAAATTAAAGCTCTGTCTGTGTCTCTAG	.((((((.((.((((.((((..((((((....)))))).....)))).)))))).)))))).	-22.1	5p-tailed mirtron	novel	62	62	UUAGGGAGGCGAGAUUGAG	AAGCUCUGUCUGUGUCUCUAG
203	uc011cbz.1	chr4	76730744	76730803	+	uc011cbx.3	SHROOM3	NM_020859	TGAGGAGACTCAGCTGAGACTTTGGCTAATGTTGGGGGGTCCCTCCTGTGTCTCCCCAG	((.((((((.(((..(.(((((((((....)))..)))))).)..))).)))))).)).	-21.6	5p-tailed mirtron	novel	59	59	UGAGGAGACUCAGCUGAGACUU	UCCCUCCUGUGUCUCCCCAG
204	uc011dvp.1	chr6	44229332	44229389	+	uc003owv.1	SLC29A1	NM_001304466	TTGTGGAGTGGGGCAGGATGGTGCGTCATTTGGCCCATCTTTCCTCCTCCATTGCAG	..((((((.((((.(((((((.((........))))))))).)))))))))).....	-27.9	5p-tailed mirtron	novel	57	57	UUGUGGAGUGGGGCAGGAUGGU	UCUUUCCUCCUCCAUUGCAG
205	uc011ktd.1	chr7	143382544	143382592	+	uc003wcx.5	ZYX	NM_003461	TGGGGGGATAGAGGCATGGAATAGGTGCTCTGACCTCTGACCCTCTAG	(((((((.((((((((.((........)).)).)))))).))))))).	-20.3	5p-tailed mirtron	novel	48	48	UGGGGGGAUAGAGGCAUGGAA	UCUGACCUCUGACCCUCUAG
206	uc011lio.6	chr8	124567178	124567231	-	uc003yrk.4	MTSS1	NM_014751	GATGAAGGGAATCACTCATGATAATAACATTTCATGAATGACTTTTCCTTCAG	..((((((((((((.((((((..........)))))).)))..))))))))).	-18.4	5p-tailed mirtron	novel	53	53	GAUGAAGGGAAUCACUCAUGA	UUCAUGAAUGACUUUUCCUUCA
207	uc011lxl.59	chr9	114310468	114310548	+	uc011lxl.3	COL27A1	NM_032888	AAAGATGGAAGGGAAAATGCTCATGATGTATGATAAGAATCACGATGGATGTACGTGTGCACTTTTCCTTCTGCCTTCAG	.(((.(((((((((((.(((.((((((.((((((....))))...)).))...)))).))).))))))))))).)))...	-21.1	5p-tailed mirtron	novel	80	80	AAAGAUGGAAGGGAAAAUGCU	UGCACUUUUCCUUCUGCCUUCA
208	uc011mbg.9	chr9	128580866	128580921	+	uc004bvl.5	SPTAN1	NM_003127	TCGGAGGCATTGGGGCTGACCTCATCTCCCTGACCATGTCTCCTATGCCCCCAAG	..((.(((((.(((((((...(((......))).)).))).)).))))).))...	-16.8	5p-tailed mirtron	novel	55	55	UCGGAGGCAUUGGGGCUGACC	CCAUGUCUCCUAUGCCCCCAAG
209	uc011mep.1	chr9	137107458	137107530	+	uc004cld.3	MAN1B1	NM_016219	CCTGGGTCAGGGTCCATCAGGAGGAGGGTGCTGGCAGGGCTGGCCTTGCCCTGAGCTCTGCTCCGCCCACAG	..(((((............((((.(((((...(((((((....)))))))....))))).)))))))))...	-31.1	5p-tailed mirtron	novel	72	72	CCUGGGUCAGGGUCCAUCAGGAGGA	UGAGCUCUGCUCCGCCCACAG
210	uc011mzn.13	chrX	154354291	154354380	-	uc010nuu.1	FLNA	NM_001456	GTGAGTGGGGACTTGGGAAGGAGCTCGGGAGCCAAGGAGGCCAGACTGTGCCAATGAGCTGCCCTGACCTCAGCCCCACTGCCCCACAG	....((((((...((((...(((.((((((((((....(((((...)).)))..)).))).))).)).)))...))))...))))))..	-36.4	mirtron	novel	89	89	UGAGUGGGGACUUGGGAAGGAGC	CUCAGCCCCACUGCCCCACAG
